# Supplementary material for: Murine studies and expressional analyses of human cardiac pericytes reveal novel trajectories of SARS-CoV-2 Spike protein-induced microvascular damage
Source: Signal Transduct Target Ther. 2023 Jun 2;8:232. doi: 10.1038/s41392-023-01489-2 (PMC10236384; doi:10.1038/s41392-023-01489-2)
Supplement: Supplementary file 2 — Dataset 1 [file 41392_2023_1489_MOESM2_ESM.xlsx]

## Sheet: Dataset 1
Supplementary Data 1. A table summarising results of bulk RNA-Seq analysis of cardiac pericytes challenged with the Spike protein or vehicle in vitro. List of KEGG, Reactome, GO Biological Process, and GO Cell Component pathways significantly UP- or DOWN- regulated by the Spike protein.

## Sheet: UP_Reg_KEGG
geneSet	description	link	size	overlap	expect	enrichmentRatio	pValue	FDR	-LOG10(FDR)	overlapId	userId
hsa05322	Systemic lupus erythematosus	http://www.kegg.jp/kegg-bin/show_pathway?hsa05322+8331+8332+8341+8345+8352+8354+8355+8358+8359+8364+85235+8968	88	12	0.899106	13.3466	4.28092e-11	1.37846e-08	7.86061	8331;8332;8341;8345;8352;8354;8355;8358;8359;8364;85235;8968	ENSG00000197061;ENSG00000233822;ENSG00000274267;ENSG00000275379;ENSG00000278637;ENSG00000275713;ENSG00000277775;ENSG00000274997;ENSG00000278272;ENSG00000273983;ENSG00000276903;ENSG00000276368
hsa05034	Alcoholism	http://www.kegg.jp/kegg-bin/show_pathway?hsa05034+8331+8332+8341+8345+8352+8354+8355+8358+8359+8364+85235+8968	144	12	1.47126	8.15625	1.41521e-08	2.27848e-06	5.64235	8331;8332;8341;8345;8352;8354;8355;8358;8359;8364;85235;8968	ENSG00000197061;ENSG00000233822;ENSG00000274267;ENSG00000275379;ENSG00000278637;ENSG00000275713;ENSG00000277775;ENSG00000274997;ENSG00000278272;ENSG00000273983;ENSG00000276903;ENSG00000276368
hsa05418	Fluid shear stress and atherosclerosis	http://www.kegg.jp/kegg-bin/show_pathway?hsa05418+1728+1906+3162+3690+5327+857+858	117	7	1.1954	5.85577	0.000164671	0.0176747	1.75265	1728;1906;3162;3690;5327;857;858	ENSG00000105974;ENSG00000105971;ENSG00000181019;ENSG00000100292;ENSG00000078401;ENSG00000104368;ENSG00000259207

## Sheet: Down_Reg_KEGG
geneSet	description	link	size	overlap	expect	enrichmentRatio	pValue	FDR	-LOG10(FDR)	overlapId	userId
hsa04668	TNF signaling pathway	http://www.kegg.jp/kegg-bin/show_pathway?hsa04668+1326+2919+2920+2921+330+3383+3569+3659+4792+6347+6374+6376+7128+7412+9021	98	15	1.48404	10.1076	9.19997e-12	2.96239e-09	8.52836	1326;2919;2920;2921;330;3383;3569;3659;4792;6347;6374;6376;7128;7412;9021	ENSG00000163735;ENSG00000163734;ENSG00000023445;ENSG00000162692;ENSG00000118503;ENSG00000081041;ENSG00000006210;ENSG00000136244;ENSG00000163739;ENSG00000108691;ENSG00000090339;ENSG00000125347;ENSG00000100906;ENSG00000107968;ENSG00000184557
hsa05134	Legionellosis	http://www.kegg.jp/kegg-bin/show_pathway?hsa05134+2919+2920+2921+3569+3576+4791+4792+7097+718	47	9	0.711731	12.6452	2.30048e-08	3.56763e-06	5.44762	2919;2920;2921;3569;3576;4791;4792;7097;718	ENSG00000169429;ENSG00000163734;ENSG00000137462;ENSG00000081041;ENSG00000136244;ENSG00000163739;ENSG00000125730;ENSG00000100906;ENSG00000077150
hsa04657	IL-17 signaling pathway	http://www.kegg.jp/kegg-bin/show_pathway?hsa04657+2919+2920+2921+3569+3576+4792+6347+6372+6374+7128	65	10	0.984309	10.1594	3.32388e-08	3.56763e-06	5.44762	2919;2920;2921;3569;3576;4792;6347;6372;6374;7128	ENSG00000169429;ENSG00000163735;ENSG00000163734;ENSG00000124875;ENSG00000118503;ENSG00000081041;ENSG00000136244;ENSG00000163739;ENSG00000108691;ENSG00000100906
hsa04060	Cytokine-cytokine receptor interaction	http://www.kegg.jp/kegg-bin/show_pathway?hsa04060+1271+2919+2920+2921+3569+3576+6347+6372+6374+6376+9173+9235	136	12	2.05948	5.82672	7.20404e-07	5.79925e-05	4.23663	1271;2919;2920;2921;3569;3576;6347;6372;6374;6376;9173;9235	ENSG00000169429;ENSG00000163735;ENSG00000163734;ENSG00000124875;ENSG00000122756;ENSG00000008517;ENSG00000081041;ENSG00000006210;ENSG00000136244;ENSG00000163739;ENSG00000108691;ENSG00000115602
hsa04064	NF-kappa B signaling pathway	http://www.kegg.jp/kegg-bin/show_pathway?hsa04064+2920+330+3383+3576+4791+4792+5971+7128+7412	75	9	1.13574	7.92434	1.50396e-06	8.30746e-05	4.08053	2920;330;3383;3576;4791;4792;5971;7128;7412	ENSG00000169429;ENSG00000023445;ENSG00000162692;ENSG00000118503;ENSG00000081041;ENSG00000104856;ENSG00000090339;ENSG00000100906;ENSG00000077150
hsa05133	Pertussis	http://www.kegg.jp/kegg-bin/show_pathway?hsa05133+3569+3576+3659+6372+6374+715+716+718	56	8	0.84802	9.43373	1.54797e-06	8.30746e-05	4.08053	3569;3576;3659;6372;6374;715;716;718	ENSG00000169429;ENSG00000163735;ENSG00000124875;ENSG00000136244;ENSG00000125730;ENSG00000125347;ENSG00000159403;ENSG00000182326
hsa05323	Rheumatoid arthritis	http://www.kegg.jp/kegg-bin/show_pathway?hsa05323+2919+3383+3569+3576+6347+6372+6374+7097	61	8	0.923737	8.66048	3.01836e-06	0.000138845	3.85747	2919;3383;3569;3576;6347;6372;6374;7097	ENSG00000169429;ENSG00000163735;ENSG00000124875;ENSG00000137462;ENSG00000136244;ENSG00000163739;ENSG00000108691;ENSG00000090339
hsa04062	Chemokine signaling pathway	http://www.kegg.jp/kegg-bin/show_pathway?hsa04062+108+2919+2920+2921+3576+3718+4792+6347+6372+6374+6376	131	11	1.98376	5.54502	3.56369e-06	0.000143439	3.84333	108;2919;2920;2921;3576;3718;4792;6347;6372;6374;6376	ENSG00000169429;ENSG00000163735;ENSG00000163734;ENSG00000124875;ENSG00000081041;ENSG00000006210;ENSG00000163739;ENSG00000108691;ENSG00000078295;ENSG00000100906;ENSG00000105639
hsa05144	Malaria	http://www.kegg.jp/kegg-bin/show_pathway?hsa05144+3383+3569+3576+6347+7097+7412	31	6	0.46944	12.7812	5.46693e-06	0.000195595	3.70864	3383;3569;3576;6347;7097;7412	ENSG00000169429;ENSG00000137462;ENSG00000162692;ENSG00000136244;ENSG00000108691;ENSG00000090339
hsa04621	NOD-like receptor signaling pathway	http://www.kegg.jp/kegg-bin/show_pathway?hsa04621+10135+2919+2920+2921+330+3569+3576+4792+6347+7128	132	10	1.99891	5.00274	2.54785e-05	0.000820408	3.08597	10135;2919;2920;2921;330;3569;3576;4792;6347;7128	ENSG00000169429;ENSG00000163734;ENSG00000023445;ENSG00000118503;ENSG00000081041;ENSG00000136244;ENSG00000163739;ENSG00000108691;ENSG00000100906;ENSG00000105835
hsa05167	Kaposi sarcoma-associated herpesvirus infection	http://www.kegg.jp/kegg-bin/show_pathway?hsa05167+2919+2920+2921+3383+3569+3576+4792+637+718	150	9	2.27148	3.96217	0.000395542	0.0115786	1.93634	2919;2920;2921;3383;3569;3576;4792;637;718	ENSG00000169429;ENSG00000163734;ENSG00000081041;ENSG00000136244;ENSG00000163739;ENSG00000125730;ENSG00000090339;ENSG00000100906;ENSG00000015475
hsa05169	Epstein-Barr virus infection	http://www.kegg.jp/kegg-bin/show_pathway?hsa05169+3383+3569+3718+4791+4792+5971+637+7097+7128	161	9	2.43806	3.69146	0.000664583	0.017833	1.74878	3383;3569;3718;4791;4792;5971;637;7097;7128	ENSG00000137462;ENSG00000118503;ENSG00000136244;ENSG00000104856;ENSG00000090339;ENSG00000100906;ENSG00000015475;ENSG00000077150;ENSG00000105639
hsa05150	Staphylococcus aureus infection	http://www.kegg.jp/kegg-bin/show_pathway?hsa05150+3383+715+716+718	28	4	0.42401	9.43373	0.000758995	0.0187997	1.72585	3383;715;716;718	ENSG00000125730;ENSG00000090339;ENSG00000159403;ENSG00000182326
hsa04514	Cell adhesion molecules (CAMs)	http://www.kegg.jp/kegg-bin/show_pathway?hsa04514+1272+3383+3695+7412+8506+9076+9378	102	7	1.54461	4.53189	0.000819683	0.0188527	1.72463	1272;3383;3695;7412;8506;9076;9378	ENSG00000163347;ENSG00000162692;ENSG00000090339;ENSG00000139626;ENSG00000179915;ENSG00000018236;ENSG00000108797
hsa05142	Chagas disease (American trypanosomiasis)	http://www.kegg.jp/kegg-bin/show_pathway?hsa05142+3569+3576+4792+6347+7097+718	80	6	1.21146	4.95271	0.00123572	0.0265267	1.57632	3569;3576;4792;6347;7097;718	ENSG00000169429;ENSG00000137462;ENSG00000136244;ENSG00000108691;ENSG00000125730;ENSG00000100906

## Sheet: Down_Reg_Reactome
geneSet	description	link	size	overlap	expect	enrichmentRatio	pValue	FDR	-LOG(FDR)	overlapId	userId
R-HSA-380108	Chemokine receptors bind chemokines	http://reactome.org/PathwayBrowser/#/R-HSA-380108	19	7	0.204276	34.2674	5.89991e-10	9.54606e-07	6.02018	2919;2920;2921;3576;6372;6374;6376	ENSG00000169429;ENSG00000163735;ENSG00000163734;ENSG00000124875;ENSG00000081041;ENSG00000006210;ENSG00000163739
R-HSA-1280215	Cytokine Signaling in Immune system	http://reactome.org/PathwayBrowser/#/R-HSA-1280215	521	23	5.60146	4.10607	3.27413e-09	2.64877e-06	5.57696	11213;1271;1326;2919;2920;330;3383;3433;3569;3576;3656;3659;3718;4502;4791;4792;5971;6347;6648;7412;9021;9173;9235	ENSG00000169429;ENSG00000023445;ENSG00000112096;ENSG00000122756;ENSG00000008517;ENSG00000162692;ENSG00000081041;ENSG00000136244;ENSG00000104856;ENSG00000163739;ENSG00000108691;ENSG00000090339;ENSG00000125347;ENSG00000115602;ENSG00000134070;ENSG00000100906;ENSG00000125148;ENSG00000077150;ENSG00000107968;ENSG00000119922;ENSG00000105639;ENSG00000184557;ENSG00000090376
R-HSA-449147	Signaling by Interleukins	http://reactome.org/PathwayBrowser/#/R-HSA-449147	354	18	3.80598	4.7294	2.71378e-08	1.46363e-05	4.83457	11213;1271;1326;2919;2920;3383;3569;3576;3656;3718;4791;4792;6347;6648;7412;9021;9173;9235	ENSG00000169429;ENSG00000112096;ENSG00000122756;ENSG00000008517;ENSG00000162692;ENSG00000081041;ENSG00000136244;ENSG00000163739;ENSG00000108691;ENSG00000090339;ENSG00000115602;ENSG00000134070;ENSG00000100906;ENSG00000077150;ENSG00000107968;ENSG00000105639;ENSG00000184557;ENSG00000090376
R-HSA-6783783	Interleukin-10 signaling	http://reactome.org/PathwayBrowser/#/R-HSA-6783783	25	6	0.268784	22.3228	1.95069e-07	7.89054e-05	4.10289	2919;2920;3383;3569;3576;6347	ENSG00000169429;ENSG00000081041;ENSG00000136244;ENSG00000163739;ENSG00000108691;ENSG00000090339
R-HSA-375276	Peptide ligand-binding receptors	http://reactome.org/PathwayBrowser/#/R-HSA-375276	72	8	0.774098	10.3346	8.80684e-07	0.000284989	3.54517	2919;2920;2921;3576;6372;6374;6376;718	ENSG00000169429;ENSG00000163735;ENSG00000163734;ENSG00000124875;ENSG00000081041;ENSG00000006210;ENSG00000163739;ENSG00000125730
R-HSA-418594	G alpha (i) signalling events	http://reactome.org/PathwayBrowser/#/R-HSA-418594	229	12	2.46206	4.87396	5.37473e-06	0.00144939	2.83882	108;2550;259293;2919;2920;2921;3576;5142;6372;6374;6376;718	ENSG00000169429;ENSG00000163735;ENSG00000163734;ENSG00000124875;ENSG00000081041;ENSG00000006210;ENSG00000163739;ENSG00000125730;ENSG00000078295;ENSG00000256188;ENSG00000184588;ENSG00000204681
R-HSA-6785807	Interleukin-4 and Interleukin-13 signaling	http://reactome.org/PathwayBrowser/#/R-HSA-6785807	77	7	0.827855	8.45559	1.70167e-05	0.00393329	2.40524	3383;3569;3576;3718;6347;7412;9021	ENSG00000169429;ENSG00000162692;ENSG00000136244;ENSG00000108691;ENSG00000090339;ENSG00000105639;ENSG00000184557
R-HSA-5661231	Metallothioneins bind metals	http://reactome.org/PathwayBrowser/#/R-HSA-5661231	6	3	0.0645082	46.5057	2.34573e-05	0.00474423	2.32383	4493;4501;4502	ENSG00000187193;ENSG00000169715;ENSG00000125148
R-HSA-168256	Immune System	http://reactome.org/PathwayBrowser/#/R-HSA-168256	1466	32	15.7615	2.03026	2.69367e-05	0.00484261	2.31492	11069;1116;11213;1271;1326;26052;2919;2920;330;3383;3433;3569;3576;3656;3659;3695;3718;4502;4791;4792;5971;6347;6648;7097;7128;715;716;718;7412;9021;9173;9235	ENSG00000169429;ENSG00000023445;ENSG00000137462;ENSG00000112096;ENSG00000122756;ENSG00000008517;ENSG00000162692;ENSG00000118503;ENSG00000081041;ENSG00000136244;ENSG00000104856;ENSG00000163739;ENSG00000108691;ENSG00000125730;ENSG00000090339;ENSG00000125347;ENSG00000197959;ENSG00000139626;ENSG00000115602;ENSG00000134070;ENSG00000100906;ENSG00000133048;ENSG00000125148;ENSG00000077150;ENSG00000091428…
R-HSA-166016	Toll Like Receptor 4 (TLR4) Cascade	http://reactome.org/PathwayBrowser/#/R-HSA-166016	117	8	1.25791	6.35976	3.38924e-05	0.00548379	2.26092	11213;1326;26052;330;3656;4791;4792;7097	ENSG00000023445;ENSG00000137462;ENSG00000197959;ENSG00000134070;ENSG00000100906;ENSG00000077150;ENSG00000107968;ENSG00000090376
R-HSA-500792	GPCR ligand binding	http://reactome.org/PathwayBrowser/#/R-HSA-500792	199	10	2.13952	4.67394	4.97133e-05	0.00731237	2.13594	2550;259293;2919;2920;2921;3576;6372;6374;6376;718	ENSG00000169429;ENSG00000163735;ENSG00000163734;ENSG00000124875;ENSG00000081041;ENSG00000006210;ENSG00000163739;ENSG00000125730;ENSG00000256188;ENSG00000204681
R-HSA-425407	SLC-mediated transmembrane transport	http://reactome.org/PathwayBrowser/#/R-HSA-425407	166	9	1.78473	5.04279	6.7472e-05	0.00897088	2.04716	115584;124935;1356;23516;57468;64116;6506;6507;6538	ENSG00000158865;ENSG00000132164;ENSG00000138821;ENSG00000047457;ENSG00000124140;ENSG00000167703;ENSG00000104635;ENSG00000079215;ENSG00000110436
R-HSA-373076	Class A/1 (Rhodopsin-like receptors)	http://reactome.org/PathwayBrowser/#/R-HSA-373076	130	8	1.39768	5.72378	7.20775e-05	0.00897088	2.04716	2919;2920;2921;3576;6372;6374;6376;718	ENSG00000169429;ENSG00000163735;ENSG00000163734;ENSG00000124875;ENSG00000081041;ENSG00000006210;ENSG00000163739;ENSG00000125730
R-HSA-5660526	Response to metal ions	http://reactome.org/PathwayBrowser/#/R-HSA-5660526	9	3	0.0967622	31.0038	9.62403e-05	0.0106915	1.97096	4493;4501;4502	ENSG00000187193;ENSG00000169715;ENSG00000125148
R-HSA-168898	Toll-like Receptor Cascades	http://reactome.org/PathwayBrowser/#/R-HSA-168898	136	8	1.46218	5.47126	9.91178e-05	0.0106915	1.97096	11213;1326;26052;330;3656;4791;4792;7097	ENSG00000023445;ENSG00000137462;ENSG00000197959;ENSG00000134070;ENSG00000100906;ENSG00000077150;ENSG00000107968;ENSG00000090376
R-HSA-166663	Initial triggering of complement	http://reactome.org/PathwayBrowser/#/R-HSA-166663	11	3	0.118265	25.3668	0.000186118	0.0188212	1.72535	715;716;718	ENSG00000125730;ENSG00000159403;ENSG00000182326
R-HSA-425366	Transport of bile salts and organic acids, metal ions and amine compounds	http://reactome.org/PathwayBrowser/#/R-HSA-425366	51	5	0.548319	9.11877	0.000203695	0.019387	1.71249	115584;1356;23516;64116;6538	ENSG00000158865;ENSG00000132164;ENSG00000138821;ENSG00000047457;ENSG00000104635
R-HSA-166058	MyD88:MAL(TIRAP) cascade initiated on plasma membrane	http://reactome.org/PathwayBrowser/#/R-HSA-166058	90	6	0.967622	6.20077	0.000392463	0.0302383	1.51944	11213;1326;3656;4791;4792;7097	ENSG00000137462;ENSG00000134070;ENSG00000100906;ENSG00000077150;ENSG00000107968;ENSG00000090376
R-HSA-168179	Toll Like Receptor TLR1:TLR2 Cascade	http://reactome.org/PathwayBrowser/#/R-HSA-168179	90	6	0.967622	6.20077	0.000392463	0.0302383	1.51944	11213;1326;3656;4791;4792;7097	ENSG00000137462;ENSG00000134070;ENSG00000100906;ENSG00000077150;ENSG00000107968;ENSG00000090376
R-HSA-168188	Toll Like Receptor TLR6:TLR2 Cascade	http://reactome.org/PathwayBrowser/#/R-HSA-168188	90	6	0.967622	6.20077	0.000392463	0.0302383	1.51944	11213;1326;3656;4791;4792;7097	ENSG00000137462;ENSG00000134070;ENSG00000100906;ENSG00000077150;ENSG00000107968;ENSG00000090376
R-HSA-181438	Toll Like Receptor 2 (TLR2) Cascade	http://reactome.org/PathwayBrowser/#/R-HSA-181438	90	6	0.967622	6.20077	0.000392463	0.0302383	1.51944	11213;1326;3656;4791;4792;7097	ENSG00000137462;ENSG00000134070;ENSG00000100906;ENSG00000077150;ENSG00000107968;ENSG00000090376

## Sheet: UP_Reg_Reactome
geneSet	description	link	size	overlap	expect	enrichmentRatio	pValue	FDR	-LOG(FDR)	overlapId	userId
R-HSA-3214815	HDACs deacetylate histones	http://reactome.org/PathwayBrowser/#/R-HSA-3214815	83	12	0.759021	15.8098	7.85061e-12	1.19893e-08	7.92121	8331;8332;8341;8345;8352;8354;8355;8358;8359;8364;85235;8968	ENSG00000197061;ENSG00000233822;ENSG00000274267;ENSG00000275379;ENSG00000278637;ENSG00000275713;ENSG00000277775;ENSG00000274997;ENSG00000278272;ENSG00000273983;ENSG00000276903;ENSG00000276368
R-HSA-3214858	RMTs methylate histone arginines	http://reactome.org/PathwayBrowser/#/R-HSA-3214858	67	11	0.612704	17.9532	1.48199e-11	1.19893e-08	7.92121	595;8331;8332;8352;8354;8355;8358;8359;8364;85235;8968	ENSG00000197061;ENSG00000110092;ENSG00000274267;ENSG00000275379;ENSG00000278637;ENSG00000277775;ENSG00000274997;ENSG00000278272;ENSG00000273983;ENSG00000276903;ENSG00000276368
R-HSA-73728	RNA Polymerase I Promoter Opening	http://reactome.org/PathwayBrowser/#/R-HSA-73728	52	10	0.475531	21.0291	2.54257e-11	1.2267e-08	7.91126	8331;8341;8345;8352;8354;8355;8358;8359;8364;8968	ENSG00000197061;ENSG00000233822;ENSG00000274267;ENSG00000275379;ENSG00000278637;ENSG00000275713;ENSG00000277775;ENSG00000278272;ENSG00000273983;ENSG00000276368
R-HSA-5334118	DNA methylation	http://reactome.org/PathwayBrowser/#/R-HSA-5334118	53	10	0.484676	20.6323	3.11124e-11	1.2267e-08	7.91126	8331;8341;8345;8352;8354;8355;8358;8359;8364;8968	ENSG00000197061;ENSG00000233822;ENSG00000274267;ENSG00000275379;ENSG00000278637;ENSG00000275713;ENSG00000277775;ENSG00000278272;ENSG00000273983;ENSG00000276368
R-HSA-5625886	Activated PKN1 stimulates transcription of AR (androgen receptor) regulated genes KLK2 and KLK3	http://reactome.org/PathwayBrowser/#/R-HSA-5625886	54	10	0.493821	20.2503	3.79079e-11	1.2267e-08	7.91126	8331;8341;8345;8352;8354;8355;8358;8359;8364;8968	ENSG00000197061;ENSG00000233822;ENSG00000274267;ENSG00000275379;ENSG00000278637;ENSG00000275713;ENSG00000277775;ENSG00000278272;ENSG00000273983;ENSG00000276368
R-HSA-427359	SIRT1 negatively regulates rRNA expression	http://reactome.org/PathwayBrowser/#/R-HSA-427359	57	10	0.521256	19.1844	6.69349e-11	1.80501e-08	7.74352	8331;8341;8345;8352;8354;8355;8358;8359;8364;8968	ENSG00000197061;ENSG00000233822;ENSG00000274267;ENSG00000275379;ENSG00000278637;ENSG00000275713;ENSG00000277775;ENSG00000278272;ENSG00000273983;ENSG00000276368
R-HSA-1912408	Pre-NOTCH Transcription and Translation	http://reactome.org/PathwayBrowser/#/R-HSA-1912408	81	11	0.740732	14.8502	1.26414e-10	2.44021e-08	7.61257	595;8331;8341;8345;8352;8354;8355;8358;8359;8364;8968	ENSG00000197061;ENSG00000110092;ENSG00000233822;ENSG00000274267;ENSG00000275379;ENSG00000278637;ENSG00000275713;ENSG00000277775;ENSG00000278272;ENSG00000273983;ENSG00000276368
R-HSA-5625740	RHO GTPases activate PKNs	http://reactome.org/PathwayBrowser/#/R-HSA-5625740	82	11	0.749876	14.6691	1.44952e-10	2.44021e-08	7.61257	8331;8341;8345;8352;8354;8355;8358;8359;8364;8968;94274	ENSG00000167641;ENSG00000197061;ENSG00000233822;ENSG00000274267;ENSG00000275379;ENSG00000278637;ENSG00000275713;ENSG00000277775;ENSG00000278272;ENSG00000273983;ENSG00000276368
R-HSA-2299718	Condensation of Prophase Chromosomes	http://reactome.org/PathwayBrowser/#/R-HSA-2299718	62	10	0.56698	17.6373	1.6073e-10	2.44021e-08	7.61257	8331;8341;8345;8352;8354;8355;8358;8359;8364;8968	ENSG00000197061;ENSG00000233822;ENSG00000274267;ENSG00000275379;ENSG00000278637;ENSG00000275713;ENSG00000277775;ENSG00000278272;ENSG00000273983;ENSG00000276368
R-HSA-212300	PRC2 methylates histones and DNA	http://reactome.org/PathwayBrowser/#/R-HSA-212300	62	10	0.56698	17.6373	1.6073e-10	2.44021e-08	7.61257	8331;8341;8345;8352;8354;8355;8358;8359;8364;8968	ENSG00000197061;ENSG00000233822;ENSG00000274267;ENSG00000275379;ENSG00000278637;ENSG00000275713;ENSG00000277775;ENSG00000278272;ENSG00000273983;ENSG00000276368
R-HSA-8936459	RUNX1 regulates genes involved in megakaryocyte differentiation and platelet function	http://reactome.org/PathwayBrowser/#/R-HSA-8936459	83	11	0.759021	14.4923	1.65898e-10	2.44021e-08	7.61257	7057;8331;8341;8345;8352;8354;8355;8358;8359;8364;8968	ENSG00000197061;ENSG00000137801;ENSG00000233822;ENSG00000274267;ENSG00000275379;ENSG00000278637;ENSG00000275713;ENSG00000277775;ENSG00000278272;ENSG00000273983;ENSG00000276368
R-HSA-427389	ERCC6 (CSB) and EHMT2 (G9a) positively regulate rRNA expression	http://reactome.org/PathwayBrowser/#/R-HSA-427389	65	10	0.594414	16.8233	2.61854e-10	3.53066e-08	7.45214	8331;8341;8345;8352;8354;8355;8358;8359;8364;8968	ENSG00000197061;ENSG00000233822;ENSG00000274267;ENSG00000275379;ENSG00000278637;ENSG00000275713;ENSG00000277775;ENSG00000278272;ENSG00000273983;ENSG00000276368
R-HSA-912446	Meiotic recombination	http://reactome.org/PathwayBrowser/#/R-HSA-912446	71	10	0.649283	15.4016	6.46675e-10	8.04862e-08	7.09428	8331;8341;8345;8352;8354;8355;8358;8359;8364;8968	ENSG00000197061;ENSG00000233822;ENSG00000274267;ENSG00000275379;ENSG00000278637;ENSG00000275713;ENSG00000277775;ENSG00000278272;ENSG00000273983;ENSG00000276368
R-HSA-1912422	Pre-NOTCH Expression and Processing	http://reactome.org/PathwayBrowser/#/R-HSA-1912422	96	11	0.877904	12.5298	8.25301e-10	9.53812e-08	7.02054	595;8331;8341;8345;8352;8354;8355;8358;8359;8364;8968	ENSG00000197061;ENSG00000110092;ENSG00000233822;ENSG00000274267;ENSG00000275379;ENSG00000278637;ENSG00000275713;ENSG00000277775;ENSG00000278272;ENSG00000273983;ENSG00000276368
R-HSA-201722	Formation of the beta-catenin:TCF transactivating complex	http://reactome.org/PathwayBrowser/#/R-HSA-201722	76	10	0.695007	14.3883	1.28926e-09	1.39068e-07	6.85677	8331;8341;8345;8352;8354;8355;8358;8359;8364;8968	ENSG00000197061;ENSG00000233822;ENSG00000274267;ENSG00000275379;ENSG00000278637;ENSG00000275713;ENSG00000277775;ENSG00000278272;ENSG00000273983;ENSG00000276368
R-HSA-73777	RNA Polymerase I Chain Elongation	http://reactome.org/PathwayBrowser/#/R-HSA-73777	78	10	0.713297	14.0194	1.67512e-09	1.69396e-07	6.7711	8331;8341;8345;8352;8354;8355;8358;8359;8364;8968	ENSG00000197061;ENSG00000233822;ENSG00000274267;ENSG00000275379;ENSG00000278637;ENSG00000275713;ENSG00000277775;ENSG00000278272;ENSG00000273983;ENSG00000276368
R-HSA-3214847	HATs acetylate histones	http://reactome.org/PathwayBrowser/#/R-HSA-3214847	131	12	1.19797	10.0169	1.82407e-09	1.73609e-07	6.76043	8331;8332;8341;8345;8352;8354;8355;8358;8359;8364;85235;8968	ENSG00000197061;ENSG00000233822;ENSG00000274267;ENSG00000275379;ENSG00000278637;ENSG00000275713;ENSG00000277775;ENSG00000274997;ENSG00000278272;ENSG00000273983;ENSG00000276903;ENSG00000276368
R-HSA-977225	Amyloid fiber formation	http://reactome.org/PathwayBrowser/#/R-HSA-977225	80	10	0.731587	13.6689	2.16032e-09	1.83968e-07	6.73526	8331;8341;8345;8352;8354;8355;8358;8359;8364;8968	ENSG00000197061;ENSG00000233822;ENSG00000274267;ENSG00000275379;ENSG00000278637;ENSG00000275713;ENSG00000277775;ENSG00000278272;ENSG00000273983;ENSG00000276368
R-HSA-5250924	B-WICH complex positively regulates rRNA expression	http://reactome.org/PathwayBrowser/#/R-HSA-5250924	80	10	0.731587	13.6689	2.16032e-09	1.83968e-07	6.73526	8331;8341;8345;8352;8354;8355;8358;8359;8364;8968	ENSG00000197061;ENSG00000233822;ENSG00000274267;ENSG00000275379;ENSG00000278637;ENSG00000275713;ENSG00000277775;ENSG00000278272;ENSG00000273983;ENSG00000276368
R-HSA-427413	NoRC negatively regulates rRNA expression	http://reactome.org/PathwayBrowser/#/R-HSA-427413	94	10	0.859614	11.6331	1.07174e-08	8.2575e-07	6.08315	8331;8341;8345;8352;8354;8355;8358;8359;8364;8968	ENSG00000197061;ENSG00000233822;ENSG00000274267;ENSG00000275379;ENSG00000278637;ENSG00000275713;ENSG00000277775;ENSG00000278272;ENSG00000273983;ENSG00000276368
R-HSA-5578749	Transcriptional regulation by small RNAs	http://reactome.org/PathwayBrowser/#/R-HSA-5578749	94	10	0.859614	11.6331	1.07174e-08	8.2575e-07	6.08315	8331;8341;8345;8352;8354;8355;8358;8359;8364;8968	ENSG00000197061;ENSG00000233822;ENSG00000274267;ENSG00000275379;ENSG00000278637;ENSG00000275713;ENSG00000277775;ENSG00000278272;ENSG00000273983;ENSG00000276368
R-HSA-1500620	Meiosis	http://reactome.org/PathwayBrowser/#/R-HSA-1500620	95	10	0.868759	11.5107	1.18917e-08	8.36553e-07	6.07751	8331;8341;8345;8352;8354;8355;8358;8359;8364;8968	ENSG00000197061;ENSG00000233822;ENSG00000274267;ENSG00000275379;ENSG00000278637;ENSG00000275713;ENSG00000277775;ENSG00000278272;ENSG00000273983;ENSG00000276368
R-HSA-5250913	Positive epigenetic regulation of rRNA expression	http://reactome.org/PathwayBrowser/#/R-HSA-5250913	95	10	0.868759	11.5107	1.18917e-08	8.36553e-07	6.07751	8331;8341;8345;8352;8354;8355;8358;8359;8364;8968	ENSG00000197061;ENSG00000233822;ENSG00000274267;ENSG00000275379;ENSG00000278637;ENSG00000275713;ENSG00000277775;ENSG00000278272;ENSG00000273983;ENSG00000276368
R-HSA-5250941	Negative epigenetic regulation of rRNA expression	http://reactome.org/PathwayBrowser/#/R-HSA-5250941	97	10	0.887049	11.2733	1.4587e-08	9.4407e-07	6.025	8331;8341;8345;8352;8354;8355;8358;8359;8364;8968	ENSG00000197061;ENSG00000233822;ENSG00000274267;ENSG00000275379;ENSG00000278637;ENSG00000275713;ENSG00000277775;ENSG00000278272;ENSG00000273983;ENSG00000276368
R-HSA-73854	RNA Polymerase I Promoter Clearance	http://reactome.org/PathwayBrowser/#/R-HSA-73854	97	10	0.887049	11.2733	1.4587e-08	9.4407e-07	6.025	8331;8341;8345;8352;8354;8355;8358;8359;8364;8968	ENSG00000197061;ENSG00000233822;ENSG00000274267;ENSG00000275379;ENSG00000278637;ENSG00000275713;ENSG00000277775;ENSG00000278272;ENSG00000273983;ENSG00000276368
R-HSA-2559582	Senescence-Associated Secretory Phenotype (SASP)	http://reactome.org/PathwayBrowser/#/R-HSA-2559582	98	10	0.896194	11.1583	1.61272e-08	1.00361e-06	5.99844	8331;8341;8345;8352;8354;8355;8358;8359;8364;8968	ENSG00000197061;ENSG00000233822;ENSG00000274267;ENSG00000275379;ENSG00000278637;ENSG00000275713;ENSG00000277775;ENSG00000278272;ENSG00000273983;ENSG00000276368
R-HSA-73864	RNA Polymerase I Transcription	http://reactome.org/PathwayBrowser/#/R-HSA-73864	99	10	0.905339	11.0456	1.78095e-08	1.06725e-06	5.97173	8331;8341;8345;8352;8354;8355;8358;8359;8364;8968	ENSG00000197061;ENSG00000233822;ENSG00000274267;ENSG00000275379;ENSG00000278637;ENSG00000275713;ENSG00000277775;ENSG00000278272;ENSG00000273983;ENSG00000276368
R-HSA-5617472	Activation of anterior HOX genes in hindbrain development during early embryogenesis	http://reactome.org/PathwayBrowser/#/R-HSA-5617472	101	10	0.923628	10.8269	2.16464e-08	1.20772e-06	5.91803	8331;8341;8345;8352;8354;8355;8358;8359;8364;8968	ENSG00000197061;ENSG00000233822;ENSG00000274267;ENSG00000275379;ENSG00000278637;ENSG00000275713;ENSG00000277775;ENSG00000278272;ENSG00000273983;ENSG00000276368
R-HSA-5619507	Activation of HOX genes during differentiation	http://reactome.org/PathwayBrowser/#/R-HSA-5619507	101	10	0.923628	10.8269	2.16464e-08	1.20772e-06	5.91803	8331;8341;8345;8352;8354;8355;8358;8359;8364;8968	ENSG00000197061;ENSG00000233822;ENSG00000274267;ENSG00000275379;ENSG00000278637;ENSG00000275713;ENSG00000277775;ENSG00000278272;ENSG00000273983;ENSG00000276368
R-HSA-9018519	Estrogen-dependent gene expression	http://reactome.org/PathwayBrowser/#/R-HSA-9018519	132	11	1.20712	9.11261	2.49787e-08	1.34718e-06	5.87057	595;8331;8341;8345;8352;8354;8355;8358;8359;8364;8968	ENSG00000197061;ENSG00000110092;ENSG00000233822;ENSG00000274267;ENSG00000275379;ENSG00000278637;ENSG00000275713;ENSG00000277775;ENSG00000278272;ENSG00000273983;ENSG00000276368
R-HSA-1474165	Reproduction	http://reactome.org/PathwayBrowser/#/R-HSA-1474165	106	10	0.969352	10.3162	3.46096e-08	1.8064e-06	5.74319	8331;8341;8345;8352;8354;8355;8358;8359;8364;8968	ENSG00000197061;ENSG00000233822;ENSG00000274267;ENSG00000275379;ENSG00000278637;ENSG00000275713;ENSG00000277775;ENSG00000278272;ENSG00000273983;ENSG00000276368
R-HSA-8939211	ESR-mediated signaling	http://reactome.org/PathwayBrowser/#/R-HSA-8939211	138	11	1.26199	8.71641	3.97556e-08	2.01014e-06	5.69677	595;8331;8341;8345;8352;8354;8355;8358;8359;8364;8968	ENSG00000197061;ENSG00000110092;ENSG00000233822;ENSG00000274267;ENSG00000275379;ENSG00000278637;ENSG00000275713;ENSG00000277775;ENSG00000278272;ENSG00000273983;ENSG00000276368
R-HSA-2559580	Oxidative Stress Induced Senescence	http://reactome.org/PathwayBrowser/#/R-HSA-2559580	112	10	1.02422	9.76351	5.88697e-08	2.80151e-06	5.55261	8331;8341;8345;8352;8354;8355;8358;8359;8364;8968	ENSG00000197061;ENSG00000233822;ENSG00000274267;ENSG00000275379;ENSG00000278637;ENSG00000275713;ENSG00000277775;ENSG00000278272;ENSG00000273983;ENSG00000276368
R-HSA-8939236	RUNX1 regulates transcription of genes involved in differentiation of HSCs	http://reactome.org/PathwayBrowser/#/R-HSA-8939236	112	10	1.02422	9.76351	5.88697e-08	2.80151e-06	5.55261	8331;8341;8345;8352;8354;8355;8358;8359;8364;8968	ENSG00000197061;ENSG00000233822;ENSG00000274267;ENSG00000275379;ENSG00000278637;ENSG00000275713;ENSG00000277775;ENSG00000278272;ENSG00000273983;ENSG00000276368
R-HSA-2559583	Cellular Senescence	http://reactome.org/PathwayBrowser/#/R-HSA-2559583	180	12	1.64607	7.29009	6.71496e-08	3.10423e-06	5.50805	3009;3159;8331;8341;8345;8352;8354;8355;8358;8359;8364;8968	ENSG00000137309;ENSG00000197061;ENSG00000233822;ENSG00000274267;ENSG00000275379;ENSG00000184357;ENSG00000278637;ENSG00000275713;ENSG00000277775;ENSG00000278272;ENSG00000273983;ENSG00000276368
R-HSA-211000	Gene Silencing by RNA	http://reactome.org/PathwayBrowser/#/R-HSA-211000	119	10	1.08824	9.18919	1.05189e-07	4.72765e-06	5.32536	8331;8341;8345;8352;8354;8355;8358;8359;8364;8968	ENSG00000197061;ENSG00000233822;ENSG00000274267;ENSG00000275379;ENSG00000278637;ENSG00000275713;ENSG00000277775;ENSG00000278272;ENSG00000273983;ENSG00000276368
R-HSA-3214842	HDMs demethylate histones	http://reactome.org/PathwayBrowser/#/R-HSA-3214842	46	7	0.420662	16.6404	1.61306e-07	7.05385e-06	5.15157	8352;8354;8355;8358;8359;8364;8968	ENSG00000197061;ENSG00000274267;ENSG00000275379;ENSG00000278637;ENSG00000277775;ENSG00000278272;ENSG00000273983
R-HSA-195258	RHO GTPase Effectors	http://reactome.org/PathwayBrowser/#/R-HSA-195258	285	14	2.60628	5.37165	2.23896e-07	9.37954e-06	5.02782	10376;220134;8331;8341;8345;8352;8354;8355;8358;8359;8364;84790;8968;94274	ENSG00000123416;ENSG00000167641;ENSG00000197061;ENSG00000167553;ENSG00000233822;ENSG00000274267;ENSG00000275379;ENSG00000278637;ENSG00000275713;ENSG00000277775;ENSG00000154839;ENSG00000278272;ENSG00000273983;ENSG00000276368
R-HSA-68875	Mitotic Prophase	http://reactome.org/PathwayBrowser/#/R-HSA-68875	129	10	1.17968	8.47685	2.26083e-07	9.37954e-06	5.02782	8331;8341;8345;8352;8354;8355;8358;8359;8364;8968	ENSG00000197061;ENSG00000233822;ENSG00000274267;ENSG00000275379;ENSG00000278637;ENSG00000275713;ENSG00000277775;ENSG00000278272;ENSG00000273983;ENSG00000276368
R-HSA-109582	Hemostasis	http://reactome.org/PathwayBrowser/#/R-HSA-109582	487	18	4.45353	4.04173	2.44242e-07	9.8796e-06	5.00526	10376;10544;11343;3678;3690;5054;5327;7057;7114;8140;8352;8354;8355;8358;84790;8515;857;8968	ENSG00000074416;ENSG00000105974;ENSG00000161638;ENSG00000123416;ENSG00000205542;ENSG00000103257;ENSG00000143127;ENSG00000167553;ENSG00000137801;ENSG00000274267;ENSG00000275379;ENSG00000106366;ENSG00000101000;ENSG00000104368;ENSG00000277775;ENSG00000259207;ENSG00000278272;ENSG00000273983
R-HSA-8878171	Transcriptional regulation by RUNX1	http://reactome.org/PathwayBrowser/#/R-HSA-8878171	205	12	1.87469	6.40105	2.79848e-07	1.10438e-05	4.95688	595;7057;8331;8341;8345;8352;8354;8355;8358;8359;8364;8968	ENSG00000197061;ENSG00000110092;ENSG00000137801;ENSG00000233822;ENSG00000274267;ENSG00000275379;ENSG00000278637;ENSG00000275713;ENSG00000277775;ENSG00000278272;ENSG00000273983;ENSG00000276368
R-HSA-212165	Epigenetic regulation of gene expression	http://reactome.org/PathwayBrowser/#/R-HSA-212165	135	10	1.23455	8.1001	3.46614e-07	1.33529e-05	4.87442	8331;8341;8345;8352;8354;8355;8358;8359;8364;8968	ENSG00000197061;ENSG00000233822;ENSG00000274267;ENSG00000275379;ENSG00000278637;ENSG00000275713;ENSG00000277775;ENSG00000278272;ENSG00000273983;ENSG00000276368
R-HSA-9006931	Signaling by Nuclear Receptors	http://reactome.org/PathwayBrowser/#/R-HSA-9006931	174	11	1.5912	6.91302	4.27758e-07	1.60956e-05	4.79329	595;8331;8341;8345;8352;8354;8355;8358;8359;8364;8968	ENSG00000197061;ENSG00000110092;ENSG00000233822;ENSG00000274267;ENSG00000275379;ENSG00000278637;ENSG00000275713;ENSG00000277775;ENSG00000278272;ENSG00000273983;ENSG00000276368
R-HSA-3247509	Chromatin modifying enzymes	http://reactome.org/PathwayBrowser/#/R-HSA-3247509	258	13	2.35937	5.50995	4.79901e-07	1.72551e-05	4.76308	595;8331;8332;8341;8345;8352;8354;8355;8358;8359;8364;85235;8968	ENSG00000197061;ENSG00000110092;ENSG00000233822;ENSG00000274267;ENSG00000275379;ENSG00000278637;ENSG00000275713;ENSG00000277775;ENSG00000274997;ENSG00000278272;ENSG00000273983;ENSG00000276903;ENSG00000276368
R-HSA-4839726	Chromatin organization	http://reactome.org/PathwayBrowser/#/R-HSA-4839726	258	13	2.35937	5.50995	4.79901e-07	1.72551e-05	4.76308	595;8331;8332;8341;8345;8352;8354;8355;8358;8359;8364;85235;8968	ENSG00000197061;ENSG00000110092;ENSG00000233822;ENSG00000274267;ENSG00000275379;ENSG00000278637;ENSG00000275713;ENSG00000277775;ENSG00000274997;ENSG00000278272;ENSG00000273983;ENSG00000276903;ENSG00000276368
R-HSA-201681	TCF dependent signaling in response to WNT	http://reactome.org/PathwayBrowser/#/R-HSA-201681	199	11	1.81982	6.04455	1.62853e-06	5.72817e-05	4.24198	8331;8341;8345;8352;8354;8355;8358;8359;8364;857;8968	ENSG00000105974;ENSG00000197061;ENSG00000233822;ENSG00000274267;ENSG00000275379;ENSG00000278637;ENSG00000275713;ENSG00000277775;ENSG00000278272;ENSG00000273983;ENSG00000276368
R-HSA-3214841	PKMTs methylate histone lysines	http://reactome.org/PathwayBrowser/#/R-HSA-3214841	65	7	0.594414	11.7763	1.82727e-06	6.29048e-05	4.20132	8352;8354;8355;8358;8359;8364;8968	ENSG00000197061;ENSG00000274267;ENSG00000275379;ENSG00000278637;ENSG00000277775;ENSG00000278272;ENSG00000273983
R-HSA-2559586	DNA Damage/Telomere Stress Induced Senescence	http://reactome.org/PathwayBrowser/#/R-HSA-2559586	71	7	0.649283	10.7811	3.3415e-06	0.000112636	3.94832	3009;3159;8331;8341;8345;8359;8364	ENSG00000137309;ENSG00000197061;ENSG00000233822;ENSG00000184357;ENSG00000278637;ENSG00000275713;ENSG00000276368
R-HSA-157118	Signaling by NOTCH	http://reactome.org/PathwayBrowser/#/R-HSA-157118	215	11	1.96614	5.59472	3.468e-06	0.000114515	3.94114	595;8331;8341;8345;8352;8354;8355;8358;8359;8364;8968	ENSG00000197061;ENSG00000110092;ENSG00000233822;ENSG00000274267;ENSG00000275379;ENSG00000278637;ENSG00000275713;ENSG00000277775;ENSG00000278272;ENSG00000273983;ENSG00000276368
R-HSA-1266695	Interleukin-7 signaling	http://reactome.org/PathwayBrowser/#/R-HSA-1266695	28	5	0.256055	19.527	4.6534e-06	0.000150584	3.82222	8352;8354;8355;8358;8968	ENSG00000274267;ENSG00000275379;ENSG00000277775;ENSG00000278272;ENSG00000273983
R-HSA-68886	M Phase	http://reactome.org/PathwayBrowser/#/R-HSA-68886	373	14	3.41102	4.10434	5.58644e-06	0.000177233	3.75146	10376;113130;220134;8331;8341;8345;8352;8354;8355;8358;8359;8364;84790;8968	ENSG00000123416;ENSG00000197061;ENSG00000167553;ENSG00000233822;ENSG00000274267;ENSG00000275379;ENSG00000278637;ENSG00000275713;ENSG00000277775;ENSG00000154839;ENSG00000278272;ENSG00000146670;ENSG00000273983;ENSG00000276368
R-HSA-195721	Signaling by WNT	http://reactome.org/PathwayBrowser/#/R-HSA-195721	282	12	2.57884	4.65325	8.07094e-06	0.00025113	3.6001	81029;8331;8341;8345;8352;8354;8355;8358;8359;8364;857;8968	ENSG00000105974;ENSG00000197061;ENSG00000233822;ENSG00000274267;ENSG00000275379;ENSG00000278637;ENSG00000275713;ENSG00000277775;ENSG00000111186;ENSG00000278272;ENSG00000273983;ENSG00000276368
R-HSA-2262752	Cellular responses to stress	http://reactome.org/PathwayBrowser/#/R-HSA-2262752	396	14	3.62135	3.86596	1.11094e-05	0.000339152	3.46961	10376;3009;3159;8331;8341;8345;8352;8354;8355;8358;8359;8364;84790;8968	ENSG00000137309;ENSG00000123416;ENSG00000197061;ENSG00000167553;ENSG00000233822;ENSG00000274267;ENSG00000275379;ENSG00000184357;ENSG00000278637;ENSG00000275713;ENSG00000277775;ENSG00000278272;ENSG00000273983;ENSG00000276368
R-HSA-194315	Signaling by Rho GTPases	http://reactome.org/PathwayBrowser/#/R-HSA-194315	400	14	3.65793	3.8273	1.24556e-05	0.000373206	3.42805	10376;220134;8331;8341;8345;8352;8354;8355;8358;8359;8364;84790;8968;94274	ENSG00000123416;ENSG00000167641;ENSG00000197061;ENSG00000167553;ENSG00000233822;ENSG00000274267;ENSG00000275379;ENSG00000278637;ENSG00000275713;ENSG00000277775;ENSG00000154839;ENSG00000278272;ENSG00000273983;ENSG00000276368
R-HSA-606279	Deposition of new CENPA-containing nucleosomes at the centromere	http://reactome.org/PathwayBrowser/#/R-HSA-606279	65	6	0.594414	10.094	2.56702e-05	0.000741686	3.12978	55355;8331;8341;8345;8359;8364	ENSG00000197061;ENSG00000233822;ENSG00000123485;ENSG00000278637;ENSG00000275713;ENSG00000276368
R-HSA-774815	Nucleosome assembly	http://reactome.org/PathwayBrowser/#/R-HSA-774815	65	6	0.594414	10.094	2.56702e-05	0.000741686	3.12978	55355;8331;8341;8345;8359;8364	ENSG00000197061;ENSG00000233822;ENSG00000123485;ENSG00000278637;ENSG00000275713;ENSG00000276368
R-HSA-1566948	Elastic fibre formation	http://reactome.org/PathwayBrowser/#/R-HSA-1566948	42	5	0.384083	13.018	3.64598e-05	0.00103495	2.98508	3678;3690;4053;84171;84695	ENSG00000161638;ENSG00000119681;ENSG00000138131;ENSG00000115318;ENSG00000259207
R-HSA-8983711	OAS antiviral response	http://reactome.org/PathwayBrowser/#/R-HSA-8983711	8	3	0.0731587	41.0068	3.97866e-05	0.00110991	2.95471	4938;4939;4940	ENSG00000111331;ENSG00000111335;ENSG00000089127
R-HSA-171306	Packaging Of Telomere Ends	http://reactome.org/PathwayBrowser/#/R-HSA-171306	43	5	0.393228	12.7153	4.09649e-05	0.00112341	2.94946	8331;8341;8345;8359;8364	ENSG00000197061;ENSG00000233822;ENSG00000278637;ENSG00000275713;ENSG00000276368
R-HSA-69278	Cell Cycle, Mitotic	http://reactome.org/PathwayBrowser/#/R-HSA-69278	516	15	4.71873	3.17882	5.23239e-05	0.001411	2.85047	10376;113130;220134;595;8331;8341;8345;8352;8354;8355;8358;8359;8364;84790;8968	ENSG00000123416;ENSG00000197061;ENSG00000167553;ENSG00000110092;ENSG00000233822;ENSG00000274267;ENSG00000275379;ENSG00000278637;ENSG00000275713;ENSG00000277775;ENSG00000154839;ENSG00000278272;ENSG00000146670;ENSG00000273983;ENSG00000276368
R-HSA-8953897	Cellular responses to external stimuli	http://reactome.org/PathwayBrowser/#/R-HSA-8953897	464	14	4.2432	3.29939	6.48517e-05	0.00172017	2.76443	10376;3009;3159;8331;8341;8345;8352;8354;8355;8358;8359;8364;84790;8968	ENSG00000137309;ENSG00000123416;ENSG00000197061;ENSG00000167553;ENSG00000233822;ENSG00000274267;ENSG00000275379;ENSG00000184357;ENSG00000278637;ENSG00000275713;ENSG00000277775;ENSG00000278272;ENSG00000273983;ENSG00000276368
R-HSA-1474244	Extracellular matrix organization	http://reactome.org/PathwayBrowser/#/R-HSA-1474244	246	10	2.24963	4.44518	7.28656e-05	0.00190156	2.72089	1305;3678;3690;4053;5054;54829;7057;84171;84695;8515	ENSG00000161638;ENSG00000119681;ENSG00000138131;ENSG00000143127;ENSG00000197467;ENSG00000137801;ENSG00000115318;ENSG00000106366;ENSG00000259207;ENSG00000106819
R-HSA-1640170	Cell Cycle	http://reactome.org/PathwayBrowser/#/R-HSA-1640170	609	16	5.5692	2.87294	9.52577e-05	0.00244646	2.61146	10376;113130;220134;55355;595;8331;8341;8345;8352;8354;8355;8358;8359;8364;84790;8968	ENSG00000123416;ENSG00000197061;ENSG00000167553;ENSG00000110092;ENSG00000233822;ENSG00000274267;ENSG00000275379;ENSG00000123485;ENSG00000278637;ENSG00000275713;ENSG00000277775;ENSG00000154839;ENSG00000278272;ENSG00000146670;ENSG00000273983;ENSG00000276368
R-HSA-909733	Interferon alpha/beta signaling	http://reactome.org/PathwayBrowser/#/R-HSA-909733	53	5	0.484676	10.3162	0.000113751	0.00287576	2.54125	4599;4938;4939;4940;9636	ENSG00000111331;ENSG00000111335;ENSG00000157601;ENSG00000187608;ENSG00000089127
R-HSA-983231	Factors involved in megakaryocyte development and platelet production	http://reactome.org/PathwayBrowser/#/R-HSA-983231	131	7	1.19797	5.8432	0.000181318	0.00451341	2.34549	10376;8352;8354;8355;8358;84790;8968	ENSG00000123416;ENSG00000167553;ENSG00000274267;ENSG00000275379;ENSG00000277775;ENSG00000278272;ENSG00000273983
R-HSA-1221632	Meiotic synapsis	http://reactome.org/PathwayBrowser/#/R-HSA-1221632	62	5	0.56698	8.81866	0.000240635	0.0058992	2.22921	8331;8341;8345;8359;8364	ENSG00000197061;ENSG00000233822;ENSG00000278637;ENSG00000275713;ENSG00000276368
R-HSA-73886	Chromosome Maintenance	http://reactome.org/PathwayBrowser/#/R-HSA-73886	99	6	0.905339	6.62735	0.000272579	0.00658257	2.1816	55355;8331;8341;8345;8359;8364	ENSG00000197061;ENSG00000233822;ENSG00000123485;ENSG00000278637;ENSG00000275713;ENSG00000276368
R-HSA-157579	Telomere Maintenance	http://reactome.org/PathwayBrowser/#/R-HSA-157579	72	5	0.658428	7.59384	0.000484703	0.0115331	1.93805	8331;8341;8345;8359;8364	ENSG00000197061;ENSG00000233822;ENSG00000278637;ENSG00000275713;ENSG00000276368
R-HSA-216083	Integrin cell surface interactions	http://reactome.org/PathwayBrowser/#/R-HSA-216083	74	5	0.676718	7.3886	0.000550201	0.0129018	1.88935	1305;3678;3690;7057;8515	ENSG00000161638;ENSG00000143127;ENSG00000197467;ENSG00000137801;ENSG00000259207
R-HSA-1169410	Antiviral mechanism by IFN-stimulated genes	http://reactome.org/PathwayBrowser/#/R-HSA-1169410	77	5	0.704152	7.10074	0.000660655	0.0152706	1.81615	4599;4938;4939;4940;9636	ENSG00000111331;ENSG00000111335;ENSG00000157601;ENSG00000187608;ENSG00000089127
R-HSA-1266738	Developmental Biology	http://reactome.org/PathwayBrowser/#/R-HSA-1266738	764	16	6.98665	2.29008	0.00122616	0.0279425	1.55373	10376;3678;3690;64065;8331;8341;8345;8352;8354;8355;8358;8359;8364;84790;8515;8968	ENSG00000161638;ENSG00000123416;ENSG00000112378;ENSG00000197061;ENSG00000143127;ENSG00000167553;ENSG00000233822;ENSG00000274267;ENSG00000275379;ENSG00000278637;ENSG00000275713;ENSG00000277775;ENSG00000259207;ENSG00000278272;ENSG00000273983;ENSG00000276368
R-HSA-8951671	RUNX3 regulates YAP1-mediated transcription	http://reactome.org/PathwayBrowser/#/R-HSA-8951671	7	2	0.0640138	31.2432	0.00168194	0.0377969	1.42254	1490;25937	ENSG00000018408;ENSG00000118523
R-HSA-202733	Cell surface interactions at the vascular wall	http://reactome.org/PathwayBrowser/#/R-HSA-202733	96	5	0.877904	5.69538	0.00178697	0.0396072	1.40223	10544;3678;3690;8140;857	ENSG00000105974;ENSG00000161638;ENSG00000103257;ENSG00000101000;ENSG00000259207
R-HSA-162582	Signal Transduction	http://reactome.org/PathwayBrowser/#/R-HSA-162582	1828	28	16.7168	1.67497	0.00211407	0.0462237	1.33513	10376;11343;1906;2150;220134;25937;26575;3690;5054;5327;595;5999;7057;79924;81029;8331;8341;8345;8352;8354;8355;8358;8359;8364;84790;857;8968;94274	ENSG00000074416;ENSG00000018408;ENSG00000105974;ENSG00000164251;ENSG00000123416;ENSG00000167641;ENSG00000197061;ENSG00000167553;ENSG00000110092;ENSG00000137801;ENSG00000078401;ENSG00000091844;ENSG00000233822;ENSG00000274267;ENSG00000275379;ENSG00000106366;ENSG00000104368;ENSG00000117152;ENSG00000128165;ENSG00000278637;ENSG00000275713;ENSG00000277775;ENSG00000259207;ENSG00000111186;ENSG00000154839…

## Sheet: UP_Reg_GO_Biol Proc
geneSet	description	link	size	overlap	expect	enrichmentRatio	pValue	FDR	-LOG(FDR)	overlapId	userId
GO:0050818	regulation of coagulation	http://amigo.geneontology.org/amigo/term/GO:0050818	59	8	0.408497	19.584	6.35157e-09	5.30864e-05	4.27502	857;1906;2150;2191;5054;5327;7057;10544	ENSG00000105974;ENSG00000164251;ENSG00000078098;ENSG00000137801;ENSG00000078401;ENSG00000106366;ENSG00000101000;ENSG00000104368
GO:0030193	regulation of blood coagulation	http://amigo.geneontology.org/amigo/term/GO:0030193	57	7	0.39465	17.7372	1.19563e-07	0.00037671	3.42399	857;1906;2150;2191;5054;5327;7057	ENSG00000105974;ENSG00000164251;ENSG00000078098;ENSG00000137801;ENSG00000078401;ENSG00000106366;ENSG00000104368
GO:1900046	regulation of hemostasis	http://amigo.geneontology.org/amigo/term/GO:1900046	58	7	0.401574	17.4314	1.35215e-07	0.00037671	3.42399	857;1906;2150;2191;5054;5327;7057	ENSG00000105974;ENSG00000164251;ENSG00000078098;ENSG00000137801;ENSG00000078401;ENSG00000106366;ENSG00000104368
GO:0050819	negative regulation of coagulation	http://amigo.geneontology.org/amigo/term/GO:0050819	38	6	0.2631	22.805	2.14234e-07	0.000447642	3.34907	1906;2191;5054;5327;7057;10544	ENSG00000078098;ENSG00000137801;ENSG00000078401;ENSG00000106366;ENSG00000101000;ENSG00000104368
GO:0040017	positive regulation of locomotion	http://amigo.geneontology.org/amigo/term/GO:0040017	432	14	2.99103	4.68066	1.43793e-06	0.00240364	2.61913	857;858;1906;2150;3162;3678;3690;4249;5054;7057;7114;10631;81029;91663	ENSG00000105974;ENSG00000161638;ENSG00000164251;ENSG00000179820;ENSG00000152127;ENSG00000105971;ENSG00000205542;ENSG00000100292;ENSG00000137801;ENSG00000078401;ENSG00000106366;ENSG00000133110;ENSG00000259207;ENSG00000111186
GO:0042060	wound healing	http://amigo.geneontology.org/amigo/term/GO:0042060	400	13	2.76947	4.69403	3.44663e-06	0.00318447	2.49696	857;1906;2150;2191;3162;3678;3690;5054;5327;7057;10544;10631;81029	ENSG00000105974;ENSG00000161638;ENSG00000164251;ENSG00000078098;ENSG00000100292;ENSG00000137801;ENSG00000078401;ENSG00000106366;ENSG00000101000;ENSG00000104368;ENSG00000133110;ENSG00000259207;ENSG00000111186
GO:0030335	positive regulation of cell migration	http://amigo.geneontology.org/amigo/term/GO:0030335	401	13	2.7764	4.68233	3.54226e-06	0.00318447	2.49696	857;1906;2150;3162;3678;3690;4249;5054;7057;7114;10631;81029;91663	ENSG00000105974;ENSG00000161638;ENSG00000164251;ENSG00000179820;ENSG00000152127;ENSG00000205542;ENSG00000100292;ENSG00000137801;ENSG00000078401;ENSG00000106366;ENSG00000133110;ENSG00000259207;ENSG00000111186
GO:0030198	extracellular matrix organization	http://amigo.geneontology.org/amigo/term/GO:0030198	285	11	1.97325	5.57456	4.11106e-06	0.00318447	2.49696	1305;1490;2191;3678;3690;5054;7057;8515;10631;84171;84695	ENSG00000161638;ENSG00000078098;ENSG00000138131;ENSG00000143127;ENSG00000197467;ENSG00000137801;ENSG00000115318;ENSG00000118523;ENSG00000106366;ENSG00000133110;ENSG00000259207
GO:0061041	regulation of wound healing	http://amigo.geneontology.org/amigo/term/GO:0061041	96	7	0.664673	10.5315	4.33501e-06	0.00318447	2.49696	857;1906;2150;2191;5054;5327;7057	ENSG00000105974;ENSG00000164251;ENSG00000078098;ENSG00000137801;ENSG00000078401;ENSG00000106366;ENSG00000104368
GO:2000147	positive regulation of cell motility	http://amigo.geneontology.org/amigo/term/GO:2000147	409	13	2.83179	4.59074	4.39623e-06	0.00318447	2.49696	857;1906;2150;3162;3678;3690;4249;5054;7057;7114;10631;81029;91663	ENSG00000105974;ENSG00000161638;ENSG00000164251;ENSG00000179820;ENSG00000152127;ENSG00000205542;ENSG00000100292;ENSG00000137801;ENSG00000078401;ENSG00000106366;ENSG00000133110;ENSG00000259207;ENSG00000111186
GO:0030195	negative regulation of blood coagulation	http://amigo.geneontology.org/amigo/term/GO:0030195	37	5	0.256176	19.5178	5.19325e-06	0.00318447	2.49696	1906;2191;5054;5327;7057	ENSG00000078098;ENSG00000137801;ENSG00000078401;ENSG00000106366;ENSG00000104368
GO:0050878	regulation of body fluid levels	http://amigo.geneontology.org/amigo/term/GO:0050878	356	12	2.46483	4.86849	5.86338e-06	0.00318447	2.49696	595;857;1906;2150;2191;3690;3783;4939;5054;5327;7057;10544	ENSG00000105974;ENSG00000164251;ENSG00000078098;ENSG00000110092;ENSG00000137801;ENSG00000078401;ENSG00000106366;ENSG00000101000;ENSG00000104368;ENSG00000111335;ENSG00000259207;ENSG00000104783
GO:0051272	positive regulation of cellular component movement	http://amigo.geneontology.org/amigo/term/GO:0051272	420	13	2.90795	4.47051	5.86717e-06	0.00318447	2.49696	857;1906;2150;3162;3678;3690;4249;5054;7057;7114;10631;81029;91663	ENSG00000105974;ENSG00000161638;ENSG00000164251;ENSG00000179820;ENSG00000152127;ENSG00000205542;ENSG00000100292;ENSG00000137801;ENSG00000078401;ENSG00000106366;ENSG00000133110;ENSG00000259207;ENSG00000111186
GO:1900047	negative regulation of hemostasis	http://amigo.geneontology.org/amigo/term/GO:1900047	38	5	0.2631	19.0042	5.94764e-06	0.00318447	2.49696	1906;2191;5054;5327;7057	ENSG00000078098;ENSG00000137801;ENSG00000078401;ENSG00000106366;ENSG00000104368
GO:0009611	response to wounding	http://amigo.geneontology.org/amigo/term/GO:0009611	489	14	3.38568	4.13506	6.08685e-06	0.00318447	2.49696	857;1490;1906;2150;2191;3162;3678;3690;5054;5327;7057;10544;10631;81029	ENSG00000105974;ENSG00000161638;ENSG00000164251;ENSG00000078098;ENSG00000100292;ENSG00000137801;ENSG00000078401;ENSG00000118523;ENSG00000106366;ENSG00000101000;ENSG00000104368;ENSG00000133110;ENSG00000259207;ENSG00000111186
GO:0042730	fibrinolysis	http://amigo.geneontology.org/amigo/term/GO:0042730	18	4	0.124626	32.096	6.09613e-06	0.00318447	2.49696	2191;5054;5327;7057	ENSG00000078098;ENSG00000137801;ENSG00000106366;ENSG00000104368
GO:0043062	extracellular structure organization	http://amigo.geneontology.org/amigo/term/GO:0043062	323	11	2.23635	4.91873	1.34662e-05	0.00647093	2.18903	1305;1490;2191;3678;3690;5054;7057;8515;10631;84171;84695	ENSG00000161638;ENSG00000078098;ENSG00000138131;ENSG00000143127;ENSG00000197467;ENSG00000137801;ENSG00000115318;ENSG00000118523;ENSG00000106366;ENSG00000133110;ENSG00000259207
GO:1903524	positive regulation of blood circulation	http://amigo.geneontology.org/amigo/term/GO:1903524	45	5	0.311566	16.048	1.3936e-05	0.00647093	2.18903	857;1490;1906;2150;5999	ENSG00000105974;ENSG00000164251;ENSG00000078401;ENSG00000118523;ENSG00000117152
GO:1903034	regulation of response to wounding	http://amigo.geneontology.org/amigo/term/GO:1903034	117	7	0.810071	8.64122	1.60427e-05	0.00705709	2.15137	857;1906;2150;2191;5054;5327;7057	ENSG00000105974;ENSG00000164251;ENSG00000078098;ENSG00000137801;ENSG00000078401;ENSG00000106366;ENSG00000104368
GO:0051917	regulation of fibrinolysis	http://amigo.geneontology.org/amigo/term/GO:0051917	9	3	0.0623131	48.1439	2.61426e-05	0.0104048	1.98277	2191;5054;7057	ENSG00000078098;ENSG00000137801;ENSG00000106366
GO:0060700	regulation of ribonuclease activity	http://amigo.geneontology.org/amigo/term/GO:0060700	9	3	0.0623131	48.1439	2.61426e-05	0.0104048	1.98277	4938;4939;4940	ENSG00000111331;ENSG00000111335;ENSG00000089127
GO:0061045	negative regulation of wound healing	http://amigo.geneontology.org/amigo/term/GO:0061045	55	5	0.380803	13.1302	3.75809e-05	0.0142773	1.84535	1906;2191;5054;5327;7057	ENSG00000078098;ENSG00000137801;ENSG00000078401;ENSG00000106366;ENSG00000104368
GO:0007596	blood coagulation	http://amigo.geneontology.org/amigo/term/GO:0007596	243	9	1.68245	5.34933	4.51897e-05	0.0155985	1.80692	857;1906;2150;2191;3690;5054;5327;7057;10544	ENSG00000105974;ENSG00000164251;ENSG00000078098;ENSG00000137801;ENSG00000078401;ENSG00000106366;ENSG00000101000;ENSG00000104368;ENSG00000259207
GO:0009615	response to virus	http://amigo.geneontology.org/amigo/term/GO:0009615	243	9	1.68245	5.34933	4.51897e-05	0.0155985	1.80692	2150;3159;4599;4938;4939;4940;9636;10561;10964	ENSG00000137309;ENSG00000164251;ENSG00000137965;ENSG00000111331;ENSG00000137959;ENSG00000111335;ENSG00000157601;ENSG00000187608;ENSG00000089127
GO:0050817	coagulation	http://amigo.geneontology.org/amigo/term/GO:0050817	244	9	1.68938	5.3274	4.66573e-05	0.0155985	1.80692	857;1906;2150;2191;3690;5054;5327;7057;10544	ENSG00000105974;ENSG00000164251;ENSG00000078098;ENSG00000137801;ENSG00000078401;ENSG00000106366;ENSG00000101000;ENSG00000104368;ENSG00000259207
GO:0007599	hemostasis	http://amigo.geneontology.org/amigo/term/GO:0007599	247	9	1.71015	5.2627	5.13044e-05	0.0164924	1.78272	857;1906;2150;2191;3690;5054;5327;7057;10544	ENSG00000105974;ENSG00000164251;ENSG00000078098;ENSG00000137801;ENSG00000078401;ENSG00000106366;ENSG00000101000;ENSG00000104368;ENSG00000259207
GO:0006323	DNA packaging	http://amigo.geneontology.org/amigo/term/GO:0006323	142	7	0.983163	7.11988	5.59303e-05	0.0173135	1.76161	3009;3159;8341;8345;51203;55355;113130	ENSG00000137309;ENSG00000233822;ENSG00000123485;ENSG00000184357;ENSG00000137804;ENSG00000275713;ENSG00000146670
GO:0071345	cellular response to cytokine stimulus	http://amigo.geneontology.org/amigo/term/GO:0071345	762	16	5.27585	3.03269	5.91907e-05	0.0176684	1.7528	595;857;1906;2150;3162;4599;4938;4939;4940;5214;5355;7057;7114;9636;10376;10631	ENSG00000102007;ENSG00000105974;ENSG00000164251;ENSG00000067057;ENSG00000123416;ENSG00000205542;ENSG00000110092;ENSG00000100292;ENSG00000137801;ENSG00000078401;ENSG00000111331;ENSG00000133110;ENSG00000111335;ENSG00000157601;ENSG00000187608;ENSG00000089127
GO:0050790	regulation of catalytic activity	http://amigo.geneontology.org/amigo/term/GO:0050790	1840	27	12.7396	2.11938	7.70315e-05	0.0220742	1.65612	595;857;858;1490;1728;1906;2150;3690;4249;4938;4939;4940;5054;5999;6102;7057;7114;10763;11080;23576;25937;26575;55450;57181;64065;91947;94274	ENSG00000018408;ENSG00000162616;ENSG00000153904;ENSG00000105974;ENSG00000164251;ENSG00000152127;ENSG00000162545;ENSG00000105971;ENSG00000205542;ENSG00000167641;ENSG00000112378;ENSG00000132688;ENSG00000140450;ENSG00000181019;ENSG00000102218;ENSG00000110092;ENSG00000137801;ENSG00000078401;ENSG00000118523;ENSG00000091844;ENSG00000106366;ENSG00000111331;ENSG00000117152;ENSG00000111335;ENSG00000259207…
GO:1903035	negative regulation of response to wounding	http://amigo.geneontology.org/amigo/term/GO:1903035	65	5	0.450039	11.1101	8.45147e-05	0.0220742	1.65612	1906;2191;5054;5327;7057	ENSG00000078098;ENSG00000137801;ENSG00000078401;ENSG00000106366;ENSG00000104368
GO:0060337	type I interferon signaling pathway	http://amigo.geneontology.org/amigo/term/GO:0060337	65	5	0.450039	11.1101	8.45147e-05	0.0220742	1.65612	4599;4938;4939;4940;9636	ENSG00000111331;ENSG00000111335;ENSG00000157601;ENSG00000187608;ENSG00000089127
GO:0071357	cellular response to type I interferon	http://amigo.geneontology.org/amigo/term/GO:0071357	65	5	0.450039	11.1101	8.45147e-05	0.0220742	1.65612	4599;4938;4939;4940;9636	ENSG00000111331;ENSG00000111335;ENSG00000157601;ENSG00000187608;ENSG00000089127
GO:0009888	tissue development	http://amigo.geneontology.org/amigo/term/GO:0009888	1358	22	9.40236	2.33984	0.000105791	0.0260359	1.58443	595;857;858;1490;1906;2012;2150;3678;3690;5054;5999;9636;10234;10631;25937;27284;54829;64065;81029;84695;91663;392255	ENSG00000018408;ENSG00000105974;ENSG00000161638;ENSG00000164251;ENSG00000179820;ENSG00000105971;ENSG00000128606;ENSG00000112378;ENSG00000134531;ENSG00000110092;ENSG00000078401;ENSG00000115318;ENSG00000118523;ENSG00000106366;ENSG00000117152;ENSG00000133110;ENSG00000156466;ENSG00000173597;ENSG00000259207;ENSG00000111186;ENSG00000106819;ENSG00000187608
GO:0001525	angiogenesis	http://amigo.geneontology.org/amigo/term/GO:0001525	406	11	2.81101	3.91318	0.000108251	0.0260359	1.58443	857;1490;1906;2191;3162;3678;3690;5054;7057;23576;79924	ENSG00000153904;ENSG00000105974;ENSG00000161638;ENSG00000078098;ENSG00000100292;ENSG00000137801;ENSG00000078401;ENSG00000118523;ENSG00000106366;ENSG00000128165;ENSG00000259207
GO:0006952	defense response	http://amigo.geneontology.org/amigo/term/GO:0006952	980	18	6.78521	2.65283	0.000109028	0.0260359	1.58443	857;1906;2150;3162;3783;4599;4907;4938;4939;4940;5054;7057;7114;9636;10964;11343;23705;84695	ENSG00000074416;ENSG00000105974;ENSG00000182985;ENSG00000164251;ENSG00000205542;ENSG00000135318;ENSG00000100292;ENSG00000137801;ENSG00000078401;ENSG00000115318;ENSG00000106366;ENSG00000111331;ENSG00000137959;ENSG00000111335;ENSG00000157601;ENSG00000187608;ENSG00000089127;ENSG00000104783
GO:0043903	regulation of symbiosis, encompassing mutualism through parasitism	http://amigo.geneontology.org/amigo/term/GO:0043903	160	7	1.10779	6.31889	0.000118671	0.0265086	1.57661	857;858;2150;4599;4938;4940;9636	ENSG00000105974;ENSG00000164251;ENSG00000105971;ENSG00000111331;ENSG00000157601;ENSG00000187608;ENSG00000089127
GO:0007589	body fluid secretion	http://amigo.geneontology.org/amigo/term/GO:0007589	70	5	0.484658	10.3166	0.000120523	0.0265086	1.57661	595;857;1906;3783;4939	ENSG00000105974;ENSG00000110092;ENSG00000078401;ENSG00000111335;ENSG00000104783
GO:0034340	response to type I interferon	http://amigo.geneontology.org/amigo/term/GO:0034340	70	5	0.484658	10.3166	0.000120523	0.0265086	1.57661	4599;4938;4939;4940;9636	ENSG00000111331;ENSG00000111335;ENSG00000157601;ENSG00000187608;ENSG00000089127
GO:0050900	leukocyte migration	http://amigo.geneontology.org/amigo/term/GO:0050900	282	9	1.95248	4.60953	0.000141478	0.0303199	1.51827	857;1906;2150;3162;3678;3690;5054;7057;8140	ENSG00000105974;ENSG00000161638;ENSG00000164251;ENSG00000103257;ENSG00000100292;ENSG00000137801;ENSG00000078401;ENSG00000106366;ENSG00000259207
GO:0051336	regulation of hydrolase activity	http://amigo.geneontology.org/amigo/term/GO:0051336	1004	18	6.95138	2.58942	0.00014814	0.0307246	1.51251	857;858;1490;2150;4249;4938;4939;4940;5054;5999;6102;7057;7114;11080;26575;57181;64065;94274	ENSG00000162616;ENSG00000105974;ENSG00000164251;ENSG00000152127;ENSG00000105971;ENSG00000205542;ENSG00000167641;ENSG00000112378;ENSG00000102218;ENSG00000137801;ENSG00000118523;ENSG00000091844;ENSG00000106366;ENSG00000111331;ENSG00000117152;ENSG00000111335;ENSG00000196950;ENSG00000089127
GO:0019221	cytokine-mediated signaling pathway	http://amigo.geneontology.org/amigo/term/GO:0019221	496	12	3.43415	3.49432	0.000150719	0.0307246	1.51251	595;857;1906;2150;3162;4599;4938;4939;4940;5355;7114;9636	ENSG00000102007;ENSG00000105974;ENSG00000164251;ENSG00000205542;ENSG00000110092;ENSG00000100292;ENSG00000078401;ENSG00000111331;ENSG00000111335;ENSG00000157601;ENSG00000187608;ENSG00000089127
GO:0008217	regulation of blood pressure	http://amigo.geneontology.org/amigo/term/GO:0008217	117	6	0.810071	7.40676	0.000156841	0.0312113	1.50569	1906;2150;3162;10631;23576;79924	ENSG00000153904;ENSG00000164251;ENSG00000100292;ENSG00000078401;ENSG00000128165;ENSG00000133110
GO:0031589	cell-substrate adhesion	http://amigo.geneontology.org/amigo/term/GO:0031589	289	9	2.00094	4.49788	0.000170141	0.0317733	1.49794	1305;1490;3678;3690;5054;7057;8515;10631;91663	ENSG00000161638;ENSG00000179820;ENSG00000143127;ENSG00000197467;ENSG00000137801;ENSG00000118523;ENSG00000106366;ENSG00000133110;ENSG00000259207
GO:0034097	response to cytokine	http://amigo.geneontology.org/amigo/term/GO:0034097	834	16	5.77435	2.77087	0.00017043	0.0317733	1.49794	595;857;1906;2150;3162;4599;4938;4939;4940;5214;5355;7057;7114;9636;10376;10631	ENSG00000102007;ENSG00000105974;ENSG00000164251;ENSG00000067057;ENSG00000123416;ENSG00000205542;ENSG00000110092;ENSG00000100292;ENSG00000137801;ENSG00000078401;ENSG00000111331;ENSG00000133110;ENSG00000111335;ENSG00000157601;ENSG00000187608;ENSG00000089127
GO:0051240	positive regulation of multicellular organismal process	http://amigo.geneontology.org/amigo/term/GO:0051240	1304	21	9.02848	2.32597	0.000172052	0.0317733	1.49794	595;857;1490;1906;2150;2307;3162;3678;3690;4860;5054;5999;7057;7114;9636;10631;23576;23705;25937;79924;392255	ENSG00000018408;ENSG00000153904;ENSG00000105974;ENSG00000182985;ENSG00000161638;ENSG00000164251;ENSG00000205542;ENSG00000110092;ENSG00000100292;ENSG00000137801;ENSG00000078401;ENSG00000118523;ENSG00000198805;ENSG00000106366;ENSG00000117152;ENSG00000128165;ENSG00000133110;ENSG00000156466;ENSG00000259207;ENSG00000187608;ENSG00000179772
GO:0034113	heterotypic cell-cell adhesion	http://amigo.geneontology.org/amigo/term/GO:0034113	41	4	0.283871	14.0909	0.000178672	0.0317733	1.49794	3678;3690;64065;91663	ENSG00000161638;ENSG00000179820;ENSG00000112378;ENSG00000259207
GO:0045071	negative regulation of viral genome replication	http://amigo.geneontology.org/amigo/term/GO:0045071	41	4	0.283871	14.0909	0.000178672	0.0317733	1.49794	4599;4938;4940;9636	ENSG00000111331;ENSG00000157601;ENSG00000187608;ENSG00000089127
GO:0003013	circulatory system process	http://amigo.geneontology.org/amigo/term/GO:0003013	361	10	2.49945	4.00088	0.000189957	0.0330762	1.48048	857;1490;1906;2150;3162;5999;10631;23576;25937;79924	ENSG00000018408;ENSG00000153904;ENSG00000105974;ENSG00000164251;ENSG00000100292;ENSG00000078401;ENSG00000118523;ENSG00000117152;ENSG00000128165;ENSG00000133110
GO:0051607	defense response to virus	http://amigo.geneontology.org/amigo/term/GO:0051607	176	7	1.21857	5.74445	0.000214148	0.0360148	1.44352	2150;4599;4938;4939;4940;9636;10964	ENSG00000164251;ENSG00000111331;ENSG00000137959;ENSG00000111335;ENSG00000157601;ENSG00000187608;ENSG00000089127
GO:0031638	zymogen activation	http://amigo.geneontology.org/amigo/term/GO:0031638	43	4	0.297718	13.4355	0.000215451	0.0360148	1.44352	5054;5327;7057;64065	ENSG00000112378;ENSG00000137801;ENSG00000106366;ENSG00000104368
GO:0009605	response to external stimulus	http://amigo.geneontology.org/amigo/term/GO:0009605	1635	24	11.3202	2.1201	0.000221014	0.0362202	1.44105	595;857;1728;1906;2150;2191;3159;3162;3690;4599;4907;4938;4939;4940;5054;5327;5355;7057;7114;9636;10561;10631;10964;11343	ENSG00000074416;ENSG00000102007;ENSG00000105974;ENSG00000137309;ENSG00000164251;ENSG00000205542;ENSG00000137965;ENSG00000078098;ENSG00000181019;ENSG00000110092;ENSG00000135318;ENSG00000100292;ENSG00000137801;ENSG00000078401;ENSG00000106366;ENSG00000111331;ENSG00000104368;ENSG00000137959;ENSG00000133110;ENSG00000111335;ENSG00000259207;ENSG00000157601;ENSG00000187608;ENSG00000089127
GO:0031579	membrane raft organization	http://amigo.geneontology.org/amigo/term/GO:0031579	18	3	0.124626	24.072	0.000242748	0.0386027	1.41338	857;858;91663	ENSG00000105974;ENSG00000179820;ENSG00000105971
GO:0019058	viral life cycle	http://amigo.geneontology.org/amigo/term/GO:0019058	239	8	1.65476	4.83454	0.000244789	0.0386027	1.41338	857;858;3678;3690;4599;4938;4940;9636	ENSG00000105974;ENSG00000161638;ENSG00000105971;ENSG00000111331;ENSG00000259207;ENSG00000157601;ENSG00000187608;ENSG00000089127
GO:0007229	integrin-mediated signaling pathway	http://amigo.geneontology.org/amigo/term/GO:0007229	84	5	0.581589	8.59713	0.000284957	0.0435866	1.36065	1490;3678;3690;8515;84695	ENSG00000161638;ENSG00000143127;ENSG00000115318;ENSG00000118523;ENSG00000259207
GO:0031639	plasminogen activation	http://amigo.geneontology.org/amigo/term/GO:0031639	19	3	0.13155	22.805	0.000286823	0.0435866	1.36065	5054;5327;7057	ENSG00000137801;ENSG00000106366;ENSG00000104368
GO:0007160	cell-matrix adhesion	http://amigo.geneontology.org/amigo/term/GO:0007160	186	7	1.2878	5.43561	0.00030019	0.0448033	1.34869	1305;1490;3690;5054;7057;8515;10631	ENSG00000143127;ENSG00000197467;ENSG00000137801;ENSG00000118523;ENSG00000106366;ENSG00000133110;ENSG00000259207
GO:0045766	positive regulation of angiogenesis	http://amigo.geneontology.org/amigo/term/GO:0045766	133	6	0.92085	6.51572	0.000314821	0.0461627	1.33571	3162;3678;5054;7057;23576;79924	ENSG00000153904;ENSG00000161638;ENSG00000100292;ENSG00000137801;ENSG00000106366;ENSG00000128165
GO:0007155	cell adhesion	http://amigo.geneontology.org/amigo/term/GO:0007155	1077	18	7.45681	2.4139	0.000353301	0.0499548	1.30142	857;1305;1490;2191;3678;3690;4008;4860;4907;5054;7057;8515;10631;23705;64065;64129;84695;91663	ENSG00000105974;ENSG00000182985;ENSG00000161638;ENSG00000179820;ENSG00000136153;ENSG00000112378;ENSG00000078098;ENSG00000143127;ENSG00000142910;ENSG00000197467;ENSG00000135318;ENSG00000137801;ENSG00000115318;ENSG00000118523;ENSG00000198805;ENSG00000106366;ENSG00000133110;ENSG00000259207
GO:0010595	positive regulation of endothelial cell migration	http://amigo.geneontology.org/amigo/term/GO:0010595	88	5	0.609284	8.20635	0.000353854	0.0499548	1.30142	1906;3162;3690;7057;7114	ENSG00000205542;ENSG00000100292;ENSG00000137801;ENSG00000078401;ENSG00000259207
GO:0001568	blood vessel development	http://amigo.geneontology.org/amigo/term/GO:0001568	545	12	3.77341	3.18015	0.000358613	0.0499548	1.30142	857;1490;1906;2191;2307;3162;3678;3690;5054;7057;23576;79924	ENSG00000153904;ENSG00000105974;ENSG00000161638;ENSG00000078098;ENSG00000100292;ENSG00000137801;ENSG00000078401;ENSG00000118523;ENSG00000106366;ENSG00000128165;ENSG00000259207;ENSG00000179772

## Sheet: Down_Reg_GO_Biol Proc
geneSet	description	link	size	overlap	expect	enrichmentRatio	pValue	FDR	-LOG(FDR)	overlapId	userId
GO:0032496	response to lipopolysaccharide	http://amigo.geneontology.org/amigo/term/GO:0032496	218	22	2.17828	10.0997	2.22045e-16	1.54654e-12	11.8106	19;445;2919;2920;2921;3383;3569;3576;3656;4791;4792;5142;6347;6372;6374;6376;7097;7128;7412;9076;11093;11213	ENSG00000169429;ENSG00000163735;ENSG00000163734;ENSG00000124875;ENSG00000163347;ENSG00000137462;ENSG00000162692;ENSG00000118503;ENSG00000081041;ENSG00000006210;ENSG00000136244;ENSG00000163739;ENSG00000108691;ENSG00000090339;ENSG00000134070;ENSG00000100906;ENSG00000184588;ENSG00000077150;ENSG00000160323;ENSG00000165029;ENSG00000090376;ENSG00000130707
GO:0071222	cellular response to lipopolysaccharide	http://amigo.geneontology.org/amigo/term/GO:0071222	129	18	1.28899	13.9645	4.44089e-16	1.54654e-12	11.8106	19;445;2919;2920;2921;3383;3569;3576;3656;4792;5142;6347;6372;6374;6376;7097;7128;11093	ENSG00000169429;ENSG00000163735;ENSG00000163734;ENSG00000124875;ENSG00000137462;ENSG00000118503;ENSG00000081041;ENSG00000006210;ENSG00000136244;ENSG00000163739;ENSG00000108691;ENSG00000090339;ENSG00000134070;ENSG00000100906;ENSG00000184588;ENSG00000160323;ENSG00000165029;ENSG00000130707
GO:0002237	response to molecule of bacterial origin	http://amigo.geneontology.org/amigo/term/GO:0002237	226	22	2.25822	9.74218	5.55112e-16	1.54654e-12	11.8106	19;445;2919;2920;2921;3383;3569;3576;3656;4791;4792;5142;6347;6372;6374;6376;7097;7128;7412;9076;11093;11213	ENSG00000169429;ENSG00000163735;ENSG00000163734;ENSG00000124875;ENSG00000163347;ENSG00000137462;ENSG00000162692;ENSG00000118503;ENSG00000081041;ENSG00000006210;ENSG00000136244;ENSG00000163739;ENSG00000108691;ENSG00000090339;ENSG00000134070;ENSG00000100906;ENSG00000184588;ENSG00000077150;ENSG00000160323;ENSG00000165029;ENSG00000090376;ENSG00000130707
GO:0071219	cellular response to molecule of bacterial origin	http://amigo.geneontology.org/amigo/term/GO:0071219	134	18	1.33895	13.4434	9.99201e-16	2.08783e-12	11.6803	19;445;2919;2920;2921;3383;3569;3576;3656;4792;5142;6347;6372;6374;6376;7097;7128;11093	ENSG00000169429;ENSG00000163735;ENSG00000163734;ENSG00000124875;ENSG00000137462;ENSG00000118503;ENSG00000081041;ENSG00000006210;ENSG00000136244;ENSG00000163739;ENSG00000108691;ENSG00000090339;ENSG00000134070;ENSG00000100906;ENSG00000184588;ENSG00000160323;ENSG00000165029;ENSG00000130707
GO:0071216	cellular response to biotic stimulus	http://amigo.geneontology.org/amigo/term/GO:0071216	153	18	1.5288	11.774	1.08802e-14	1.6084e-11	10.7936	19;445;2919;2920;2921;3383;3569;3576;3656;4792;5142;6347;6372;6374;6376;7097;7128;11093	ENSG00000169429;ENSG00000163735;ENSG00000163734;ENSG00000124875;ENSG00000137462;ENSG00000118503;ENSG00000081041;ENSG00000006210;ENSG00000136244;ENSG00000163739;ENSG00000108691;ENSG00000090339;ENSG00000134070;ENSG00000100906;ENSG00000184588;ENSG00000160323;ENSG00000165029;ENSG00000130707
GO:0006954	inflammatory response	http://amigo.geneontology.org/amigo/term/GO:0006954	468	28	4.67632	5.98762	1.15463e-14	1.6084e-11	10.7936	330;445;715;716;718;1116;2919;2920;2921;3383;3569;3576;3656;4792;5971;6347;6372;6374;6376;7097;7128;7412;9021;9173;10135;51704;64332;80833	ENSG00000169429;ENSG00000163735;ENSG00000163734;ENSG00000124875;ENSG00000023445;ENSG00000137462;ENSG00000162692;ENSG00000118503;ENSG00000081041;ENSG00000006210;ENSG00000136244;ENSG00000104856;ENSG00000163739;ENSG00000108691;ENSG00000125730;ENSG00000090339;ENSG00000115602;ENSG00000134070;ENSG00000100906;ENSG00000133048;ENSG00000144802;ENSG00000167191;ENSG00000105835;ENSG00000128284;ENSG00000159403…
GO:0009617	response to bacterium	http://amigo.geneontology.org/amigo/term/GO:0009617	352	24	3.51723	6.82355	6.9722e-14	8.32481e-11	10.0796	19;445;718;2919;2920;2921;3383;3569;3576;3656;4791;4792;5142;6347;6372;6374;6376;7097;7128;7412;9076;11093;11096;11213	ENSG00000169429;ENSG00000163735;ENSG00000163734;ENSG00000124875;ENSG00000163347;ENSG00000137462;ENSG00000162692;ENSG00000118503;ENSG00000081041;ENSG00000006210;ENSG00000136244;ENSG00000163739;ENSG00000108691;ENSG00000125730;ENSG00000090339;ENSG00000134070;ENSG00000100906;ENSG00000184588;ENSG00000077150;ENSG00000160323;ENSG00000154736;ENSG00000165029;ENSG00000090376;ENSG00000130707
GO:0006952	defense response	http://amigo.geneontology.org/amigo/term/GO:0006952	980	38	9.79229	3.8806	1.12577e-13	1.17614e-10	9.92954	330;445;715;716;718;1116;2069;2919;2920;2921;3383;3433;3569;3576;3656;3659;3718;4502;4792;5971;6347;6372;6374;6376;7097;7128;7412;9021;9076;9173;9235;10135;11093;11096;11213;51704;64332;80833	ENSG00000169429;ENSG00000163735;ENSG00000163734;ENSG00000124875;ENSG00000023445;ENSG00000163347;ENSG00000137462;ENSG00000008517;ENSG00000162692;ENSG00000118503;ENSG00000081041;ENSG00000006210;ENSG00000136244;ENSG00000104856;ENSG00000163739;ENSG00000108691;ENSG00000125730;ENSG00000124882;ENSG00000090339;ENSG00000125347;ENSG00000115602;ENSG00000134070;ENSG00000100906;ENSG00000133048;ENSG00000125148…
GO:0034097	response to cytokine	http://amigo.geneontology.org/amigo/term/GO:0034097	834	35	8.33344	4.19995	1.38778e-13	1.28878e-10	9.88982	330;445;1116;1271;1326;2069;2919;2920;2921;3383;3433;3569;3576;3656;3659;3718;4501;4502;4791;4792;5971;6347;6372;6374;6376;6648;7097;7128;7412;9021;9076;9173;9235;11093;11213	ENSG00000169429;ENSG00000163735;ENSG00000163734;ENSG00000124875;ENSG00000023445;ENSG00000163347;ENSG00000137462;ENSG00000112096;ENSG00000122756;ENSG00000008517;ENSG00000162692;ENSG00000118503;ENSG00000081041;ENSG00000006210;ENSG00000136244;ENSG00000104856;ENSG00000163739;ENSG00000187193;ENSG00000108691;ENSG00000124882;ENSG00000090339;ENSG00000125347;ENSG00000115602;ENSG00000134070;ENSG00000100906…
GO:0071345	cellular response to cytokine stimulus	http://amigo.geneontology.org/amigo/term/GO:0071345	762	33	7.614	4.33412	3.44835e-13	2.7475e-10	9.56106	330;445;1116;1271;1326;2069;2919;2920;2921;3383;3433;3569;3576;3656;3659;3718;4501;4502;4792;6347;6372;6374;6376;6648;7097;7128;7412;9021;9076;9173;9235;11093;11213	ENSG00000169429;ENSG00000163735;ENSG00000163734;ENSG00000124875;ENSG00000023445;ENSG00000163347;ENSG00000137462;ENSG00000112096;ENSG00000122756;ENSG00000008517;ENSG00000162692;ENSG00000118503;ENSG00000081041;ENSG00000006210;ENSG00000136244;ENSG00000163739;ENSG00000187193;ENSG00000108691;ENSG00000124882;ENSG00000090339;ENSG00000125347;ENSG00000115602;ENSG00000134070;ENSG00000100906;ENSG00000133048…
GO:0019221	cytokine-mediated signaling pathway	http://amigo.geneontology.org/amigo/term/GO:0019221	496	27	4.9561	5.44783	3.616e-13	2.7475e-10	9.56106	330;1271;1326;2069;2919;2920;2921;3383;3433;3569;3576;3656;3659;3718;4502;4792;6347;6372;6374;6376;6648;7128;7412;9021;9173;9235;11213	ENSG00000169429;ENSG00000163735;ENSG00000163734;ENSG00000124875;ENSG00000023445;ENSG00000112096;ENSG00000122756;ENSG00000008517;ENSG00000162692;ENSG00000118503;ENSG00000081041;ENSG00000006210;ENSG00000136244;ENSG00000163739;ENSG00000108691;ENSG00000124882;ENSG00000090339;ENSG00000125347;ENSG00000115602;ENSG00000134070;ENSG00000100906;ENSG00000125148;ENSG00000107968;ENSG00000119922;ENSG00000105639…
GO:0043207	response to external biotic stimulus	http://amigo.geneontology.org/amigo/term/GO:0043207	589	28	5.88537	4.75756	3.33733e-12	2.14565e-09	8.66844	19;330;445;718;2919;2920;2921;3383;3433;3569;3576;3656;3659;4791;4792;5142;6347;6372;6374;6376;7097;7128;7412;9076;11093;11096;11213;220001	ENSG00000169429;ENSG00000163735;ENSG00000163734;ENSG00000124875;ENSG00000023445;ENSG00000163347;ENSG00000137462;ENSG00000162692;ENSG00000118503;ENSG00000081041;ENSG00000006210;ENSG00000136244;ENSG00000163739;ENSG00000108691;ENSG00000125730;ENSG00000090339;ENSG00000125347;ENSG00000134070;ENSG00000100906;ENSG00000167992;ENSG00000184588;ENSG00000077150;ENSG00000119922;ENSG00000160323;ENSG00000154736…
GO:0051707	response to other organism	http://amigo.geneontology.org/amigo/term/GO:0051707	589	28	5.88537	4.75756	3.33733e-12	2.14565e-09	8.66844	19;330;445;718;2919;2920;2921;3383;3433;3569;3576;3656;3659;4791;4792;5142;6347;6372;6374;6376;7097;7128;7412;9076;11093;11096;11213;220001	ENSG00000169429;ENSG00000163735;ENSG00000163734;ENSG00000124875;ENSG00000023445;ENSG00000163347;ENSG00000137462;ENSG00000162692;ENSG00000118503;ENSG00000081041;ENSG00000006210;ENSG00000136244;ENSG00000163739;ENSG00000108691;ENSG00000125730;ENSG00000090339;ENSG00000125347;ENSG00000134070;ENSG00000100906;ENSG00000167992;ENSG00000184588;ENSG00000077150;ENSG00000119922;ENSG00000160323;ENSG00000154736…
GO:0009607	response to biotic stimulus	http://amigo.geneontology.org/amigo/term/GO:0009607	613	28	6.12518	4.5713	8.67728e-12	5.18034e-09	8.28564	19;330;445;718;2919;2920;2921;3383;3433;3569;3576;3656;3659;4791;4792;5142;6347;6372;6374;6376;7097;7128;7412;9076;11093;11096;11213;220001	ENSG00000169429;ENSG00000163735;ENSG00000163734;ENSG00000124875;ENSG00000023445;ENSG00000163347;ENSG00000137462;ENSG00000162692;ENSG00000118503;ENSG00000081041;ENSG00000006210;ENSG00000136244;ENSG00000163739;ENSG00000108691;ENSG00000125730;ENSG00000090339;ENSG00000125347;ENSG00000134070;ENSG00000100906;ENSG00000167992;ENSG00000184588;ENSG00000077150;ENSG00000119922;ENSG00000160323;ENSG00000154736…
GO:0009605	response to external stimulus	http://amigo.geneontology.org/amigo/term/GO:0009605	1635	45	16.3371	2.75446	5.60098e-11	3.12086e-08	7.50573	19;330;445;715;716;718;825;1116;2919;2920;2921;3383;3433;3569;3576;3656;3659;3800;4791;4792;5142;6347;6372;6374;6376;6506;6507;7097;7128;7412;9021;9076;9173;9378;10135;11093;11096;11170;11213;51704;63895;64332;90249;114897;220001	ENSG00000169429;ENSG00000163735;ENSG00000163734;ENSG00000124875;ENSG00000023445;ENSG00000163347;ENSG00000137462;ENSG00000162692;ENSG00000118503;ENSG00000081041;ENSG00000006210;ENSG00000136244;ENSG00000163739;ENSG00000108691;ENSG00000125730;ENSG00000113763;ENSG00000090339;ENSG00000092529;ENSG00000125347;ENSG00000168280;ENSG00000115602;ENSG00000179915;ENSG00000134070;ENSG00000100906;ENSG00000133048…
GO:0006955	immune response	http://amigo.geneontology.org/amigo/term/GO:0006955	1302	39	13.0098	2.99775	1.50699e-10	7.87214e-08	7.10391	330;445;715;716;718;1116;2069;2919;2920;2921;3383;3433;3569;3576;3656;3659;3695;3718;4502;4791;4792;5142;5971;6347;6372;6374;6376;7097;7128;7412;9021;9076;9173;9235;10814;11093;11213;51704;64332	ENSG00000169429;ENSG00000163735;ENSG00000163734;ENSG00000124875;ENSG00000023445;ENSG00000163347;ENSG00000137462;ENSG00000008517;ENSG00000162692;ENSG00000118503;ENSG00000081041;ENSG00000006210;ENSG00000136244;ENSG00000104856;ENSG00000163739;ENSG00000108691;ENSG00000125730;ENSG00000124882;ENSG00000090339;ENSG00000125347;ENSG00000139626;ENSG00000115602;ENSG00000134070;ENSG00000100906;ENSG00000145920…
GO:0045087	innate immune response	http://amigo.geneontology.org/amigo/term/GO:0045087	525	23	5.24587	4.3844	1.87239e-09	9.20554e-07	6.03595	330;445;715;716;718;2069;3383;3433;3656;3659;3718;4502;4792;5971;6347;6376;7097;7128;7412;9021;9076;11093;11213	ENSG00000023445;ENSG00000163347;ENSG00000137462;ENSG00000162692;ENSG00000118503;ENSG00000006210;ENSG00000104856;ENSG00000108691;ENSG00000125730;ENSG00000124882;ENSG00000090339;ENSG00000125347;ENSG00000134070;ENSG00000100906;ENSG00000125148;ENSG00000119922;ENSG00000160323;ENSG00000159403;ENSG00000105639;ENSG00000184557;ENSG00000090376;ENSG00000182326;ENSG00000130707
GO:0030593	neutrophil chemotaxis	http://amigo.geneontology.org/amigo/term/GO:0030593	53	9	0.529583	16.9945	2.28228e-09	1.05974e-06	5.9748	2919;2920;2921;3576;5142;6347;6372;6374;6376	ENSG00000169429;ENSG00000163735;ENSG00000163734;ENSG00000124875;ENSG00000081041;ENSG00000006210;ENSG00000163739;ENSG00000108691;ENSG00000184588
GO:0006959	humoral immune response	http://amigo.geneontology.org/amigo/term/GO:0006959	100	11	0.999213	11.0087	4.27182e-09	1.87915e-06	5.72604	715;716;718;2919;2920;2921;3569;3576;6347;6372;6374	ENSG00000169429;ENSG00000163735;ENSG00000163734;ENSG00000124875;ENSG00000081041;ENSG00000136244;ENSG00000163739;ENSG00000108691;ENSG00000125730;ENSG00000159403;ENSG00000182326
GO:0070098	chemokine-mediated signaling pathway	http://amigo.geneontology.org/amigo/term/GO:0070098	40	8	0.399685	20.0157	4.68091e-09	1.93009e-06	5.71442	2919;2920;2921;3576;6347;6372;6374;6376	ENSG00000169429;ENSG00000163735;ENSG00000163734;ENSG00000124875;ENSG00000081041;ENSG00000006210;ENSG00000163739;ENSG00000108691
GO:0071396	cellular response to lipid	http://amigo.geneontology.org/amigo/term/GO:0071396	459	21	4.58639	4.57877	4.84947e-09	1.93009e-06	5.71442	19;108;445;2919;2920;2921;3383;3569;3576;3656;4792;5142;6347;6372;6374;6376;7097;7128;9076;11093;11170	ENSG00000169429;ENSG00000163735;ENSG00000163734;ENSG00000124875;ENSG00000163347;ENSG00000137462;ENSG00000118503;ENSG00000081041;ENSG00000006210;ENSG00000136244;ENSG00000163739;ENSG00000108691;ENSG00000090339;ENSG00000078295;ENSG00000134070;ENSG00000100906;ENSG00000184588;ENSG00000168309;ENSG00000160323;ENSG00000165029;ENSG00000130707
GO:1990266	neutrophil migration	http://amigo.geneontology.org/amigo/term/GO:1990266	61	9	0.60952	14.7657	8.35122e-09	3.1727e-06	5.49857	2919;2920;2921;3576;5142;6347;6372;6374;6376	ENSG00000169429;ENSG00000163735;ENSG00000163734;ENSG00000124875;ENSG00000081041;ENSG00000006210;ENSG00000163739;ENSG00000108691;ENSG00000184588
GO:0033993	response to lipid	http://amigo.geneontology.org/amigo/term/GO:0033993	675	25	6.74469	3.70662	1.02902e-08	3.73937e-06	5.4272	19;108;374;445;2919;2920;2921;3383;3569;3576;3656;4791;4792;5142;6347;6372;6374;6376;7097;7128;7412;9076;11093;11170;11213	ENSG00000169429;ENSG00000163735;ENSG00000163734;ENSG00000124875;ENSG00000163347;ENSG00000137462;ENSG00000162692;ENSG00000118503;ENSG00000081041;ENSG00000006210;ENSG00000136244;ENSG00000163739;ENSG00000108691;ENSG00000090339;ENSG00000078295;ENSG00000134070;ENSG00000100906;ENSG00000109321;ENSG00000184588;ENSG00000168309;ENSG00000077150;ENSG00000160323;ENSG00000165029;ENSG00000090376;ENSG00000130707
GO:1990868	response to chemokine	http://amigo.geneontology.org/amigo/term/GO:1990868	47	8	0.46963	17.0347	1.8053e-08	6.03549e-06	5.21929	2919;2920;2921;3576;6347;6372;6374;6376	ENSG00000169429;ENSG00000163735;ENSG00000163734;ENSG00000124875;ENSG00000081041;ENSG00000006210;ENSG00000163739;ENSG00000108691
GO:1990869	cellular response to chemokine	http://amigo.geneontology.org/amigo/term/GO:1990869	47	8	0.46963	17.0347	1.8053e-08	6.03549e-06	5.21929	2919;2920;2921;3576;6347;6372;6374;6376	ENSG00000169429;ENSG00000163735;ENSG00000163734;ENSG00000124875;ENSG00000081041;ENSG00000006210;ENSG00000163739;ENSG00000108691
GO:0071621	granulocyte chemotaxis	http://amigo.geneontology.org/amigo/term/GO:0071621	67	9	0.669473	13.4434	1.958e-08	6.2942e-06	5.20106	2919;2920;2921;3576;5142;6347;6372;6374;6376	ENSG00000169429;ENSG00000163735;ENSG00000163734;ENSG00000124875;ENSG00000081041;ENSG00000006210;ENSG00000163739;ENSG00000108691;ENSG00000184588
GO:0071346	cellular response to interferon-gamma	http://amigo.geneontology.org/amigo/term/GO:0071346	124	11	1.23902	8.87795	4.16777e-08	1.29016e-05	4.88936	445;3383;3659;4502;6347;6376;7097;7412;9021;9076;11093	ENSG00000163347;ENSG00000137462;ENSG00000162692;ENSG00000006210;ENSG00000108691;ENSG00000090339;ENSG00000125347;ENSG00000125148;ENSG00000160323;ENSG00000184557;ENSG00000130707
GO:0071347	cellular response to interleukin-1	http://amigo.geneontology.org/amigo/term/GO:0071347	100	10	0.999213	10.0079	5.62136e-08	1.66729e-05	4.77799	1116;1326;3383;3569;3576;3656;4792;6347;6376;11213	ENSG00000169429;ENSG00000006210;ENSG00000136244;ENSG00000108691;ENSG00000090339;ENSG00000134070;ENSG00000100906;ENSG00000133048;ENSG00000107968;ENSG00000090376
GO:0061844	antimicrobial humoral immune response mediated by antimicrobial peptide	http://amigo.geneontology.org/amigo/term/GO:0061844	22	6	0.219827	27.2942	5.78506e-08	1.66729e-05	4.77799	2919;2920;2921;3576;6372;6374	ENSG00000169429;ENSG00000163735;ENSG00000163734;ENSG00000124875;ENSG00000081041;ENSG00000163739
GO:0097530	granulocyte migration	http://amigo.geneontology.org/amigo/term/GO:0097530	76	9	0.759402	11.8514	6.04961e-08	1.68542e-05	4.77329	2919;2920;2921;3576;5142;6347;6372;6374;6376	ENSG00000169429;ENSG00000163735;ENSG00000163734;ENSG00000124875;ENSG00000081041;ENSG00000006210;ENSG00000163739;ENSG00000108691;ENSG00000184588
GO:0071356	cellular response to tumor necrosis factor	http://amigo.geneontology.org/amigo/term/GO:0071356	170	12	1.69866	7.06438	1.2615e-07	3.40117e-05	4.46837	330;445;1116;3383;3576;4792;6347;6376;7128;7412;9076;11093	ENSG00000169429;ENSG00000023445;ENSG00000163347;ENSG00000162692;ENSG00000118503;ENSG00000006210;ENSG00000108691;ENSG00000090339;ENSG00000100906;ENSG00000133048;ENSG00000160323;ENSG00000130707
GO:0034341	response to interferon-gamma	http://amigo.geneontology.org/amigo/term/GO:0034341	139	11	1.38891	7.9199	1.35695e-07	3.54418e-05	4.45048	445;3383;3659;4502;6347;6376;7097;7412;9021;9076;11093	ENSG00000163347;ENSG00000137462;ENSG00000162692;ENSG00000006210;ENSG00000108691;ENSG00000090339;ENSG00000125347;ENSG00000125148;ENSG00000160323;ENSG00000184557;ENSG00000130707
GO:0050776	regulation of immune response	http://amigo.geneontology.org/amigo/term/GO:0050776	612	22	6.11518	3.5976	1.51942e-07	3.84828e-05	4.41473	330;715;716;718;2069;3383;3569;3656;3659;3695;3718;4792;5142;5971;7097;7128;7412;9021;9173;11213;51704;64332	ENSG00000023445;ENSG00000137462;ENSG00000162692;ENSG00000118503;ENSG00000136244;ENSG00000104856;ENSG00000125730;ENSG00000124882;ENSG00000090339;ENSG00000125347;ENSG00000139626;ENSG00000115602;ENSG00000134070;ENSG00000100906;ENSG00000184588;ENSG00000144802;ENSG00000167191;ENSG00000159403;ENSG00000105639;ENSG00000184557;ENSG00000090376;ENSG00000182326
GO:0001816	cytokine production	http://amigo.geneontology.org/amigo/term/GO:0001816	513	20	5.12596	3.90171	1.65004e-07	4.05619e-05	4.39188	19;330;718;1116;1545;2069;3569;3659;3718;4791;5142;5971;6372;6376;7097;7128;9173;11213;51704;57447	ENSG00000124875;ENSG00000023445;ENSG00000137462;ENSG00000118503;ENSG00000006210;ENSG00000136244;ENSG00000104856;ENSG00000125730;ENSG00000124882;ENSG00000125347;ENSG00000138061;ENSG00000115602;ENSG00000133048;ENSG00000184588;ENSG00000077150;ENSG00000165795;ENSG00000167191;ENSG00000165029;ENSG00000105639;ENSG00000090376
GO:1901700	response to oxygen-containing compound	http://amigo.geneontology.org/amigo/term/GO:1901700	1206	32	12.0505	2.65549	1.89095e-07	4.5156e-05	4.34528	19;108;374;445;774;1545;2069;2919;2920;2921;3383;3569;3576;3656;3718;4791;4792;5142;6347;6372;6374;6376;6506;6648;7097;7128;7412;9021;9076;10135;11093;11213	ENSG00000169429;ENSG00000163735;ENSG00000163734;ENSG00000124875;ENSG00000163347;ENSG00000137462;ENSG00000112096;ENSG00000162692;ENSG00000118503;ENSG00000081041;ENSG00000006210;ENSG00000136244;ENSG00000163739;ENSG00000108691;ENSG00000124882;ENSG00000148408;ENSG00000090339;ENSG00000078295;ENSG00000138061;ENSG00000134070;ENSG00000100906;ENSG00000109321;ENSG00000184588;ENSG00000077150;ENSG00000110436…
GO:0031349	positive regulation of defense response	http://amigo.geneontology.org/amigo/term/GO:0031349	292	15	2.9177	5.14103	2.11791e-07	4.86428e-05	4.31298	330;718;2069;3569;3656;3659;4792;5971;6376;7097;7128;9173;11213;51704;64332	ENSG00000023445;ENSG00000137462;ENSG00000118503;ENSG00000006210;ENSG00000136244;ENSG00000104856;ENSG00000125730;ENSG00000124882;ENSG00000125347;ENSG00000115602;ENSG00000134070;ENSG00000100906;ENSG00000144802;ENSG00000167191;ENSG00000090376
GO:0002684	positive regulation of immune system process	http://amigo.geneontology.org/amigo/term/GO:0002684	678	23	6.77467	3.395	2.15336e-07	4.86428e-05	4.31298	330;715;716;718;1326;2069;3383;3569;3576;3656;3659;3718;4792;5142;5971;6347;7097;7128;7412;9173;11213;51704;64332	ENSG00000169429;ENSG00000023445;ENSG00000137462;ENSG00000162692;ENSG00000118503;ENSG00000136244;ENSG00000104856;ENSG00000108691;ENSG00000125730;ENSG00000124882;ENSG00000090339;ENSG00000125347;ENSG00000115602;ENSG00000134070;ENSG00000100906;ENSG00000184588;ENSG00000107968;ENSG00000144802;ENSG00000167191;ENSG00000159403;ENSG00000105639;ENSG00000090376;ENSG00000182326
GO:0070555	response to interleukin-1	http://amigo.geneontology.org/amigo/term/GO:0070555	116	10	1.15909	8.62748	2.31558e-07	5.09305e-05	4.29302	1116;1326;3383;3569;3576;3656;4792;6347;6376;11213	ENSG00000169429;ENSG00000006210;ENSG00000136244;ENSG00000108691;ENSG00000090339;ENSG00000134070;ENSG00000100906;ENSG00000133048;ENSG00000107968;ENSG00000090376
GO:0031347	regulation of defense response	http://amigo.geneontology.org/amigo/term/GO:0031347	484	19	4.83619	3.92871	3.13518e-07	6.71893e-05	4.1727	330;715;716;718;2069;3569;3656;3659;4792;5971;6372;6376;7097;7128;9021;9173;11213;51704;64332	ENSG00000124875;ENSG00000023445;ENSG00000137462;ENSG00000118503;ENSG00000006210;ENSG00000136244;ENSG00000104856;ENSG00000125730;ENSG00000124882;ENSG00000125347;ENSG00000115602;ENSG00000134070;ENSG00000100906;ENSG00000144802;ENSG00000167191;ENSG00000159403;ENSG00000184557;ENSG00000090376;ENSG00000182326
GO:0007186	G protein-coupled receptor signaling pathway	http://amigo.geneontology.org/amigo/term/GO:0007186	540	20	5.39575	3.70662	3.75113e-07	7.68722e-05	4.11423	19;108;374;718;2069;2550;2919;2920;2921;3576;5142;6347;6372;6374;6376;11069;51704;57512;79627;259293	ENSG00000169429;ENSG00000163735;ENSG00000163734;ENSG00000124875;ENSG00000081041;ENSG00000006210;ENSG00000163739;ENSG00000108691;ENSG00000125730;ENSG00000124882;ENSG00000078295;ENSG00000256188;ENSG00000109321;ENSG00000184588;ENSG00000151025;ENSG00000091428;ENSG00000167191;ENSG00000204681;ENSG00000165029;ENSG00000119900
GO:0034612	response to tumor necrosis factor	http://amigo.geneontology.org/amigo/term/GO:0034612	188	12	1.87852	6.388	3.77095e-07	7.68722e-05	4.11423	330;445;1116;3383;3576;4792;6347;6376;7128;7412;9076;11093	ENSG00000169429;ENSG00000023445;ENSG00000163347;ENSG00000162692;ENSG00000118503;ENSG00000006210;ENSG00000108691;ENSG00000090339;ENSG00000100906;ENSG00000133048;ENSG00000160323;ENSG00000130707
GO:0097529	myeloid leukocyte migration	http://amigo.geneontology.org/amigo/term/GO:0097529	126	10	1.25901	7.94276	5.02796e-07	0.000100056	3.99976	2919;2920;2921;3569;3576;5142;6347;6372;6374;6376	ENSG00000169429;ENSG00000163735;ENSG00000163734;ENSG00000124875;ENSG00000081041;ENSG00000006210;ENSG00000136244;ENSG00000163739;ENSG00000108691;ENSG00000184588
GO:0071310	cellular response to organic substance	http://amigo.geneontology.org/amigo/term/GO:0071310	1984	42	19.8244	2.1186	7.3858e-07	0.000143559	3.84297	19;108;330;445;1116;1271;1326;1545;2069;2619;2919;2920;2921;3383;3433;3569;3576;3656;3659;3718;4501;4502;4792;5142;6347;6372;6374;6376;6648;7097;7128;7412;9021;9076;9173;9235;10135;11093;11170;11213;50515;168667	ENSG00000169429;ENSG00000163735;ENSG00000163734;ENSG00000124875;ENSG00000023445;ENSG00000163347;ENSG00000137462;ENSG00000112096;ENSG00000122756;ENSG00000008517;ENSG00000162692;ENSG00000118503;ENSG00000081041;ENSG00000006210;ENSG00000136244;ENSG00000163739;ENSG00000187193;ENSG00000108691;ENSG00000124882;ENSG00000090339;ENSG00000078295;ENSG00000125347;ENSG00000138061;ENSG00000115602;ENSG00000134070…
GO:0001817	regulation of cytokine production	http://amigo.geneontology.org/amigo/term/GO:0001817	464	18	4.63635	3.88236	7.87471e-07	0.000149584	3.82512	330;718;1545;2069;3569;3659;3718;4791;5142;5971;6372;6376;7097;7128;9173;11213;51704;57447	ENSG00000124875;ENSG00000023445;ENSG00000137462;ENSG00000118503;ENSG00000006210;ENSG00000136244;ENSG00000104856;ENSG00000125730;ENSG00000124882;ENSG00000125347;ENSG00000138061;ENSG00000115602;ENSG00000184588;ENSG00000077150;ENSG00000165795;ENSG00000167191;ENSG00000105639;ENSG00000090376
GO:0050727	regulation of inflammatory response	http://amigo.geneontology.org/amigo/term/GO:0050727	242	13	2.4181	5.37613	8.70984e-07	0.000161118	3.79286	330;715;716;718;3569;4792;6376;7097;7128;9021;9173;51704;64332	ENSG00000023445;ENSG00000137462;ENSG00000118503;ENSG00000006210;ENSG00000136244;ENSG00000125730;ENSG00000115602;ENSG00000100906;ENSG00000144802;ENSG00000167191;ENSG00000159403;ENSG00000184557;ENSG00000182326
GO:1901701	cellular response to oxygen-containing compound	http://amigo.geneontology.org/amigo/term/GO:1901701	851	25	8.5033	2.94003	8.86746e-07	0.000161118	3.79286	19;108;445;1545;2919;2920;2921;3383;3569;3576;3656;3718;4792;5142;6347;6372;6374;6376;6648;7097;7128;9021;9076;10135;11093	ENSG00000169429;ENSG00000163735;ENSG00000163734;ENSG00000124875;ENSG00000163347;ENSG00000137462;ENSG00000112096;ENSG00000118503;ENSG00000081041;ENSG00000006210;ENSG00000136244;ENSG00000163739;ENSG00000108691;ENSG00000090339;ENSG00000078295;ENSG00000138061;ENSG00000134070;ENSG00000100906;ENSG00000184588;ENSG00000160323;ENSG00000105835;ENSG00000165029;ENSG00000105639;ENSG00000184557;ENSG00000130707
GO:0002460	adaptive immune response based on somatic recombination of immune receptors built from immunoglobulin superfamily domains	http://amigo.geneontology.org/amigo/term/GO:0002460	169	11	1.68867	6.514	9.73785e-07	0.000173168	3.76153	715;716;718;3383;3569;3718;4791;5971;7128;9173;64332	ENSG00000118503;ENSG00000136244;ENSG00000104856;ENSG00000125730;ENSG00000090339;ENSG00000115602;ENSG00000077150;ENSG00000144802;ENSG00000159403;ENSG00000105639;ENSG00000182326
GO:0030595	leukocyte chemotaxis	http://amigo.geneontology.org/amigo/term/GO:0030595	138	10	1.37891	7.25208	1.16639e-06	0.000200659	3.69754	2919;2920;2921;3569;3576;5142;6347;6372;6374;6376	ENSG00000169429;ENSG00000163735;ENSG00000163734;ENSG00000124875;ENSG00000081041;ENSG00000006210;ENSG00000136244;ENSG00000163739;ENSG00000108691;ENSG00000184588
GO:0002682	regulation of immune system process	http://amigo.geneontology.org/amigo/term/GO:0002682	986	27	9.85224	2.74049	1.17639e-06	0.000200659	3.69754	330;715;716;718;1326;2069;3383;3569;3576;3656;3659;3695;3718;4792;5142;5971;6347;6372;6376;7097;7128;7412;9021;9173;11213;51704;64332	ENSG00000169429;ENSG00000124875;ENSG00000023445;ENSG00000137462;ENSG00000162692;ENSG00000118503;ENSG00000006210;ENSG00000136244;ENSG00000104856;ENSG00000108691;ENSG00000125730;ENSG00000124882;ENSG00000090339;ENSG00000125347;ENSG00000139626;ENSG00000115602;ENSG00000134070;ENSG00000100906;ENSG00000184588;ENSG00000107968;ENSG00000144802;ENSG00000167191;ENSG00000159403;ENSG00000105639;ENSG00000184557…
GO:0019730	antimicrobial humoral response	http://amigo.geneontology.org/amigo/term/GO:0019730	38	6	0.379701	15.8019	1.87798e-06	0.000313923	3.50318	2919;2920;2921;3576;6372;6374	ENSG00000169429;ENSG00000163735;ENSG00000163734;ENSG00000124875;ENSG00000081041;ENSG00000163739
GO:0050729	positive regulation of inflammatory response	http://amigo.geneontology.org/amigo/term/GO:0050729	85	8	0.849331	9.41918	2.01215e-06	0.000329756	3.48181	718;3569;4792;6376;7097;9173;51704;64332	ENSG00000137462;ENSG00000006210;ENSG00000136244;ENSG00000125730;ENSG00000115602;ENSG00000100906;ENSG00000144802;ENSG00000167191
GO:0032101	regulation of response to external stimulus	http://amigo.geneontology.org/amigo/term/GO:0032101	554	19	5.53564	3.4323	2.38647e-06	0.00038358	3.41614	330;715;716;718;825;3569;3576;4792;6347;6372;6376;7097;7128;9021;9173;9378;51704;64332;114897	ENSG00000169429;ENSG00000124875;ENSG00000023445;ENSG00000137462;ENSG00000118503;ENSG00000006210;ENSG00000136244;ENSG00000108691;ENSG00000125730;ENSG00000092529;ENSG00000115602;ENSG00000179915;ENSG00000100906;ENSG00000144802;ENSG00000167191;ENSG00000159403;ENSG00000173918;ENSG00000184557;ENSG00000182326
GO:0006882	cellular zinc ion homeostasis	http://amigo.geneontology.org/amigo/term/GO:0006882	23	5	0.229819	21.7562	2.68089e-06	0.000422772	3.37389	4493;4501;4502;23516;64116	ENSG00000187193;ENSG00000138821;ENSG00000169715;ENSG00000125148;ENSG00000104635
GO:0060326	cell chemotaxis	http://amigo.geneontology.org/amigo/term/GO:0060326	189	11	1.88851	5.82469	2.91907e-06	0.000451808	3.34505	2919;2920;2921;3569;3576;5142;6347;6372;6374;6376;7412	ENSG00000169429;ENSG00000163735;ENSG00000163734;ENSG00000124875;ENSG00000162692;ENSG00000081041;ENSG00000006210;ENSG00000136244;ENSG00000163739;ENSG00000108691;ENSG00000184588
GO:0002250	adaptive immune response	http://amigo.geneontology.org/amigo/term/GO:0002250	234	12	2.33816	5.13224	3.80209e-06	0.000577779	3.23824	715;716;718;3383;3569;3659;3718;4791;5971;7128;9173;64332	ENSG00000118503;ENSG00000136244;ENSG00000104856;ENSG00000125730;ENSG00000090339;ENSG00000125347;ENSG00000115602;ENSG00000077150;ENSG00000144802;ENSG00000159403;ENSG00000105639;ENSG00000182326
GO:0055069	zinc ion homeostasis	http://amigo.geneontology.org/amigo/term/GO:0055069	25	5	0.249803	20.0157	4.16572e-06	0.000621734	3.2064	4493;4501;4502;23516;64116	ENSG00000187193;ENSG00000138821;ENSG00000169715;ENSG00000125148;ENSG00000104635
GO:0050900	leukocyte migration	http://amigo.geneontology.org/amigo/term/GO:0050900	282	13	2.81778	4.61356	4.76299e-06	0.000686363	3.16345	2919;2920;2921;3383;3569;3576;3695;5142;6347;6372;6374;6376;7412	ENSG00000169429;ENSG00000163735;ENSG00000163734;ENSG00000124875;ENSG00000162692;ENSG00000081041;ENSG00000006210;ENSG00000136244;ENSG00000163739;ENSG00000108691;ENSG00000090339;ENSG00000139626;ENSG00000184588
GO:0010469	regulation of signaling receptor activity	http://amigo.geneontology.org/amigo/term/GO:0010469	282	13	2.81778	4.61356	4.76299e-06	0.000686363	3.16345	374;2069;2919;2920;2921;3569;3576;6347;6372;6374;6376;9235;10135	ENSG00000169429;ENSG00000163735;ENSG00000163734;ENSG00000124875;ENSG00000008517;ENSG00000081041;ENSG00000006210;ENSG00000136244;ENSG00000163739;ENSG00000108691;ENSG00000124882;ENSG00000109321;ENSG00000105835
GO:0031663	lipopolysaccharide-mediated signaling pathway	http://amigo.geneontology.org/amigo/term/GO:0031663	45	6	0.449646	13.3438	5.23291e-06	0.0007413	3.13001	3656;4792;6347;6376;7097;7128	ENSG00000137462;ENSG00000118503;ENSG00000006210;ENSG00000108691;ENSG00000134070;ENSG00000100906
GO:0051704	multi-organism process	http://amigo.geneontology.org/amigo/term/GO:0051704	1730	36	17.2864	2.08256	9.37132e-06	0.00130542	2.88425	19;330;445;718;1271;2069;2919;2920;2921;3383;3433;3569;3576;3656;3659;3695;4791;4792;5142;6347;6372;6374;6376;7097;7128;7412;9076;9378;10135;10361;11093;11096;11213;25981;89849;220001	ENSG00000169429;ENSG00000163735;ENSG00000163734;ENSG00000124875;ENSG00000023445;ENSG00000163347;ENSG00000137462;ENSG00000122756;ENSG00000158806;ENSG00000162692;ENSG00000118503;ENSG00000081041;ENSG00000006210;ENSG00000136244;ENSG00000163739;ENSG00000108691;ENSG00000125730;ENSG00000124882;ENSG00000090339;ENSG00000125347;ENSG00000139626;ENSG00000179915;ENSG00000134070;ENSG00000100906;ENSG00000167992…
GO:0098609	cell-cell adhesion	http://amigo.geneontology.org/amigo/term/GO:0098609	618	19	6.17514	3.07685	1.15364e-05	0.00156362	2.80587	445;460;1326;1545;3383;3569;3659;3695;3718;6347;6376;7412;9076;9378;9746;22997;54798;64332;114897	ENSG00000163347;ENSG00000197410;ENSG00000162692;ENSG00000006210;ENSG00000136244;ENSG00000108691;ENSG00000080854;ENSG00000090339;ENSG00000152092;ENSG00000125347;ENSG00000138061;ENSG00000139626;ENSG00000179915;ENSG00000107968;ENSG00000144802;ENSG00000173918;ENSG00000139182;ENSG00000105639;ENSG00000130707
GO:0001775	cell activation	http://amigo.geneontology.org/amigo/term/GO:0001775	983	25	9.82227	2.54524	1.1599e-05	0.00156362	2.80587	718;825;1116;1326;2919;3383;3569;3576;3659;3718;4791;5971;6347;6372;6376;7097;7128;7412;9173;10135;10814;11093;64332;114897;168667	ENSG00000169429;ENSG00000124875;ENSG00000137462;ENSG00000162692;ENSG00000118503;ENSG00000006210;ENSG00000136244;ENSG00000104856;ENSG00000163739;ENSG00000108691;ENSG00000125730;ENSG00000090339;ENSG00000092529;ENSG00000125347;ENSG00000115602;ENSG00000145920;ENSG00000133048;ENSG00000077150;ENSG00000107968;ENSG00000144802;ENSG00000160323;ENSG00000105835;ENSG00000164619;ENSG00000173918;ENSG00000105639
GO:0007155	cell adhesion	http://amigo.geneontology.org/amigo/term/GO:0007155	1077	26	10.7615	2.41601	1.88061e-05	0.00249494	2.60294	445;460;1272;1326;1545;3383;3569;3576;3659;3695;3718;6347;6376;7412;8506;9076;9235;9378;9746;11093;11170;22997;23145;54798;64332;114897	ENSG00000169429;ENSG00000163347;ENSG00000197410;ENSG00000008517;ENSG00000162692;ENSG00000006210;ENSG00000136244;ENSG00000108691;ENSG00000080854;ENSG00000090339;ENSG00000152092;ENSG00000125347;ENSG00000138061;ENSG00000139626;ENSG00000179915;ENSG00000018236;ENSG00000168309;ENSG00000107968;ENSG00000144802;ENSG00000160323;ENSG00000197558;ENSG00000173918;ENSG00000139182;ENSG00000108797;ENSG00000105639…
GO:0022610	biological adhesion	http://amigo.geneontology.org/amigo/term/GO:0022610	1082	26	10.8115	2.40485	2.03878e-05	0.00266252	2.57471	445;460;1272;1326;1545;3383;3569;3576;3659;3695;3718;6347;6376;7412;8506;9076;9235;9378;9746;11093;11170;22997;23145;54798;64332;114897	ENSG00000169429;ENSG00000163347;ENSG00000197410;ENSG00000008517;ENSG00000162692;ENSG00000006210;ENSG00000136244;ENSG00000108691;ENSG00000080854;ENSG00000090339;ENSG00000152092;ENSG00000125347;ENSG00000138061;ENSG00000139626;ENSG00000179915;ENSG00000018236;ENSG00000168309;ENSG00000107968;ENSG00000144802;ENSG00000160323;ENSG00000197558;ENSG00000173918;ENSG00000139182;ENSG00000108797;ENSG00000105639…
GO:0050778	positive regulation of immune response	http://amigo.geneontology.org/amigo/term/GO:0050778	481	16	4.80622	3.32902	2.34383e-05	0.00297545	2.52645	330;715;716;718;2069;3569;3656;3659;4792;5142;5971;7097;7128;11213;51704;64332	ENSG00000023445;ENSG00000137462;ENSG00000118503;ENSG00000136244;ENSG00000104856;ENSG00000125730;ENSG00000124882;ENSG00000125347;ENSG00000134070;ENSG00000100906;ENSG00000184588;ENSG00000144802;ENSG00000167191;ENSG00000159403;ENSG00000090376;ENSG00000182326
GO:0010043	response to zinc ion	http://amigo.geneontology.org/amigo/term/GO:0010043	35	5	0.349725	14.297	2.3496e-05	0.00297545	2.52645	445;4493;4501;4502;7412	ENSG00000162692;ENSG00000187193;ENSG00000169715;ENSG00000125148;ENSG00000130707
GO:0010035	response to inorganic substance	http://amigo.geneontology.org/amigo/term/GO:0010035	435	15	4.34658	3.45099	2.83981e-05	0.00354255	2.45068	374;445;825;1545;3383;3569;4493;4501;4502;6648;7128;7412;8604;9076;11093	ENSG00000163347;ENSG00000112096;ENSG00000162692;ENSG00000118503;ENSG00000136244;ENSG00000187193;ENSG00000090339;ENSG00000092529;ENSG00000169715;ENSG00000138061;ENSG00000125148;ENSG00000109321;ENSG00000160323;ENSG00000115840;ENSG00000130707
GO:0051092	positive regulation of NF-kappaB transcription factor activity	http://amigo.geneontology.org/amigo/term/GO:0051092	123	8	1.22903	6.50919	3.13788e-05	0.00385683	2.41377	825;3383;3569;3656;4791;6376;7097;11213	ENSG00000137462;ENSG00000006210;ENSG00000136244;ENSG00000090339;ENSG00000092529;ENSG00000134070;ENSG00000077150;ENSG00000090376
GO:0048584	positive regulation of response to stimulus	http://amigo.geneontology.org/amigo/term/GO:0048584	1679	34	16.7768	2.02661	3.22208e-05	0.00389017	2.41003	330;637;715;716;718;825;1116;1326;1545;2069;3383;3569;3576;3656;3659;4792;5142;5971;6347;6376;7097;7128;8506;9021;9173;9378;11213;22997;23025;51704;64332;80833;114897;168667	ENSG00000169429;ENSG00000023445;ENSG00000137462;ENSG00000118503;ENSG00000006210;ENSG00000136244;ENSG00000104856;ENSG00000108691;ENSG00000125730;ENSG00000124882;ENSG00000080854;ENSG00000090339;ENSG00000092529;ENSG00000125347;ENSG00000138061;ENSG00000130477;ENSG00000115602;ENSG00000179915;ENSG00000134070;ENSG00000100906;ENSG00000015475;ENSG00000133048;ENSG00000184588;ENSG00000107968;ENSG00000144802…
GO:0009636	response to toxic substance	http://amigo.geneontology.org/amigo/term/GO:0009636	388	14	3.87695	3.61109	3.2581e-05	0.00389017	2.41003	374;445;1545;3383;3569;4493;4501;4502;6648;7097;7128;7412;9076;11093	ENSG00000163347;ENSG00000137462;ENSG00000112096;ENSG00000162692;ENSG00000118503;ENSG00000136244;ENSG00000187193;ENSG00000090339;ENSG00000169715;ENSG00000138061;ENSG00000125148;ENSG00000109321;ENSG00000160323;ENSG00000130707
GO:0001819	positive regulation of cytokine production	http://amigo.geneontology.org/amigo/term/GO:0001819	294	12	2.93769	4.08485	3.76566e-05	0.00443287	2.35332	330;718;1545;2069;3569;3659;4791;5142;6376;7097;9173;51704	ENSG00000023445;ENSG00000137462;ENSG00000006210;ENSG00000136244;ENSG00000125730;ENSG00000124882;ENSG00000125347;ENSG00000138061;ENSG00000115602;ENSG00000184588;ENSG00000077150;ENSG00000167191
GO:0001774	microglial cell activation	http://amigo.geneontology.org/amigo/term/GO:0001774	20	4	0.199843	20.0157	4.06918e-05	0.00465893	2.33171	3569;6376;7097;10135	ENSG00000137462;ENSG00000006210;ENSG00000136244;ENSG00000105835
GO:0002269	leukocyte activation involved in inflammatory response	http://amigo.geneontology.org/amigo/term/GO:0002269	20	4	0.199843	20.0157	4.06918e-05	0.00465893	2.33171	3569;6376;7097;10135	ENSG00000137462;ENSG00000006210;ENSG00000136244;ENSG00000105835
GO:0002526	acute inflammatory response	http://amigo.geneontology.org/amigo/term/GO:0002526	94	7	0.93926	7.45267	4.19477e-05	0.00473782	2.32442	445;715;716;718;3383;3569;7412	ENSG00000162692;ENSG00000136244;ENSG00000125730;ENSG00000090339;ENSG00000159403;ENSG00000182326;ENSG00000130707
GO:0010273	detoxification of copper ion	http://amigo.geneontology.org/amigo/term/GO:0010273	8	3	0.0799371	37.5295	5.26018e-05	0.00578482	2.23771	4493;4501;4502	ENSG00000187193;ENSG00000169715;ENSG00000125148
GO:1990169	stress response to copper ion	http://amigo.geneontology.org/amigo/term/GO:1990169	8	3	0.0799371	37.5295	5.26018e-05	0.00578482	2.23771	4493;4501;4502	ENSG00000187193;ENSG00000169715;ENSG00000125148
GO:0002224	toll-like receptor signaling pathway	http://amigo.geneontology.org/amigo/term/GO:0002224	101	7	1.00921	6.93615	6.65328e-05	0.00722183	2.14135	330;3656;3659;4792;7097;7128;11213	ENSG00000023445;ENSG00000137462;ENSG00000118503;ENSG00000125347;ENSG00000134070;ENSG00000100906;ENSG00000090376
GO:0051240	positive regulation of multicellular organismal process	http://amigo.geneontology.org/amigo/term/GO:0051240	1304	28	13.0297	2.14893	7.06628e-05	0.00756311	2.1213	330;718;1116;1272;1545;2069;2670;3383;3569;3576;3659;4791;5142;6376;6648;7097;7128;8604;9173;9378;9746;11213;22997;23025;51704;64332;114897;168667	ENSG00000169429;ENSG00000023445;ENSG00000137462;ENSG00000112096;ENSG00000118503;ENSG00000006210;ENSG00000136244;ENSG00000125730;ENSG00000124882;ENSG00000080854;ENSG00000090339;ENSG00000125347;ENSG00000138061;ENSG00000130477;ENSG00000115602;ENSG00000179915;ENSG00000018236;ENSG00000133048;ENSG00000184588;ENSG00000131095;ENSG00000077150;ENSG00000144802;ENSG00000167191;ENSG00000164619;ENSG00000173918…
GO:0002697	regulation of immune effector process	http://amigo.geneontology.org/amigo/term/GO:0002697	266	11	2.65791	4.13859	7.14867e-05	0.00756311	2.1213	330;715;716;718;3569;3718;6372;7128;11213;51704;64332	ENSG00000124875;ENSG00000023445;ENSG00000118503;ENSG00000136244;ENSG00000125730;ENSG00000144802;ENSG00000167191;ENSG00000159403;ENSG00000105639;ENSG00000090376;ENSG00000182326
GO:0002253	activation of immune response	http://amigo.geneontology.org/amigo/term/GO:0002253	367	13	3.66711	3.54502	7.63451e-05	0.00797615	2.09821	330;715;716;718;3656;3659;4792;5142;5971;7097;7128;11213;64332	ENSG00000023445;ENSG00000137462;ENSG00000118503;ENSG00000104856;ENSG00000125730;ENSG00000125347;ENSG00000134070;ENSG00000100906;ENSG00000184588;ENSG00000144802;ENSG00000159403;ENSG00000090376;ENSG00000182326
GO:0061687	detoxification of inorganic compound	http://amigo.geneontology.org/amigo/term/GO:0061687	9	3	0.0899292	33.3596	7.83265e-05	0.00804295	2.09458	4493;4501;4502	ENSG00000187193;ENSG00000169715;ENSG00000125148
GO:0007249	I-kappaB kinase/NF-kappaB signaling	http://amigo.geneontology.org/amigo/term/GO:0007249	223	10	2.22825	4.48784	7.89091e-05	0.00804295	2.09458	330;825;3656;4792;5971;6376;7097;7128;51704;80833	ENSG00000023445;ENSG00000137462;ENSG00000118503;ENSG00000006210;ENSG00000104856;ENSG00000092529;ENSG00000134070;ENSG00000100906;ENSG00000167191;ENSG00000128284
GO:0010574	regulation of vascular endothelial growth factor production	http://amigo.geneontology.org/amigo/term/GO:0010574	24	4	0.239811	16.6798	8.65246e-05	0.00871293	2.05984	718;1545;3569;57447	ENSG00000136244;ENSG00000125730;ENSG00000138061;ENSG00000165795
GO:0045123	cellular extravasation	http://amigo.geneontology.org/amigo/term/GO:0045123	46	5	0.459638	10.8781	9.0868e-05	0.00904136	2.04377	3383;3695;6347;6376;7412	ENSG00000162692;ENSG00000006210;ENSG00000108691;ENSG00000090339;ENSG00000139626
GO:0001505	regulation of neurotransmitter levels	http://amigo.geneontology.org/amigo/term/GO:0001505	274	11	2.73784	4.01776	9.31638e-05	0.00916074	2.03807	445;774;1545;2670;3383;6506;6507;7097;9378;10814;23025	ENSG00000137462;ENSG00000148408;ENSG00000090339;ENSG00000138061;ENSG00000130477;ENSG00000179915;ENSG00000145920;ENSG00000131095;ENSG00000079215;ENSG00000110436;ENSG00000130707
GO:0002819	regulation of adaptive immune response	http://amigo.geneontology.org/amigo/term/GO:0002819	107	7	1.06916	6.54721	9.6003e-05	0.00933015	2.03011	718;3569;3659;3718;7128;9173;64332	ENSG00000118503;ENSG00000136244;ENSG00000125730;ENSG00000125347;ENSG00000115602;ENSG00000144802;ENSG00000105639
GO:0048660	regulation of smooth muscle cell proliferation	http://amigo.geneontology.org/amigo/term/GO:0048660	108	7	1.07915	6.48659	0.000101814	0.00968749	2.01379	2069;3569;6376;6648;7128;10135;57447	ENSG00000112096;ENSG00000118503;ENSG00000006210;ENSG00000136244;ENSG00000124882;ENSG00000165795;ENSG00000105835
GO:0007159	leukocyte cell-cell adhesion	http://amigo.geneontology.org/amigo/term/GO:0007159	230	10	2.29819	4.35125	0.000101998	0.00968749	2.01379	445;1326;3383;3569;3659;3695;3718;6347;7412;64332	ENSG00000162692;ENSG00000136244;ENSG00000108691;ENSG00000090339;ENSG00000125347;ENSG00000139626;ENSG00000107968;ENSG00000144802;ENSG00000105639;ENSG00000130707
GO:0010745	negative regulation of macrophage derived foam cell differentiation	http://amigo.geneontology.org/amigo/term/GO:0010745	10	3	0.0999213	30.0236	0.000111078	0.0103155	1.98651	19;4792;23461	ENSG00000100906;ENSG00000154265;ENSG00000165029
GO:0097501	stress response to metal ion	http://amigo.geneontology.org/amigo/term/GO:0097501	10	3	0.0999213	30.0236	0.000111078	0.0103155	1.98651	4493;4501;4502	ENSG00000187193;ENSG00000169715;ENSG00000125148
GO:0022407	regulation of cell-cell adhesion	http://amigo.geneontology.org/amigo/term/GO:0022407	280	11	2.7978	3.93166	0.000112909	0.0103702	1.98421	445;1326;3383;3569;3659;3718;6347;6376;7412;64332;114897	ENSG00000162692;ENSG00000006210;ENSG00000136244;ENSG00000108691;ENSG00000090339;ENSG00000125347;ENSG00000107968;ENSG00000144802;ENSG00000173918;ENSG00000105639;ENSG00000130707
GO:0048659	smooth muscle cell proliferation	http://amigo.geneontology.org/amigo/term/GO:0048659	110	7	1.09913	6.36865	0.000114297	0.0103837	1.98365	2069;3569;6376;6648;7128;10135;57447	ENSG00000112096;ENSG00000118503;ENSG00000006210;ENSG00000136244;ENSG00000124882;ENSG00000165795;ENSG00000105835
GO:0010573	vascular endothelial growth factor production	http://amigo.geneontology.org/amigo/term/GO:0010573	26	4	0.259795	15.3967	0.000119866	0.0107725	1.96769	718;1545;3569;57447	ENSG00000136244;ENSG00000125730;ENSG00000138061;ENSG00000165795
GO:0034121	regulation of toll-like receptor signaling pathway	http://amigo.geneontology.org/amigo/term/GO:0034121	49	5	0.489614	10.2121	0.00012342	0.0109738	1.95964	330;3659;7097;7128;11213	ENSG00000023445;ENSG00000137462;ENSG00000118503;ENSG00000125347;ENSG00000090376
GO:0080134	regulation of response to stress	http://amigo.geneontology.org/amigo/term/GO:0080134	1071	24	10.7016	2.24266	0.000134865	0.0118443	1.92649	330;637;715;716;718;825;2069;3569;3656;3659;4792;5971;6372;6376;6648;7097;7128;9021;9173;10135;11213;51704;64332;114897	ENSG00000124875;ENSG00000023445;ENSG00000137462;ENSG00000112096;ENSG00000118503;ENSG00000006210;ENSG00000136244;ENSG00000104856;ENSG00000125730;ENSG00000124882;ENSG00000092529;ENSG00000125347;ENSG00000115602;ENSG00000134070;ENSG00000100906;ENSG00000015475;ENSG00000144802;ENSG00000167191;ENSG00000105835;ENSG00000159403;ENSG00000173918;ENSG00000184557;ENSG00000090376;ENSG00000182326
GO:0070498	interleukin-1-mediated signaling pathway	http://amigo.geneontology.org/amigo/term/GO:0070498	50	5	0.499607	10.0079	0.000136044	0.0118443	1.92649	1326;3569;3656;4792;11213	ENSG00000136244;ENSG00000134070;ENSG00000100906;ENSG00000107968;ENSG00000090376
GO:0061900	glial cell activation	http://amigo.geneontology.org/amigo/term/GO:0061900	27	4	0.269788	14.8265	0.000139629	0.0120311	1.91969	3569;6376;7097;10135	ENSG00000137462;ENSG00000006210;ENSG00000136244;ENSG00000105835
GO:0007267	cell-cell signaling	http://amigo.geneontology.org/amigo/term/GO:0007267	1214	26	12.1304	2.14337	0.000141492	0.0120673	1.91839	374;718;774;2069;2670;3569;6372;6374;6376;6506;6507;7097;7128;9378;9746;10135;10814;11069;11170;22997;23025;51704;57447;57468;79608;114897	ENSG00000163735;ENSG00000124875;ENSG00000137462;ENSG00000166405;ENSG00000118503;ENSG00000006210;ENSG00000136244;ENSG00000125730;ENSG00000124882;ENSG00000080854;ENSG00000148408;ENSG00000130477;ENSG00000179915;ENSG00000124140;ENSG00000145920;ENSG00000109321;ENSG00000131095;ENSG00000168309;ENSG00000091428;ENSG00000079215;ENSG00000165795;ENSG00000167191;ENSG00000110436;ENSG00000105835;ENSG00000173918…
GO:0051770	positive regulation of nitric-oxide synthase biosynthetic process	http://amigo.geneontology.org/amigo/term/GO:0051770	11	3	0.109913	27.2942	0.000151618	0.0128002	1.89278	6347;7097;10135	ENSG00000137462;ENSG00000108691;ENSG00000105835
GO:0002755	MyD88-dependent toll-like receptor signaling pathway	http://amigo.geneontology.org/amigo/term/GO:0002755	28	4	0.27978	14.297	0.000161646	0.0135104	1.86933	3656;3659;7097;11213	ENSG00000137462;ENSG00000125347;ENSG00000134070;ENSG00000090376
GO:0032103	positive regulation of response to external stimulus	http://amigo.geneontology.org/amigo/term/GO:0032103	199	9	1.98843	4.52617	0.000170228	0.0140868	1.85119	718;3569;3576;4792;6376;7097;9173;51704;64332	ENSG00000169429;ENSG00000137462;ENSG00000006210;ENSG00000136244;ENSG00000125730;ENSG00000115602;ENSG00000100906;ENSG00000144802;ENSG00000167191
GO:0042493	response to drug	http://amigo.geneontology.org/amigo/term/GO:0042493	757	19	7.56404	2.51188	0.000178981	0.0146659	1.83369	19;108;374;445;1545;3383;3569;4502;4792;5142;6506;6507;6538;7097;7128;7412;8604;9076;57468	ENSG00000163347;ENSG00000137462;ENSG00000132164;ENSG00000162692;ENSG00000118503;ENSG00000136244;ENSG00000090339;ENSG00000078295;ENSG00000138061;ENSG00000124140;ENSG00000100906;ENSG00000125148;ENSG00000109321;ENSG00000184588;ENSG00000079215;ENSG00000110436;ENSG00000165029;ENSG00000115840;ENSG00000130707
GO:0006935	chemotaxis	http://amigo.geneontology.org/amigo/term/GO:0006935	456	14	4.55641	3.07259	0.000182545	0.0148127	1.82936	2919;2920;2921;3569;3576;3800;5142;6347;6372;6374;6376;7412;9378;90249	ENSG00000169429;ENSG00000163735;ENSG00000163734;ENSG00000124875;ENSG00000162692;ENSG00000081041;ENSG00000006210;ENSG00000136244;ENSG00000163739;ENSG00000108691;ENSG00000113763;ENSG00000168280;ENSG00000179915;ENSG00000184588
GO:0042330	taxis	http://amigo.geneontology.org/amigo/term/GO:0042330	458	14	4.5764	3.05918	0.000191003	0.0152326	1.81722	2919;2920;2921;3569;3576;3800;5142;6347;6372;6374;6376;7412;9378;90249	ENSG00000169429;ENSG00000163735;ENSG00000163734;ENSG00000124875;ENSG00000162692;ENSG00000081041;ENSG00000006210;ENSG00000136244;ENSG00000163739;ENSG00000108691;ENSG00000113763;ENSG00000168280;ENSG00000179915;ENSG00000184588
GO:0002758	innate immune response-activating signal transduction	http://amigo.geneontology.org/amigo/term/GO:0002758	159	8	1.58875	5.03541	0.000191365	0.0152326	1.81722	330;3656;3659;4792;5971;7097;7128;11213	ENSG00000023445;ENSG00000137462;ENSG00000118503;ENSG00000104856;ENSG00000125347;ENSG00000134070;ENSG00000100906;ENSG00000090376
GO:0042116	macrophage activation	http://amigo.geneontology.org/amigo/term/GO:0042116	54	5	0.539575	9.26655	0.000196691	0.0155089	1.80942	3569;6376;7097;9173;10135	ENSG00000137462;ENSG00000006210;ENSG00000136244;ENSG00000115602;ENSG00000105835
GO:0046916	cellular transition metal ion homeostasis	http://amigo.geneontology.org/amigo/term/GO:0046916	85	6	0.849331	7.06438	0.00020287	0.0158466	1.80006	1356;4493;4501;4502;23516;64116	ENSG00000187193;ENSG00000138821;ENSG00000047457;ENSG00000169715;ENSG00000125148;ENSG00000104635
GO:1903037	regulation of leukocyte cell-cell adhesion	http://amigo.geneontology.org/amigo/term/GO:1903037	205	9	2.04839	4.3937	0.000212687	0.016143	1.79202	445;1326;3383;3569;3659;3718;6347;7412;64332	ENSG00000162692;ENSG00000136244;ENSG00000108691;ENSG00000090339;ENSG00000125347;ENSG00000107968;ENSG00000144802;ENSG00000105639;ENSG00000130707
GO:0032655	regulation of interleukin-12 production	http://amigo.geneontology.org/amigo/term/GO:0032655	30	4	0.299764	13.3438	0.000213041	0.016143	1.79202	3659;3718;7097;11213	ENSG00000137462;ENSG00000125347;ENSG00000105639;ENSG00000090376
GO:0070423	nucleotide-binding oligomerization domain containing signaling pathway	http://amigo.geneontology.org/amigo/term/GO:0070423	30	4	0.299764	13.3438	0.000213041	0.016143	1.79202	330;3656;4792;7128	ENSG00000023445;ENSG00000118503;ENSG00000134070;ENSG00000100906
GO:0002286	T cell activation involved in immune response	http://amigo.geneontology.org/amigo/term/GO:0002286	55	5	0.549567	9.09807	0.000214644	0.016143	1.79202	3383;3569;3718;5971;64332	ENSG00000136244;ENSG00000104856;ENSG00000090339;ENSG00000144802;ENSG00000105639
GO:0032675	regulation of interleukin-6 production	http://amigo.geneontology.org/amigo/term/GO:0032675	86	6	0.859323	6.98224	0.000216322	0.016143	1.79202	2069;3569;6376;7097;7128;11213	ENSG00000137462;ENSG00000118503;ENSG00000006210;ENSG00000136244;ENSG00000124882;ENSG00000090376
GO:0045088	regulation of innate immune response	http://amigo.geneontology.org/amigo/term/GO:0045088	255	10	2.54799	3.92466	0.000236703	0.0174885	1.75725	330;2069;3656;3659;4792;5971;7097;7128;9021;11213	ENSG00000023445;ENSG00000137462;ENSG00000118503;ENSG00000104856;ENSG00000124882;ENSG00000125347;ENSG00000134070;ENSG00000100906;ENSG00000184557;ENSG00000090376
GO:0046688	response to copper ion	http://amigo.geneontology.org/amigo/term/GO:0046688	31	4	0.309756	12.9134	0.000242722	0.0174885	1.75725	3383;4493;4501;4502	ENSG00000187193;ENSG00000090339;ENSG00000169715;ENSG00000125148
GO:0035872	nucleotide-binding domain, leucine rich repeat containing receptor signaling pathway	http://amigo.geneontology.org/amigo/term/GO:0035872	31	4	0.309756	12.9134	0.000242722	0.0174885	1.75725	330;3656;4792;7128	ENSG00000023445;ENSG00000118503;ENSG00000134070;ENSG00000100906
GO:0070741	response to interleukin-6	http://amigo.geneontology.org/amigo/term/GO:0070741	31	4	0.309756	12.9134	0.000242722	0.0174885	1.75725	1116;3383;3569;9021	ENSG00000136244;ENSG00000090339;ENSG00000133048;ENSG00000184557
GO:0032615	interleukin-12 production	http://amigo.geneontology.org/amigo/term/GO:0032615	32	4	0.319748	12.5098	0.000275263	0.0193332	1.7137	3659;3718;7097;11213	ENSG00000137462;ENSG00000125347;ENSG00000105639;ENSG00000090376
GO:0150076	neuroinflammatory response	http://amigo.geneontology.org/amigo/term/GO:0150076	32	4	0.319748	12.5098	0.000275263	0.0193332	1.7137	3569;6376;7097;10135	ENSG00000137462;ENSG00000006210;ENSG00000136244;ENSG00000105835
GO:0014009	glial cell proliferation	http://amigo.geneontology.org/amigo/term/GO:0014009	32	4	0.319748	12.5098	0.000275263	0.0193332	1.7137	374;2670;3569;6376	ENSG00000006210;ENSG00000136244;ENSG00000109321;ENSG00000131095
GO:0006836	neurotransmitter transport	http://amigo.geneontology.org/amigo/term/GO:0006836	214	9	2.13832	4.20892	0.000292647	0.0203417	1.69161	774;2670;6506;6507;6538;8604;9378;10814;23025	ENSG00000132164;ENSG00000148408;ENSG00000130477;ENSG00000179915;ENSG00000145920;ENSG00000131095;ENSG00000079215;ENSG00000110436;ENSG00000115840
GO:0032635	interleukin-6 production	http://amigo.geneontology.org/amigo/term/GO:0032635	91	6	0.909284	6.5986	0.00029449	0.0203417	1.69161	2069;3569;6376;7097;7128;11213	ENSG00000137462;ENSG00000118503;ENSG00000006210;ENSG00000136244;ENSG00000124882;ENSG00000090376
GO:0045089	positive regulation of innate immune response	http://amigo.geneontology.org/amigo/term/GO:0045089	216	9	2.1583	4.16995	0.000313436	0.0214729	1.66811	330;2069;3656;3659;4792;5971;7097;7128;11213	ENSG00000023445;ENSG00000137462;ENSG00000118503;ENSG00000104856;ENSG00000124882;ENSG00000125347;ENSG00000134070;ENSG00000100906;ENSG00000090376
GO:0071294	cellular response to zinc ion	http://amigo.geneontology.org/amigo/term/GO:0071294	14	3	0.13989	21.4454	0.000327217	0.0222348	1.65297	4493;4501;4502	ENSG00000187193;ENSG00000169715;ENSG00000125148
GO:0050865	regulation of cell activation	http://amigo.geneontology.org/amigo/term/GO:0050865	371	12	3.70708	3.23705	0.000336644	0.022549	1.64687	825;1326;3569;3659;3718;6347;6376;7128;7412;9173;64332;114897	ENSG00000162692;ENSG00000118503;ENSG00000006210;ENSG00000136244;ENSG00000108691;ENSG00000092529;ENSG00000125347;ENSG00000115602;ENSG00000107968;ENSG00000144802;ENSG00000173918;ENSG00000105639
GO:0050731	positive regulation of peptidyl-tyrosine phosphorylation	http://amigo.geneontology.org/amigo/term/GO:0050731	131	7	1.30897	5.34772	0.000337237	0.022549	1.64687	374;1272;2069;3383;3569;9021;51704	ENSG00000136244;ENSG00000124882;ENSG00000090339;ENSG00000018236;ENSG00000109321;ENSG00000167191;ENSG00000184557
GO:0045321	leukocyte activation	http://amigo.geneontology.org/amigo/term/GO:0045321	867	20	8.66318	2.30862	0.000363258	0.0240961	1.61805	718;1116;1326;2919;3383;3569;3576;3659;3718;5971;6347;6372;6376;7097;7128;7412;9173;10135;10814;64332	ENSG00000169429;ENSG00000124875;ENSG00000137462;ENSG00000162692;ENSG00000118503;ENSG00000006210;ENSG00000136244;ENSG00000104856;ENSG00000163739;ENSG00000108691;ENSG00000125730;ENSG00000090339;ENSG00000125347;ENSG00000115602;ENSG00000145920;ENSG00000133048;ENSG00000107968;ENSG00000144802;ENSG00000105835;ENSG00000105639
GO:0002218	activation of innate immune response	http://amigo.geneontology.org/amigo/term/GO:0002218	175	8	1.74862	4.57503	0.000366897	0.0241454	1.61717	330;3656;3659;4792;5971;7097;7128;11213	ENSG00000023445;ENSG00000137462;ENSG00000118503;ENSG00000104856;ENSG00000125347;ENSG00000134070;ENSG00000100906;ENSG00000090376
GO:0002221	pattern recognition receptor signaling pathway	http://amigo.geneontology.org/amigo/term/GO:0002221	133	7	1.32895	5.2673	0.000369778	0.0241454	1.61717	330;3656;3659;4792;7097;7128;11213	ENSG00000023445;ENSG00000137462;ENSG00000118503;ENSG00000125347;ENSG00000134070;ENSG00000100906;ENSG00000090376
GO:0010647	positive regulation of cell communication	http://amigo.geneontology.org/amigo/term/GO:0010647	1368	27	13.6692	1.97524	0.000391386	0.0253582	1.59588	330;637;718;1116;1326;1545;2069;2670;3383;3569;3656;6347;6376;6507;7097;7128;8506;9021;9378;9746;11170;22997;23025;51704;80833;114897;168667	ENSG00000023445;ENSG00000137462;ENSG00000118503;ENSG00000006210;ENSG00000136244;ENSG00000108691;ENSG00000125730;ENSG00000124882;ENSG00000080854;ENSG00000090339;ENSG00000138061;ENSG00000130477;ENSG00000179915;ENSG00000134070;ENSG00000015475;ENSG00000133048;ENSG00000131095;ENSG00000168309;ENSG00000107968;ENSG00000079215;ENSG00000167191;ENSG00000128284;ENSG00000164619;ENSG00000173918;ENSG00000139182…
GO:0050806	positive regulation of synaptic transmission	http://amigo.geneontology.org/amigo/term/GO:0050806	135	7	1.34894	5.18927	0.000404789	0.0255727	1.59222	2670;6507;9378;9746;11170;22997;23025	ENSG00000080854;ENSG00000130477;ENSG00000179915;ENSG00000131095;ENSG00000168309;ENSG00000079215;ENSG00000139182
GO:0051767	nitric-oxide synthase biosynthetic process	http://amigo.geneontology.org/amigo/term/GO:0051767	15	3	0.149882	20.0157	0.000406041	0.0255727	1.59222	6347;7097;10135	ENSG00000137462;ENSG00000108691;ENSG00000105835
GO:0051769	regulation of nitric-oxide synthase biosynthetic process	http://amigo.geneontology.org/amigo/term/GO:0051769	15	3	0.149882	20.0157	0.000406041	0.0255727	1.59222	6347;7097;10135	ENSG00000137462;ENSG00000108691;ENSG00000105835
GO:0032088	negative regulation of NF-kappaB transcription factor activity	http://amigo.geneontology.org/amigo/term/GO:0032088	63	5	0.629504	7.94276	0.000406936	0.0255727	1.59222	1545;3656;4792;7128;11213	ENSG00000118503;ENSG00000138061;ENSG00000134070;ENSG00000100906;ENSG00000090376
GO:0002822	regulation of adaptive immune response based on somatic recombination of immune receptors built from immunoglobulin superfamily domains	http://amigo.geneontology.org/amigo/term/GO:0002822	97	6	0.969237	6.19044	0.000415834	0.0259369	1.58608	718;3569;3718;7128;9173;64332	ENSG00000118503;ENSG00000136244;ENSG00000125730;ENSG00000115602;ENSG00000144802;ENSG00000105639
GO:0051090	regulation of DNA-binding transcription factor activity	http://amigo.geneontology.org/amigo/term/GO:0051090	326	11	3.25744	3.37689	0.000420463	0.0260313	1.5845	825;1545;3383;3569;3656;4791;4792;6376;7097;7128;11213	ENSG00000137462;ENSG00000118503;ENSG00000006210;ENSG00000136244;ENSG00000090339;ENSG00000092529;ENSG00000138061;ENSG00000134070;ENSG00000100906;ENSG00000077150;ENSG00000090376
GO:0023056	positive regulation of signaling	http://amigo.geneontology.org/amigo/term/GO:0023056	1375	27	13.7392	1.96518	0.000424437	0.0260399	1.58436	330;637;718;1116;1326;1545;2069;2670;3383;3569;3656;6347;6376;6507;7097;7128;8506;9021;9378;9746;11170;22997;23025;51704;80833;114897;168667	ENSG00000023445;ENSG00000137462;ENSG00000118503;ENSG00000006210;ENSG00000136244;ENSG00000108691;ENSG00000125730;ENSG00000124882;ENSG00000080854;ENSG00000090339;ENSG00000138061;ENSG00000130477;ENSG00000179915;ENSG00000134070;ENSG00000015475;ENSG00000133048;ENSG00000131095;ENSG00000168309;ENSG00000107968;ENSG00000079215;ENSG00000167191;ENSG00000128284;ENSG00000164619;ENSG00000173918;ENSG00000139182…
GO:0022409	positive regulation of cell-cell adhesion	http://amigo.geneontology.org/amigo/term/GO:0022409	179	8	1.78859	4.47279	0.000426833	0.0260399	1.58436	1326;3383;3569;3718;6347;6376;7412;64332	ENSG00000162692;ENSG00000006210;ENSG00000136244;ENSG00000108691;ENSG00000090339;ENSG00000107968;ENSG00000144802;ENSG00000105639
GO:0038061	NIK/NF-kappaB signaling	http://amigo.geneontology.org/amigo/term/GO:0038061	99	6	0.989221	6.06538	0.000463946	0.028099	1.55131	330;1116;4791;4792;5971;7097	ENSG00000023445;ENSG00000137462;ENSG00000104856;ENSG00000100906;ENSG00000133048;ENSG00000077150
GO:0060759	regulation of response to cytokine stimulus	http://amigo.geneontology.org/amigo/term/GO:0060759	139	7	1.38891	5.03994	0.00048276	0.0290281	1.53718	330;3569;3656;7097;7128;9021;11213	ENSG00000023445;ENSG00000137462;ENSG00000118503;ENSG00000136244;ENSG00000134070;ENSG00000184557;ENSG00000090376
GO:0030001	metal ion transport	http://amigo.geneontology.org/amigo/term/GO:0030001	625	16	6.24508	2.56202	0.000487865	0.0291256	1.53573	774;825;1272;1356;3383;5142;6334;6347;6376;6507;23516;27012;57468;57582;64116;115584	ENSG00000158865;ENSG00000164794;ENSG00000006210;ENSG00000108691;ENSG00000107147;ENSG00000138821;ENSG00000148408;ENSG00000090339;ENSG00000092529;ENSG00000196876;ENSG00000047457;ENSG00000124140;ENSG00000018236;ENSG00000184588;ENSG00000104635;ENSG00000079215
GO:0006958	complement activation, classical pathway	http://amigo.geneontology.org/amigo/term/GO:0006958	16	3	0.159874	18.7648	0.000496105	0.0292554	1.53379	715;716;718	ENSG00000125730;ENSG00000159403;ENSG00000182326
GO:0010038	response to metal ion	http://amigo.geneontology.org/amigo/term/GO:0010038	280	10	2.7978	3.57424	0.000497041	0.0292554	1.53379	445;825;3383;4493;4501;4502;7412;8604;9076;11093	ENSG00000163347;ENSG00000162692;ENSG00000187193;ENSG00000090339;ENSG00000092529;ENSG00000169715;ENSG00000125148;ENSG00000160323;ENSG00000115840;ENSG00000130707
GO:0046632	alpha-beta T cell differentiation	http://amigo.geneontology.org/amigo/term/GO:0046632	66	5	0.659481	7.58172	0.00050521	0.0293233	1.53279	3569;3659;3718;5971;64332	ENSG00000136244;ENSG00000104856;ENSG00000125347;ENSG00000144802;ENSG00000105639
GO:0060333	interferon-gamma-mediated signaling pathway	http://amigo.geneontology.org/amigo/term/GO:0060333	66	5	0.659481	7.58172	0.00050521	0.0293233	1.53279	3383;3659;4502;7412;9021	ENSG00000162692;ENSG00000090339;ENSG00000125347;ENSG00000125148;ENSG00000184557
GO:0001818	negative regulation of cytokine production	http://amigo.geneontology.org/amigo/term/GO:0001818	184	8	1.83855	4.35125	0.000512714	0.0295535	1.52939	3569;3718;5971;6376;7128;9173;11213;57447	ENSG00000118503;ENSG00000006210;ENSG00000136244;ENSG00000104856;ENSG00000115602;ENSG00000165795;ENSG00000105639;ENSG00000090376
GO:0001776	leukocyte homeostasis	http://amigo.geneontology.org/amigo/term/GO:0001776	67	5	0.669473	7.46856	0.000541632	0.0310066	1.50855	3569;3718;5142;6372;7128	ENSG00000124875;ENSG00000118503;ENSG00000136244;ENSG00000184588;ENSG00000105639
GO:1901652	response to peptide	http://amigo.geneontology.org/amigo/term/GO:1901652	395	12	3.94689	3.04037	0.000590012	0.0328837	1.48302	108;374;445;774;2069;3383;3718;4792;7097;7128;9021;10135	ENSG00000137462;ENSG00000118503;ENSG00000124882;ENSG00000148408;ENSG00000090339;ENSG00000078295;ENSG00000100906;ENSG00000109321;ENSG00000105835;ENSG00000105639;ENSG00000184557;ENSG00000130707
GO:0010883	regulation of lipid storage	http://amigo.geneontology.org/amigo/term/GO:0010883	39	4	0.389693	10.2645	0.000596531	0.0328837	1.48302	19;718;3569;4792	ENSG00000136244;ENSG00000125730;ENSG00000100906;ENSG00000165029
GO:0042093	T-helper cell differentiation	http://amigo.geneontology.org/amigo/term/GO:0042093	39	4	0.389693	10.2645	0.000596531	0.0328837	1.48302	3569;3718;5971;64332	ENSG00000136244;ENSG00000104856;ENSG00000144802;ENSG00000105639
GO:0010888	negative regulation of lipid storage	http://amigo.geneontology.org/amigo/term/GO:0010888	17	3	0.169866	17.661	0.000598029	0.0328837	1.48302	19;3569;4792	ENSG00000136244;ENSG00000100906;ENSG00000165029
GO:0071280	cellular response to copper ion	http://amigo.geneontology.org/amigo/term/GO:0071280	17	3	0.169866	17.661	0.000598029	0.0328837	1.48302	4493;4501;4502	ENSG00000187193;ENSG00000169715;ENSG00000125148
GO:0009084	glutamine family amino acid biosynthetic process	http://amigo.geneontology.org/amigo/term/GO:0009084	17	3	0.169866	17.661	0.000598029	0.0328837	1.48302	445;6507;8604	ENSG00000079215;ENSG00000115840;ENSG00000130707
GO:0002287	alpha-beta T cell activation involved in immune response	http://amigo.geneontology.org/amigo/term/GO:0002287	40	4	0.399685	10.0079	0.000657728	0.0353886	1.45114	3569;3718;5971;64332	ENSG00000136244;ENSG00000104856;ENSG00000144802;ENSG00000105639
GO:0002293	alpha-beta T cell differentiation involved in immune response	http://amigo.geneontology.org/amigo/term/GO:0002293	40	4	0.399685	10.0079	0.000657728	0.0353886	1.45114	3569;3718;5971;64332	ENSG00000136244;ENSG00000104856;ENSG00000144802;ENSG00000105639
GO:0002294	CD4-positive, alpha-beta T cell differentiation involved in immune response	http://amigo.geneontology.org/amigo/term/GO:0002294	40	4	0.399685	10.0079	0.000657728	0.0353886	1.45114	3569;3718;5971;64332	ENSG00000136244;ENSG00000104856;ENSG00000144802;ENSG00000105639
GO:0030155	regulation of cell adhesion	http://amigo.geneontology.org/amigo/term/GO:0030155	518	14	5.17592	2.70483	0.00066052	0.0353886	1.45114	445;1326;1545;3383;3569;3576;3659;3718;6347;6376;7412;11170;64332;114897	ENSG00000169429;ENSG00000162692;ENSG00000006210;ENSG00000136244;ENSG00000108691;ENSG00000090339;ENSG00000125347;ENSG00000138061;ENSG00000168309;ENSG00000107968;ENSG00000144802;ENSG00000173918;ENSG00000105639;ENSG00000130707
GO:0051384	response to glucocorticoid	http://amigo.geneontology.org/amigo/term/GO:0051384	106	6	1.05917	5.66483	0.000667364	0.0355276	1.44943	374;445;3383;3569;9076;11170	ENSG00000163347;ENSG00000136244;ENSG00000090339;ENSG00000109321;ENSG00000168309;ENSG00000130707
GO:1904018	positive regulation of vasculature development	http://amigo.geneontology.org/amigo/term/GO:1904018	147	7	1.46884	4.76565	0.000674536	0.0356821	1.44755	718;1116;1545;3576;6376;6648;168667	ENSG00000169429;ENSG00000112096;ENSG00000006210;ENSG00000125730;ENSG00000138061;ENSG00000133048;ENSG00000164619
GO:0002252	immune effector process	http://amigo.geneontology.org/amigo/term/GO:0002252	845	19	8.44335	2.25029	0.000706607	0.0371435	1.43012	330;715;716;718;1116;2919;3383;3433;3569;3659;3718;5971;6372;7097;7128;10814;11213;51704;64332	ENSG00000124875;ENSG00000023445;ENSG00000137462;ENSG00000118503;ENSG00000136244;ENSG00000104856;ENSG00000163739;ENSG00000125730;ENSG00000090339;ENSG00000125347;ENSG00000145920;ENSG00000133048;ENSG00000144802;ENSG00000119922;ENSG00000167191;ENSG00000159403;ENSG00000105639;ENSG00000090376;ENSG00000182326
GO:0015740	C4-dicarboxylate transport	http://amigo.geneontology.org/amigo/term/GO:0015740	18	3	0.179858	16.6798	0.000712415	0.0372148	1.42928	6506;6507;8604	ENSG00000079215;ENSG00000110436;ENSG00000115840
GO:0010243	response to organonitrogen compound	http://amigo.geneontology.org/amigo/term/GO:0010243	783	18	7.82384	2.30066	0.000765169	0.0397223	1.40097	19;108;374;445;774;2069;3383;3569;3718;4792;5142;6506;7097;7128;9021;10135;11093;11213	ENSG00000137462;ENSG00000118503;ENSG00000136244;ENSG00000124882;ENSG00000148408;ENSG00000090339;ENSG00000078295;ENSG00000100906;ENSG00000109321;ENSG00000184588;ENSG00000110436;ENSG00000160323;ENSG00000105835;ENSG00000165029;ENSG00000105639;ENSG00000184557;ENSG00000090376;ENSG00000130707
GO:1903039	positive regulation of leukocyte cell-cell adhesion	http://amigo.geneontology.org/amigo/term/GO:1903039	151	7	1.50881	4.63941	0.000790789	0.0406746	1.39068	1326;3383;3569;3718;6347;7412;64332	ENSG00000162692;ENSG00000136244;ENSG00000108691;ENSG00000090339;ENSG00000107968;ENSG00000144802;ENSG00000105639
GO:1902475	L-alpha-amino acid transmembrane transport	http://amigo.geneontology.org/amigo/term/GO:1902475	42	4	0.41967	9.53131	0.000793247	0.0406746	1.39068	6506;6507;8604;124935	ENSG00000167703;ENSG00000079215;ENSG00000110436;ENSG00000115840
GO:0098739	import across plasma membrane	http://amigo.geneontology.org/amigo/term/GO:0098739	73	5	0.729426	6.85471	0.000803189	0.0409332	1.38792	6506;6507;23516;57468;64116	ENSG00000138821;ENSG00000124140;ENSG00000104635;ENSG00000079215;ENSG00000110436
GO:0055076	transition metal ion homeostasis	http://amigo.geneontology.org/amigo/term/GO:0055076	110	6	1.09913	5.45884	0.000811205	0.0410912	1.38625	1356;4493;4501;4502;23516;64116	ENSG00000187193;ENSG00000138821;ENSG00000047457;ENSG00000169715;ENSG00000125148;ENSG00000104635
GO:0015813	L-glutamate transmembrane transport	http://amigo.geneontology.org/amigo/term/GO:0015813	19	3	0.189851	15.8019	0.000839841	0.0422855	1.37381	6506;6507;8604	ENSG00000079215;ENSG00000110436;ENSG00000115840
GO:0040011	locomotion	http://amigo.geneontology.org/amigo/term/GO:0040011	1362	26	13.6093	1.91046	0.00084813	0.0424471	1.37215	460;1545;2069;2919;2920;2921;3383;3569;3576;3695;3800;5142;6347;6372;6374;6376;6648;7128;7412;9378;11170;25981;90249;146754;168667;285313	ENSG00000169429;ENSG00000163735;ENSG00000163734;ENSG00000124875;ENSG00000112096;ENSG00000162692;ENSG00000118503;ENSG00000081041;ENSG00000006210;ENSG00000136244;ENSG00000163739;ENSG00000108691;ENSG00000124882;ENSG00000113763;ENSG00000090339;ENSG00000152092;ENSG00000168280;ENSG00000138061;ENSG00000139626;ENSG00000183914;ENSG00000179915;ENSG00000152580;ENSG00000184588;ENSG00000168309;ENSG00000164619…
GO:0002292	T cell differentiation involved in immune response	http://amigo.geneontology.org/amigo/term/GO:0002292	43	4	0.429662	9.30965	0.000867903	0.0431782	1.36474	3569;3718;5971;64332	ENSG00000136244;ENSG00000104856;ENSG00000144802;ENSG00000105639
GO:0033002	muscle cell proliferation	http://amigo.geneontology.org/amigo/term/GO:0033002	154	7	1.53879	4.54903	0.000887954	0.0439143	1.35739	2069;3569;6376;6648;7128;10135;57447	ENSG00000112096;ENSG00000118503;ENSG00000006210;ENSG00000136244;ENSG00000124882;ENSG00000165795;ENSG00000105835
GO:0050793	regulation of developmental process	http://amigo.geneontology.org/amigo/term/GO:0050793	1992	34	19.9043	1.70817	0.000895308	0.0440176	1.35637	19;374;718;825;1116;1272;1545;2069;2670;3383;3569;3576;3659;3718;4792;6347;6376;6648;7097;7128;8604;9021;9378;9746;10135;11213;23025;23461;26052;51704;64332;168667;285313;100533183	ENSG00000169429;ENSG00000137462;ENSG00000112096;ENSG00000118503;ENSG00000006210;ENSG00000136244;ENSG00000108691;ENSG00000125730;ENSG00000124882;ENSG00000090339;ENSG00000092529;ENSG00000125347;ENSG00000197959;ENSG00000138061;ENSG00000130477;ENSG00000179915;ENSG00000178882;ENSG00000100906;ENSG00000018236;ENSG00000133048;ENSG00000152580;ENSG00000109321;ENSG00000131095;ENSG00000144802;ENSG00000154265…
GO:0002367	cytokine production involved in immune response	http://amigo.geneontology.org/amigo/term/GO:0002367	75	5	0.74941	6.67192	0.000908387	0.0443994	1.35262	3569;3718;7097;11213;51704	ENSG00000137462;ENSG00000136244;ENSG00000167191;ENSG00000105639;ENSG00000090376
GO:2000427	positive regulation of apoptotic cell clearance	http://amigo.geneontology.org/amigo/term/GO:2000427	5	2	0.0499607	40.0315	0.000971297	0.0461256	1.33606	718;6347	ENSG00000108691;ENSG00000125730
GO:0036017	response to erythropoietin	http://amigo.geneontology.org/amigo/term/GO:0036017	5	2	0.0499607	40.0315	0.000971297	0.0461256	1.33606	4501;4502	ENSG00000187193;ENSG00000125148
GO:0036018	cellular response to erythropoietin	http://amigo.geneontology.org/amigo/term/GO:0036018	5	2	0.0499607	40.0315	0.000971297	0.0461256	1.33606	4501;4502	ENSG00000187193;ENSG00000125148
GO:0022614	membrane to membrane docking	http://amigo.geneontology.org/amigo/term/GO:0022614	5	2	0.0499607	40.0315	0.000971297	0.0461256	1.33606	3383;7412	ENSG00000162692;ENSG00000090339
GO:0002826	negative regulation of T-helper 1 type immune response	http://amigo.geneontology.org/amigo/term/GO:0002826	5	2	0.0499607	40.0315	0.000971297	0.0461256	1.33606	3718;9173	ENSG00000115602;ENSG00000105639
GO:0051049	regulation of transport	http://amigo.geneontology.org/amigo/term/GO:0051049	1379	26	13.7792	1.88691	0.00101915	0.0481244	1.31763	19;637;718;774;825;1272;2619;2670;3383;3569;4792;5142;6334;6347;6376;6506;7097;7128;9173;9378;10814;11069;23025;26052;27012;114897	ENSG00000137462;ENSG00000118503;ENSG00000164794;ENSG00000006210;ENSG00000136244;ENSG00000108691;ENSG00000125730;ENSG00000148408;ENSG00000090339;ENSG00000092529;ENSG00000196876;ENSG00000197959;ENSG00000130477;ENSG00000115602;ENSG00000179915;ENSG00000100906;ENSG00000015475;ENSG00000018236;ENSG00000180447;ENSG00000145920;ENSG00000184588;ENSG00000131095;ENSG00000091428;ENSG00000110436;ENSG00000173918…
GO:0046677	response to antibiotic	http://amigo.geneontology.org/amigo/term/GO:0046677	256	9	2.55799	3.51839	0.00106406	0.0497994	1.30278	108;374;1545;3383;3569;6507;7128;7412;9076	ENSG00000163347;ENSG00000162692;ENSG00000118503;ENSG00000136244;ENSG00000090339;ENSG00000078295;ENSG00000138061;ENSG00000109321;ENSG00000079215
GO:0098742	cell-cell adhesion via plasma-membrane adhesion molecules	http://amigo.geneontology.org/amigo/term/GO:0098742	206	8	2.05838	3.88655	0.00107249	0.0497994	1.30278	3383;6376;7412;9076;9378;9746;22997;54798	ENSG00000163347;ENSG00000197410;ENSG00000162692;ENSG00000006210;ENSG00000080854;ENSG00000090339;ENSG00000179915;ENSG00000139182
GO:0051091	positive regulation of DNA-binding transcription factor activity	http://amigo.geneontology.org/amigo/term/GO:0051091	206	8	2.05838	3.88655	0.00107249	0.0497994	1.30278	825;3383;3569;3656;4791;6376;7097;11213	ENSG00000137462;ENSG00000006210;ENSG00000136244;ENSG00000090339;ENSG00000092529;ENSG00000134070;ENSG00000077150;ENSG00000090376

## Sheet: UP_Reg_GO_Cell Component
geneSet	description	link	size	overlap	expect	enrichmentRatio	pValue	FDR	-LOG(FDR)	overlapId	userId
GO:1903561	extracellular vesicle	http://amigo.geneontology.org/amigo/term/GO:1903561	1670	26	9.54071	2.72517	8.58648e-07	0.000492539	3.30756	3690;4053;4249;4860;4907;5054;5214;5304;5327;6102;7057;7358;8140;8331;8341;8345;10544;11098;23576;29968;64129;81029;84171;85235;91947;140576	ENSG00000109814;ENSG00000188643;ENSG00000153904;ENSG00000067057;ENSG00000152127;ENSG00000150687;ENSG00000103257;ENSG00000140450;ENSG00000119681;ENSG00000138131;ENSG00000102218;ENSG00000142910;ENSG00000135318;ENSG00000135069;ENSG00000137801;ENSG00000233822;ENSG00000198805;ENSG00000106366;ENSG00000101000;ENSG00000104368;ENSG00000275713;ENSG00000274997;ENSG00000259207;ENSG00000111186;ENSG00000159763…
GO:0043230	extracellular organelle	http://amigo.geneontology.org/amigo/term/GO:0043230	1671	26	9.54642	2.72353	8.68675e-07	0.000492539	3.30756	3690;4053;4249;4860;4907;5054;5214;5304;5327;6102;7057;7358;8140;8331;8341;8345;10544;11098;23576;29968;64129;81029;84171;85235;91947;140576	ENSG00000109814;ENSG00000188643;ENSG00000153904;ENSG00000067057;ENSG00000152127;ENSG00000150687;ENSG00000103257;ENSG00000140450;ENSG00000119681;ENSG00000138131;ENSG00000102218;ENSG00000142910;ENSG00000135318;ENSG00000135069;ENSG00000137801;ENSG00000233822;ENSG00000198805;ENSG00000106366;ENSG00000101000;ENSG00000104368;ENSG00000275713;ENSG00000274997;ENSG00000259207;ENSG00000111186;ENSG00000159763…
GO:0070062	extracellular exosome	http://amigo.geneontology.org/amigo/term/GO:0070062	1652	25	9.43787	2.6489	2.57964e-06	0.000975106	3.01095	3690;4053;4249;4860;4907;5054;5214;5304;5327;6102;7057;7358;8140;8331;8341;8345;10544;11098;23576;29968;64129;81029;84171;85235;140576	ENSG00000109814;ENSG00000188643;ENSG00000153904;ENSG00000067057;ENSG00000152127;ENSG00000150687;ENSG00000103257;ENSG00000119681;ENSG00000138131;ENSG00000102218;ENSG00000142910;ENSG00000135318;ENSG00000135069;ENSG00000137801;ENSG00000233822;ENSG00000198805;ENSG00000106366;ENSG00000101000;ENSG00000104368;ENSG00000275713;ENSG00000274997;ENSG00000259207;ENSG00000111186;ENSG00000159763;ENSG00000276368
GO:0062023	collagen-containing extracellular matrix	http://amigo.geneontology.org/amigo/term/GO:0062023	278	10	1.58821	6.29638	3.82436e-06	0.00108421	2.96489	1305;1490;4053;5054;5327;7057;10631;54829;64129;81029	ENSG00000119681;ENSG00000142910;ENSG00000197467;ENSG00000137801;ENSG00000118523;ENSG00000106366;ENSG00000104368;ENSG00000133110;ENSG00000111186;ENSG00000106819
GO:0031012	extracellular matrix	http://amigo.geneontology.org/amigo/term/GO:0031012	356	11	2.03383	5.40852	5.21475e-06	0.00118271	2.92712	1305;1490;4053;5054;5327;7057;10234;10631;54829;64129;81029	ENSG00000128606;ENSG00000119681;ENSG00000142910;ENSG00000197467;ENSG00000137801;ENSG00000118523;ENSG00000106366;ENSG00000104368;ENSG00000133110;ENSG00000111186;ENSG00000106819
GO:0000786	nucleosome	http://amigo.geneontology.org/amigo/term/GO:0000786	48	5	0.274224	18.2333	7.52942e-06	0.00142306	2.84678	3009;8331;8341;8345;85235	ENSG00000233822;ENSG00000184357;ENSG00000275713;ENSG00000274997;ENSG00000276368
GO:0044815	DNA packaging complex	http://amigo.geneontology.org/amigo/term/GO:0044815	56	5	0.319928	15.6285	1.62098e-05	0.00262599	2.58071	3009;8331;8341;8345;85235	ENSG00000233822;ENSG00000184357;ENSG00000275713;ENSG00000274997;ENSG00000276368
GO:0030054	cell junction	http://amigo.geneontology.org/amigo/term/GO:0030054	1098	16	6.27287	2.55067	0.00039531	0.0480659	1.31816	595;857;858;1305;2191;3159;3678;3690;4008;10544;23705;26575;55450;57228;64065;91663	ENSG00000105974;ENSG00000182985;ENSG00000161638;ENSG00000137309;ENSG00000179820;ENSG00000136153;ENSG00000162545;ENSG00000105971;ENSG00000112378;ENSG00000078098;ENSG00000197467;ENSG00000110092;ENSG00000170545;ENSG00000091844;ENSG00000101000;ENSG00000259207
GO:0044459	plasma membrane part	http://amigo.geneontology.org/amigo/term/GO:0044459	1956	23	11.1746	2.05824	0.00040181	0.0480659	1.31816	857;858;1305;2150;2191;3162;3678;3690;3783;4008;5205;6102;6563;7057;8140;8515;10544;23705;55450;57181;64065;64123;92745	ENSG00000105974;ENSG00000182985;ENSG00000161638;ENSG00000164251;ENSG00000136153;ENSG00000162545;ENSG00000105971;ENSG00000162618;ENSG00000103257;ENSG00000112378;ENSG00000078098;ENSG00000081923;ENSG00000102218;ENSG00000017483;ENSG00000143127;ENSG00000197467;ENSG00000100292;ENSG00000137801;ENSG00000101000;ENSG00000259207;ENSG00000196950;ENSG00000141469;ENSG00000104783
GO:0008305	integrin complex	http://amigo.geneontology.org/amigo/term/GO:0008305	26	3	0.148538	20.1969	0.000423861	0.0480659	1.31816	3678;3690;8515	ENSG00000161638;ENSG00000143127;ENSG00000259207
GO:0098636	protein complex involved in cell adhesion	http://amigo.geneontology.org/amigo/term/GO:0098636	27	3	0.154251	19.4488	0.000474891	0.048957	1.31019	3678;3690;8515	ENSG00000161638;ENSG00000143127;ENSG00000259207

## Sheet: Down_Reg_GO_Cell Component
geneSet	description	link	size	overlap	expect	enrichmentRatio	pValue	FDR	-LOG(FDR)	overlapId	userId
GO:0031226	intrinsic component of plasma membrane	http://amigo.geneontology.org/amigo/term/GO:0031226	1116	26	8.05352	3.2284	5.17832e-08	5.85772e-05	4.23227	19;108;1271;1272;2069;2550;2619;3383;3569;3695;6334;6506;6507;6538;7097;7412;8506;9076;9378;9746;23516;27012;57468;64116;90249;114897	ENSG00000163347;ENSG00000137462;ENSG00000122756;ENSG00000132164;ENSG00000162692;ENSG00000164794;ENSG00000136244;ENSG00000124882;ENSG00000113763;ENSG00000138821;ENSG00000090339;ENSG00000078295;ENSG00000196876;ENSG00000139626;ENSG00000179915;ENSG00000124140;ENSG00000018236;ENSG00000180447;ENSG00000104635;ENSG00000079215;ENSG00000204681;ENSG00000110436;ENSG00000173918;ENSG00000139182;ENSG00000165029…
GO:0044459	plasma membrane part	http://amigo.geneontology.org/amigo/term/GO:0044459	1956	35	14.1153	2.47958	1.03311e-07	5.85772e-05	4.23227	19;108;460;774;825;1271;1272;2069;2550;2619;3383;3569;3695;5142;6334;6506;6507;6538;7097;7412;8506;9076;9173;9378;9746;11170;22997;23025;23516;26052;27012;57468;64116;90249;114897	ENSG00000163347;ENSG00000137462;ENSG00000122756;ENSG00000132164;ENSG00000162692;ENSG00000164794;ENSG00000136244;ENSG00000124882;ENSG00000113763;ENSG00000080854;ENSG00000138821;ENSG00000148408;ENSG00000090339;ENSG00000152092;ENSG00000092529;ENSG00000078295;ENSG00000196876;ENSG00000197959;ENSG00000130477;ENSG00000139626;ENSG00000115602;ENSG00000179915;ENSG00000124140;ENSG00000018236;ENSG00000180447…
GO:0009986	cell surface	http://amigo.geneontology.org/amigo/term/GO:0009986	533	16	3.84635	4.15979	1.19785e-06	0.000384597	3.41499	19;374;460;1271;3383;3695;6376;6506;6507;7097;7412;9173;9378;9746;11093;51704	ENSG00000137462;ENSG00000122756;ENSG00000162692;ENSG00000006210;ENSG00000090339;ENSG00000152092;ENSG00000139626;ENSG00000115602;ENSG00000179915;ENSG00000109321;ENSG00000079215;ENSG00000167191;ENSG00000110436;ENSG00000160323;ENSG00000139182;ENSG00000165029
GO:0005887	integral component of plasma membrane	http://amigo.geneontology.org/amigo/term/GO:0005887	1063	23	7.67105	2.99829	1.3566e-06	0.000384597	3.41499	19;108;1271;2069;2550;3383;3569;3695;6334;6506;6507;6538;7097;7412;8506;9076;9378;9746;23516;27012;57468;64116;114897	ENSG00000163347;ENSG00000137462;ENSG00000122756;ENSG00000132164;ENSG00000162692;ENSG00000164794;ENSG00000136244;ENSG00000124882;ENSG00000138821;ENSG00000090339;ENSG00000078295;ENSG00000196876;ENSG00000139626;ENSG00000179915;ENSG00000124140;ENSG00000104635;ENSG00000079215;ENSG00000204681;ENSG00000110436;ENSG00000173918;ENSG00000139182;ENSG00000165029;ENSG00000108797
GO:0044297	cell body	http://amigo.geneontology.org/amigo/term/GO:0044297	464	14	3.34842	4.18108	5.65574e-06	0.00128272	2.89187	445;460;547;774;2670;3800;6376;6507;7097;9378;10814;22997;79608;90249	ENSG00000137462;ENSG00000166405;ENSG00000006210;ENSG00000113763;ENSG00000080854;ENSG00000148408;ENSG00000152092;ENSG00000168280;ENSG00000179915;ENSG00000145920;ENSG00000130294;ENSG00000131095;ENSG00000079215;ENSG00000130707
GO:0097458	neuron part	http://amigo.geneontology.org/amigo/term/GO:0097458	1438	25	10.3772	2.40913	2.12887e-05	0.00356878	2.44748	108;445;460;547;774;1272;2550;3800;5142;6334;6376;6506;6507;6538;8506;9378;9746;10814;11170;22997;23025;26052;57447;79608;90249	ENSG00000132164;ENSG00000166405;ENSG00000006210;ENSG00000113763;ENSG00000080854;ENSG00000148408;ENSG00000152092;ENSG00000078295;ENSG00000196876;ENSG00000168280;ENSG00000197959;ENSG00000130477;ENSG00000179915;ENSG00000018236;ENSG00000145920;ENSG00000130294;ENSG00000184588;ENSG00000168309;ENSG00000079215;ENSG00000165795;ENSG00000204681;ENSG00000110436;ENSG00000139182;ENSG00000108797;ENSG00000130707
GO:0043005	neuron projection	http://amigo.geneontology.org/amigo/term/GO:0043005	1079	21	7.78651	2.69697	2.20295e-05	0.00356878	2.44748	108;445;547;774;2550;3800;5142;6334;6376;6506;6507;6538;8506;10814;11170;22997;23025;26052;57447;79608;90249	ENSG00000132164;ENSG00000166405;ENSG00000006210;ENSG00000113763;ENSG00000080854;ENSG00000148408;ENSG00000078295;ENSG00000196876;ENSG00000168280;ENSG00000197959;ENSG00000130477;ENSG00000145920;ENSG00000130294;ENSG00000184588;ENSG00000168309;ENSG00000079215;ENSG00000165795;ENSG00000204681;ENSG00000110436;ENSG00000108797;ENSG00000130707
GO:0043025	neuronal cell body	http://amigo.geneontology.org/amigo/term/GO:0043025	408	12	2.9443	4.07567	3.58987e-05	0.00480363	2.31843	445;460;547;774;3800;6376;6507;9378;10814;22997;79608;90249	ENSG00000166405;ENSG00000006210;ENSG00000113763;ENSG00000080854;ENSG00000148408;ENSG00000152092;ENSG00000168280;ENSG00000179915;ENSG00000145920;ENSG00000130294;ENSG00000079215;ENSG00000130707
GO:0036477	somatodendritic compartment	http://amigo.geneontology.org/amigo/term/GO:0036477	706	16	5.09479	3.14046	4.13871e-05	0.00480363	2.31843	108;445;460;547;774;2550;3800;5142;6376;6507;9378;10814;22997;26052;79608;90249	ENSG00000166405;ENSG00000006210;ENSG00000113763;ENSG00000080854;ENSG00000148408;ENSG00000152092;ENSG00000078295;ENSG00000168280;ENSG00000197959;ENSG00000179915;ENSG00000145920;ENSG00000130294;ENSG00000184588;ENSG00000079215;ENSG00000204681;ENSG00000130707
GO:0098793	presynapse	http://amigo.geneontology.org/amigo/term/GO:0098793	415	12	2.99481	4.00693	4.236e-05	0.00480363	2.31843	547;774;1272;2550;5142;6506;6538;8506;9378;10814;23025;26052	ENSG00000132164;ENSG00000148408;ENSG00000197959;ENSG00000130477;ENSG00000179915;ENSG00000018236;ENSG00000145920;ENSG00000130294;ENSG00000184588;ENSG00000204681;ENSG00000110436;ENSG00000108797
GO:0042734	presynaptic membrane	http://amigo.geneontology.org/amigo/term/GO:0042734	141	7	1.01751	6.87951	7.03072e-05	0.00724803	2.13978	1272;2550;6506;6538;8506;9378;23025	ENSG00000132164;ENSG00000130477;ENSG00000179915;ENSG00000018236;ENSG00000204681;ENSG00000110436;ENSG00000108797
GO:0042995	cell projection	http://amigo.geneontology.org/amigo/term/GO:0042995	1768	27	12.7586	2.11622	9.09904e-05	0.00859859	2.06557	108;445;547;774;2550;2670;3800;5142;6334;6376;6506;6507;6538;7097;7412;8506;10814;11170;22997;23025;23516;25981;26052;57447;79608;90249;146754	ENSG00000137462;ENSG00000132164;ENSG00000166405;ENSG00000162692;ENSG00000006210;ENSG00000113763;ENSG00000080854;ENSG00000148408;ENSG00000078295;ENSG00000196876;ENSG00000168280;ENSG00000197959;ENSG00000130477;ENSG00000183914;ENSG00000145920;ENSG00000130294;ENSG00000184588;ENSG00000131095;ENSG00000104635;ENSG00000168309;ENSG00000079215;ENSG00000165795;ENSG00000204681;ENSG00000110436;ENSG00000108797…
GO:0045202	synapse	http://amigo.geneontology.org/amigo/term/GO:0045202	1029	19	7.42569	2.55868	0.000118148	0.0102381	1.98978	547;774;1272;2550;3800;5142;6506;6538;8506;9378;9746;10814;11069;11170;22997;23024;23025;26052;643866	ENSG00000132164;ENSG00000080854;ENSG00000148408;ENSG00000168280;ENSG00000197959;ENSG00000130477;ENSG00000179915;ENSG00000018236;ENSG00000145920;ENSG00000130294;ENSG00000184588;ENSG00000168309;ENSG00000091428;ENSG00000204681;ENSG00000110436;ENSG00000139899;ENSG00000139182;ENSG00000121440;ENSG00000108797
GO:0098982	GABA-ergic synapse	http://amigo.geneontology.org/amigo/term/GO:0098982	68	5	0.490716	10.1892	0.000128247	0.0102381	1.98978	2550;6538;9378;9746;22997	ENSG00000132164;ENSG00000080854;ENSG00000179915;ENSG00000204681;ENSG00000139182
GO:0120025	plasma membrane bounded cell projection	http://amigo.geneontology.org/amigo/term/GO:0120025	1708	26	12.3256	2.10942	0.000135424	0.0102381	1.98978	108;445;547;774;2550;2670;3800;5142;6334;6376;6506;6507;6538;7412;8506;10814;11170;22997;23025;23516;25981;26052;57447;79608;90249;146754	ENSG00000132164;ENSG00000166405;ENSG00000162692;ENSG00000006210;ENSG00000113763;ENSG00000080854;ENSG00000148408;ENSG00000078295;ENSG00000196876;ENSG00000168280;ENSG00000197959;ENSG00000130477;ENSG00000183914;ENSG00000145920;ENSG00000130294;ENSG00000184588;ENSG00000131095;ENSG00000104635;ENSG00000168309;ENSG00000079215;ENSG00000165795;ENSG00000204681;ENSG00000110436;ENSG00000108797;ENSG00000114841…
GO:0098797	plasma membrane protein complex	http://amigo.geneontology.org/amigo/term/GO:0098797	414	11	2.9876	3.68189	0.000190099	0.0134733	1.87053	774;1271;2550;3569;3695;5142;6334;7097;7412;8506;27012	ENSG00000137462;ENSG00000122756;ENSG00000162692;ENSG00000164794;ENSG00000136244;ENSG00000148408;ENSG00000196876;ENSG00000139626;ENSG00000184588;ENSG00000204681;ENSG00000108797
GO:0097060	synaptic membrane	http://amigo.geneontology.org/amigo/term/GO:0097060	376	10	2.71337	3.68545	0.000374917	0.0250092	1.6019	1272;2550;6506;6538;8506;9378;9746;22997;23025;26052	ENSG00000132164;ENSG00000080854;ENSG00000197959;ENSG00000130477;ENSG00000179915;ENSG00000018236;ENSG00000204681;ENSG00000110436;ENSG00000139182;ENSG00000108797
