# Supplementary material for: Murine studies and expressional analyses of human cardiac pericytes reveal novel trajectories of SARS-CoV-2 Spike protein-induced microvascular damage
Source: Signal Transduct Target Ther. 2023 Jun 2;8:232. doi: 10.1038/s41392-023-01489-2 (PMC10236384; doi:10.1038/s41392-023-01489-2)
Supplement: Supplementary file 3 — Dataset 2 [file 41392_2023_1489_MOESM3_ESM.xlsx]

## Sheet: module1_biological_process
Supplementary Data 2: A table summarising over-represented gene ontology (biological processes) of coregulated modules of differentially expressed genes across trajectory with significant enrichment of differentially expressed genes from bulk RNA-seq comparing vehicle and spike. The analysis was performed using WebGestalt R package. A gene ontology term was considered to be significant if FDR < 0…
geneSet	description	link	size	overlap	expect	enrichmentRatio	pValue	FDR	overlapId	userId
GO:0030198	extracellular matrix organization	http://amigo.geneontology.org/amigo/term/GO:0030198	337	32	5.19081	6.16474	1.11022e-16	9.93317e-13	1285;1286;1306;1634;1991;2006;2199;2200;2683;3678;3693;3908;3912;3915;3918;4088;4313;4327;5156;5212;7042;7046;7093;7148;8076;10516;11096;23213;23768;25890;255631;285590	ABI3BP;COL15A1;COL4A4;DCN;ELN;FBLN5;FBN1;LAMA2;LAMC1;MFAP5;TNXB;VIT;FBLN2;ITGA5;SULF1;MMP2;LAMB1;SH3PXD2B;COL4A3;ADAMTS5;PDGFRA;TLL2;ELANE;FLRT2;SMAD3;LAMC2;MMP19;TGFBR1;ITGB5;COL24A1;TGFB2;B4GALT1
GO:0043062	extracellular structure organization	http://amigo.geneontology.org/amigo/term/GO:0043062	385	33	5.93016	5.56478	8.88178e-16	3.97327e-12	1285;1286;1306;1634;1991;2006;2199;2200;2683;3678;3693;3908;3912;3915;3918;4088;4313;4327;5156;5212;5320;7042;7046;7093;7148;8076;10516;11096;23213;23768;25890;255631;285590	ABI3BP;COL15A1;COL4A4;DCN;ELN;FBLN5;FBN1;LAMA2;LAMC1;MFAP5;PLA2G2A;TNXB;VIT;FBLN2;ITGA5;SULF1;MMP2;LAMB1;SH3PXD2B;COL4A3;ADAMTS5;PDGFRA;TLL2;ELANE;FLRT2;SMAD3;LAMC2;MMP19;TGFBR1;ITGB5;COL24A1;TGFB2;B4GALT1
GO:0001525	angiogenesis	http://amigo.geneontology.org/amigo/term/GO:0001525	468	32	7.2086	4.43914	1.29963e-12	3.87592e-09	133;718;1285;1286;1306;1634;2255;2260;2277;2627;2683;3678;3728;4313;4327;4780;5140;5156;5176;5740;5764;6095;7042;7046;9353;23213;27286;57007;57057;83478;147372;168667	ARHGAP24;COL15A1;COL4A4;DCN;PDE3B;PTGIS;SERPINF1;SLIT2;TBX20;C3;SRPX2;RORA;ITGA5;SULF1;MMP2;GATA6;BMPER;FGFR1;COL4A3;JUP;ACKR3;PDGFRA;CCBE1;VEGFD;NFE2L2;PTN;MMP19;FGF10;TGFBR1;ADM;TGFB2;B4GALT1
GO:0001568	blood vessel development	http://amigo.geneontology.org/amigo/term/GO:0001568	631	36	9.71929	3.70397	9.14846e-12	2.04628e-08	133;718;1285;1286;1306;1634;2255;2260;2277;2627;2683;3678;3728;4052;4313;4327;4780;5140;5156;5176;5740;5764;6095;7042;7046;7049;8854;9353;23213;27286;57007;57057;80310;83478;147372;168667	ARHGAP24;COL15A1;COL4A4;DCN;LTBP1;PDE3B;PDGFD;PTGIS;SERPINF1;SLIT2;TBX20;C3;TGFBR3;ALDH1A2;SRPX2;RORA;ITGA5;SULF1;MMP2;GATA6;BMPER;FGFR1;COL4A3;JUP;ACKR3;PDGFRA;CCBE1;VEGFD;NFE2L2;PTN;MMP19;FGF10;TGFBR1;ADM;TGFB2;B4GALT1
GO:0048514	blood vessel morphogenesis	http://amigo.geneontology.org/amigo/term/GO:0048514	555	33	8.54867	3.86025	2.49487e-11	4.46432e-08	133;718;1285;1286;1306;1634;2255;2260;2277;2627;2683;3678;3728;4313;4327;4780;5140;5156;5176;5740;5764;6095;7042;7046;7049;9353;23213;27286;57007;57057;83478;147372;168667	ARHGAP24;COL15A1;COL4A4;DCN;PDE3B;PTGIS;SERPINF1;SLIT2;TBX20;C3;TGFBR3;SRPX2;RORA;ITGA5;SULF1;MMP2;GATA6;BMPER;FGFR1;COL4A3;JUP;ACKR3;PDGFRA;CCBE1;VEGFD;NFE2L2;PTN;MMP19;FGF10;TGFBR1;ADM;TGFB2;B4GALT1
GO:0001944	vasculature development	http://amigo.geneontology.org/amigo/term/GO:0001944	659	36	10.1506	3.5466	3.15369e-11	4.70268e-08	133;718;1285;1286;1306;1634;2255;2260;2277;2627;2683;3678;3728;4052;4313;4327;4780;5140;5156;5176;5740;5764;6095;7042;7046;7049;8854;9353;23213;27286;57007;57057;80310;83478;147372;168667	ARHGAP24;COL15A1;COL4A4;DCN;LTBP1;PDE3B;PDGFD;PTGIS;SERPINF1;SLIT2;TBX20;C3;TGFBR3;ALDH1A2;SRPX2;RORA;ITGA5;SULF1;MMP2;GATA6;BMPER;FGFR1;COL4A3;JUP;ACKR3;PDGFRA;CCBE1;VEGFD;NFE2L2;PTN;MMP19;FGF10;TGFBR1;ADM;TGFB2;B4GALT1
GO:0072358	cardiovascular system development	http://amigo.geneontology.org/amigo/term/GO:0072358	668	36	10.2892	3.49881	4.62452e-11	5.9108e-08	133;718;1285;1286;1306;1634;2255;2260;2277;2627;2683;3678;3728;4052;4313;4327;4780;5140;5156;5176;5740;5764;6095;7042;7046;7049;8854;9353;23213;27286;57007;57057;80310;83478;147372;168667	ARHGAP24;COL15A1;COL4A4;DCN;LTBP1;PDE3B;PDGFD;PTGIS;SERPINF1;SLIT2;TBX20;C3;TGFBR3;ALDH1A2;SRPX2;RORA;ITGA5;SULF1;MMP2;GATA6;BMPER;FGFR1;COL4A3;JUP;ACKR3;PDGFRA;CCBE1;VEGFD;NFE2L2;PTN;MMP19;FGF10;TGFBR1;ADM;TGFB2;B4GALT1
GO:0072359	circulatory system development	http://amigo.geneontology.org/amigo/term/GO:0072359	992	44	15.2798	2.87962	1.49943e-10	1.67692e-07	133;718;1285;1286;1306;1634;1956;2006;2200;2255;2260;2277;2627;2683;3678;3728;4052;4088;4313;4327;4780;5140;5156;5176;5740;5764;6095;7042;7046;7049;8854;9353;23213;23768;27286;55553;57007;57057;80114;80310;83478;147372;168667;285590	ARHGAP24;BICC1;COL15A1;COL4A4;DCN;ELN;FBN1;LTBP1;PDE3B;PDGFD;PTGIS;SERPINF1;SLIT2;SOX6;TBX20;C3;TGFBR3;ALDH1A2;SRPX2;RORA;ITGA5;SULF1;MMP2;GATA6;BMPER;FGFR1;SH3PXD2B;COL4A3;JUP;ACKR3;EGFR;PDGFRA;CCBE1;FLRT2;SMAD3;VEGFD;NFE2L2;PTN;MMP19;FGF10;TGFBR1;ADM;TGFB2;B4GALT1
GO:0035239	tube morphogenesis	http://amigo.geneontology.org/amigo/term/GO:0035239	779	37	11.9989	3.08361	8.53224e-10	8.482e-07	133;718;1285;1286;1306;1634;1956;2099;2255;2260;2277;2627;2683;3678;3728;4088;4313;4327;4780;5140;5156;5176;5740;5764;6095;7042;7046;7049;9353;23213;27286;55366;57007;57057;83478;147372;168667	ARHGAP24;COL15A1;COL4A4;DCN;LGR4;PDE3B;PTGIS;SERPINF1;SLIT2;TBX20;C3;TGFBR3;SRPX2;RORA;ITGA5;SULF1;MMP2;GATA6;BMPER;FGFR1;COL4A3;JUP;ACKR3;EGFR;PDGFRA;CCBE1;SMAD3;VEGFD;NFE2L2;PTN;ESR1;MMP19;FGF10;TGFBR1;ADM;TGFB2;B4GALT1
GO:0035295	tube development	http://amigo.geneontology.org/amigo/term/GO:0035295	955	41	14.7099	2.78724	1.86201e-09	1.66594e-06	133;718;1285;1286;1306;1634;1956;2099;2252;2255;2260;2277;2627;2683;3678;3728;4088;4313;4327;4774;4780;5140;5156;5176;5740;5764;6095;7042;7046;7049;8854;9353;23213;27286;55366;57007;57057;83478;93986;147372;168667	ARHGAP24;COL15A1;COL4A4;DCN;FOXP2;LGR4;PDE3B;PTGIS;SERPINF1;SLIT2;TBX20;C3;TGFBR3;ALDH1A2;FGF7;SRPX2;RORA;ITGA5;SULF1;MMP2;GATA6;BMPER;NFIA;FGFR1;COL4A3;JUP;ACKR3;EGFR;PDGFRA;CCBE1;SMAD3;VEGFD;NFE2L2;PTN;ESR1;MMP19;FGF10;TGFBR1;ADM;TGFB2;B4GALT1
GO:0030334	regulation of cell migration	http://amigo.geneontology.org/amigo/term/GO:0030334	770	35	11.8603	2.95102	8.05909e-09	6.55497e-06	1634;1956;1991;2252;2255;2260;2277;3480;3570;3678;3728;3908;3912;3918;4088;4780;5156;5176;5764;7042;7046;8660;9353;23213;23768;27286;57007;57698;80310;89795;89927;117581;127435;168667;285313	DCN;LAMA2;PDGFD;SERPINF1;SLIT2;NAV3;FGF7;SRPX2;ITGA5;SULF1;IRS2;PODN;TWIST2;BMPER;FGFR1;LAMB1;JUP;IGF1R;ACKR3;EGFR;SHTN1;PDGFRA;ELANE;FLRT2;SMAD3;VEGFD;C16orf45;NFE2L2;PTN;IGSF10;LAMC2;FGF10;TGFBR1;IL6R;TGFB2
GO:0072001	renal system development	http://amigo.geneontology.org/amigo/term/GO:0072001	281	20	4.32824	4.62081	1.38447e-08	9.53525e-06	654;1285;1286;1634;2200;2255;2260;4088;4311;4774;5156;5176;7042;7046;8854;9353;23213;55366;80310;168667	COL4A4;DCN;FBN1;LGR4;PDGFD;SERPINF1;SLIT2;ALDH1A2;SULF1;BMPER;NFIA;FGFR1;COL4A3;PDGFRA;BMP6;SMAD3;FGF10;TGFBR1;MME;TGFB2
GO:2000145	regulation of cell motility	http://amigo.geneontology.org/amigo/term/GO:2000145	825	36	12.7075	2.83298	1.38547e-08	9.53525e-06	1634;1956;1991;2252;2255;2260;2277;3480;3570;3678;3728;3908;3912;3918;4088;4780;5156;5176;5764;7042;7046;8660;9353;23213;23768;27286;57007;57698;80310;89795;89927;117178;117581;127435;168667;285313	DCN;LAMA2;PDGFD;SERPINF1;SLIT2;NAV3;FGF7;SRPX2;ITGA5;SULF1;IRS2;PODN;TWIST2;BMPER;FGFR1;LAMB1;JUP;IGF1R;ACKR3;EGFR;SHTN1;PDGFRA;ELANE;FLRT2;SMAD3;SSX2IP;VEGFD;C16orf45;NFE2L2;PTN;IGSF10;LAMC2;FGF10;TGFBR1;IL6R;TGFB2
GO:0001655	urogenital system development	http://amigo.geneontology.org/amigo/term/GO:0001655	315	21	4.85195	4.32816	1.86779e-08	1.19365e-05	654;1285;1286;1634;2099;2200;2255;2260;4088;4311;4774;5156;5176;7042;7046;8854;9353;23213;55366;80310;168667	COL4A4;DCN;FBN1;LGR4;PDGFD;SERPINF1;SLIT2;ALDH1A2;SULF1;BMPER;NFIA;FGFR1;COL4A3;PDGFRA;BMP6;SMAD3;ESR1;FGF10;TGFBR1;MME;TGFB2
GO:0001822	kidney development	http://amigo.geneontology.org/amigo/term/GO:0001822	266	19	4.0972	4.63732	3.05492e-08	1.82216e-05	654;1285;1286;1634;2200;2255;2260;4088;4311;5156;5176;7042;7046;8854;9353;23213;55366;80310;168667	COL4A4;DCN;FBN1;LGR4;PDGFD;SERPINF1;SLIT2;ALDH1A2;SULF1;BMPER;FGFR1;COL4A3;PDGFRA;BMP6;SMAD3;FGF10;TGFBR1;MME;TGFB2
GO:0051270	regulation of cellular component movement	http://amigo.geneontology.org/amigo/term/GO:0051270	901	37	13.8781	2.66607	4.14332e-08	2.31689e-05	1634;1956;1991;2252;2255;2260;2277;3480;3570;3678;3728;3908;3912;3918;4088;4780;5156;5176;5764;7042;7046;7049;8660;9353;23213;23768;27286;57007;57698;80310;89795;89927;117178;117581;127435;168667;285313	DCN;LAMA2;PDGFD;SERPINF1;SLIT2;TGFBR3;NAV3;FGF7;SRPX2;ITGA5;SULF1;IRS2;PODN;TWIST2;BMPER;FGFR1;LAMB1;JUP;IGF1R;ACKR3;EGFR;SHTN1;PDGFRA;ELANE;FLRT2;SMAD3;SSX2IP;VEGFD;C16orf45;NFE2L2;PTN;IGSF10;LAMC2;FGF10;TGFBR1;IL6R;TGFB2
GO:0050673	epithelial cell proliferation	http://amigo.geneontology.org/amigo/term/GO:0050673	345	21	5.31404	3.9518	8.91343e-08	4.69109e-05	654;1956;2099;2252;2255;2260;2277;2683;3912;3915;4088;5176;5764;7042;7046;7049;8854;23213;55366;93986;168667	FOXP2;LAMC1;LGR4;SERPINF1;TGFBR3;ALDH1A2;FGF7;SULF1;BMPER;FGFR1;LAMB1;EGFR;BMP6;SMAD3;VEGFD;PTN;ESR1;FGF10;TGFBR1;TGFB2;B4GALT1
GO:0040012	regulation of locomotion	http://amigo.geneontology.org/amigo/term/GO:0040012	894	36	13.7703	2.61433	1.05701e-07	5.25395e-05	1634;1956;1991;2252;2255;2260;2277;3480;3570;3678;3728;3908;3912;3918;4088;4780;5156;5176;5764;7042;7046;8660;9353;23213;23768;27286;57007;57698;80310;89795;89927;117178;117581;127435;168667;285313	DCN;LAMA2;PDGFD;SERPINF1;SLIT2;NAV3;FGF7;SRPX2;ITGA5;SULF1;IRS2;PODN;TWIST2;BMPER;FGFR1;LAMB1;JUP;IGF1R;ACKR3;EGFR;SHTN1;PDGFRA;ELANE;FLRT2;SMAD3;SSX2IP;VEGFD;C16orf45;NFE2L2;PTN;IGSF10;LAMC2;FGF10;TGFBR1;IL6R;TGFB2
GO:0007167	enzyme linked receptor protein signaling pathway	http://amigo.geneontology.org/amigo/term/GO:0007167	942	37	14.5096	2.55003	1.28656e-07	6.05833e-05	654;1285;1634;1956;2200;2202;2252;2255;2260;2277;3480;3678;3693;4052;4088;4313;4593;5046;5156;5157;5764;5789;7042;7046;7049;8660;23213;23768;55022;57057;66000;80310;91851;94031;147372;168667;285220	DCN;FBN1;LTBP1;MUSK;PCSK6;PDGFD;PID1;TBX20;TGFBR3;EFEMP1;FGF7;ITGA5;SULF1;IRS2;MMP2;PTPRD;BMPER;FGFR1;COL4A3;HTRA3;IGF1R;EGFR;PDGFRA;BMP6;CCBE1;EPHA6;PDGFRL;TMEM108;FLRT2;SMAD3;VEGFD;PTN;FGF10;TGFBR1;ITGB5;CHRDL1;TGFB2
GO:0071363	cellular response to growth factor stimulus	http://amigo.geneontology.org/amigo/term/GO:0071363	631	29	9.71929	2.98376	1.39814e-07	6.25457e-05	654;1634;1956;2200;2252;2255;2260;2277;2627;3678;3693;4052;4088;5046;5156;5764;7042;7046;7049;9353;23213;23768;55553;66000;80310;91851;94031;147372;168667	DCN;FBN1;LTBP1;PCSK6;PDGFD;SLIT2;SOX6;TGFBR3;FGF7;ITGA5;SULF1;GATA6;BMPER;FGFR1;HTRA3;EGFR;PDGFRA;BMP6;CCBE1;TMEM108;FLRT2;SMAD3;VEGFD;PTN;FGF10;TGFBR1;ITGB5;CHRDL1;TGFB2
GO:0090287	regulation of cellular response to growth factor stimulus	http://amigo.geneontology.org/amigo/term/GO:0090287	244	17	3.75833	4.52328	2.38377e-07	0.00010156	1634;2200;2255;2260;3678;4052;4088;5046;7046;7049;9353;23213;66000;91851;94031;147372;168667	DCN;FBN1;LTBP1;PCSK6;SLIT2;TGFBR3;ITGA5;SULF1;BMPER;FGFR1;HTRA3;CCBE1;TMEM108;SMAD3;FGF10;TGFBR1;CHRDL1
GO:0048646	anatomical structure formation involved in morphogenesis	http://amigo.geneontology.org/amigo/term/GO:0048646	1017	38	15.6649	2.42581	3.02667e-07	0.000123089	133;718;1285;1286;1306;1634;2255;2260;2277;2627;2683;3678;3693;3728;3912;4088;4313;4327;4780;5140;5156;5176;5740;5764;6095;7042;7046;7049;8854;9353;23213;27286;57007;57057;83478;89927;147372;168667	ARHGAP24;COL15A1;COL4A4;DCN;PDE3B;PTGIS;SERPINF1;SLIT2;TBX20;C3;TGFBR3;ALDH1A2;SRPX2;RORA;ITGA5;SULF1;MMP2;GATA6;BMPER;FGFR1;LAMB1;COL4A3;JUP;ACKR3;PDGFRA;CCBE1;SMAD3;VEGFD;C16orf45;NFE2L2;PTN;MMP19;FGF10;TGFBR1;ADM;ITGB5;TGFB2;B4GALT1
GO:0070848	response to growth factor	http://amigo.geneontology.org/amigo/term/GO:0070848	660	29	10.166	2.85265	3.58116e-07	0.000139307	654;1634;1956;2200;2252;2255;2260;2277;2627;3678;3693;4052;4088;5046;5156;5764;7042;7046;7049;9353;23213;23768;55553;66000;80310;91851;94031;147372;168667	DCN;FBN1;LTBP1;PCSK6;PDGFD;SLIT2;SOX6;TGFBR3;FGF7;ITGA5;SULF1;GATA6;BMPER;FGFR1;HTRA3;EGFR;PDGFRA;BMP6;CCBE1;TMEM108;FLRT2;SMAD3;VEGFD;PTN;FGF10;TGFBR1;ITGB5;CHRDL1;TGFB2
GO:0009887	animal organ morphogenesis	http://amigo.geneontology.org/amigo/term/GO:0009887	909	35	14.0013	2.49976	4.72632e-07	0.000176193	133;654;1634;1956;2006;2099;2200;2202;2252;2255;2260;2627;3912;4088;4313;4782;5156;5212;5764;7042;7046;7049;8854;9353;11096;22882;23002;23213;23768;51715;55366;57057;93986;158326;285590	DCN;ELN;FBN1;FOXP2;LGR4;SLIT2;TBX20;VIT;TGFBR3;EFEMP1;ALDH1A2;FGF7;FREM1;SULF1;MMP2;GATA6;FGFR1;LAMB1;SH3PXD2B;ADAMTS5;EGFR;NFIC;PDGFRA;BMP6;FLRT2;ZHX2;RAB23;SMAD3;PTN;ESR1;DAAM1;FGF10;TGFBR1;ADM;TGFB2
GO:0022603	regulation of anatomical structure morphogenesis	http://amigo.geneontology.org/amigo/term/GO:0022603	957	36	14.7407	2.44222	5.53884e-07	0.000198224	133;718;1285;1523;1634;2099;2252;2255;2260;2277;2627;3678;3728;4780;5140;5176;5740;5764;5789;7042;7046;9353;10090;22836;23002;23213;27286;55022;55366;57689;57698;93986;114793;152503;161176;168667	DCN;FOXP2;LGR4;PDE3B;PID1;PTGIS;SERPINF1;SLIT2;C3;FGF7;SRPX2;ITGA5;SULF1;PTPRD;SH3D19;GATA6;BMPER;FGFR1;UST;COL4A3;JUP;FMNL2;SHTN1;CUX1;LRRC4C;VEGFD;NFE2L2;PTN;ESR1;DAAM1;RHOBTB3;FGF10;TGFBR1;ADM;SYNE3;TGFB2
GO:0007155	cell adhesion	http://amigo.geneontology.org/amigo/term/GO:0007155	1279	43	19.7004	2.18269	8.08753e-07	0.000271809	1285;1306;1956;1991;2199;2200;2683;3570;3678;3693;3728;3908;3912;3915;3918;4045;4088;4815;5101;5140;5156;5212;5764;5789;6695;7042;7148;8406;10417;10418;10516;22865;23768;25890;25992;27286;29091;57007;57689;64332;79987;117178;158326	ABI3BP;COL15A1;FBLN5;FBN1;LAMA2;LAMC1;PCDH9;PDE3B;SNED1;SRPX;TNXB;VIT;FBLN2;SPOCK1;SRPX2;STXBP6;FREM1;ITGA5;PTPRD;SVEP1;LAMB1;LSAMP;COL4A3;JUP;NFKBIZ;ACKR3;EGFR;PDGFRA;SPON2;ELANE;NINJ2;FLRT2;LRRC4C;SMAD3;SSX2IP;PTN;SPON1;LAMC2;ITGB5;IL6R;TGFB2;B4GALT1;SLITRK3
GO:0050678	regulation of epithelial cell proliferation	http://amigo.geneontology.org/amigo/term/GO:0050678	297	18	4.57469	3.93469	8.20256e-07	0.000271809	654;1956;2252;2255;2260;2277;2683;3912;3915;4088;5176;5764;7042;7046;7049;8854;23213;93986	FOXP2;LAMC1;SERPINF1;TGFBR3;ALDH1A2;FGF7;SULF1;FGFR1;LAMB1;EGFR;BMP6;SMAD3;VEGFD;PTN;FGF10;TGFBR1;TGFB2;B4GALT1
GO:0022610	biological adhesion	http://amigo.geneontology.org/amigo/term/GO:0022610	1286	43	19.8083	2.17081	9.35622e-07	0.000298965	1285;1306;1956;1991;2199;2200;2683;3570;3678;3693;3728;3908;3912;3915;3918;4045;4088;4815;5101;5140;5156;5212;5764;5789;6695;7042;7148;8406;10417;10418;10516;22865;23768;25890;25992;27286;29091;57007;57689;64332;79987;117178;158326	ABI3BP;COL15A1;FBLN5;FBN1;LAMA2;LAMC1;PCDH9;PDE3B;SNED1;SRPX;TNXB;VIT;FBLN2;SPOCK1;SRPX2;STXBP6;FREM1;ITGA5;PTPRD;SVEP1;LAMB1;LSAMP;COL4A3;JUP;NFKBIZ;ACKR3;EGFR;PDGFRA;SPON2;ELANE;NINJ2;FLRT2;LRRC4C;SMAD3;SSX2IP;PTN;SPON1;LAMC2;ITGB5;IL6R;TGFB2;B4GALT1;SLITRK3
GO:0016477	cell migration	http://amigo.geneontology.org/amigo/term/GO:0016477	1291	43	19.8853	2.1624	1.0374e-06	0.000311367	1634;1956;1991;2252;2255;2260;2277;2683;3480;3570;3678;3693;3728;3908;3912;3915;3918;4088;4780;5156;5176;5764;6695;7042;7046;7049;8660;9201;9353;23213;23768;27286;55616;57007;57057;57698;80310;89795;89927;117581;127435;168667;285313	DCLK1;DCN;LAMA2;LAMC1;PDGFD;SERPINF1;SLIT2;TBX20;TGFBR3;NAV3;SPOCK1;FGF7;SRPX2;ITGA5;SULF1;IRS2;PODN;TWIST2;BMPER;FGFR1;LAMB1;JUP;IGF1R;ACKR3;EGFR;SHTN1;PDGFRA;ELANE;FLRT2;SMAD3;VEGFD;C16orf45;NFE2L2;PTN;IGSF10;LAMC2;FGF10;TGFBR1;ITGB5;IL6R;ASAP3;TGFB2;B4GALT1
GO:1901342	regulation of vasculature development	http://amigo.geneontology.org/amigo/term/GO:1901342	302	18	4.65171	3.86955	1.04404e-06	0.000311367	133;718;1285;1634;2277;2627;3678;3728;4780;5140;5176;5740;5764;7042;23213;27286;80310;168667	DCN;PDE3B;PDGFD;PTGIS;SERPINF1;C3;SRPX2;ITGA5;SULF1;GATA6;BMPER;COL4A3;JUP;VEGFD;NFE2L2;PTN;ADM;TGFB2
GO:0045765	regulation of angiogenesis	http://amigo.geneontology.org/amigo/term/GO:0045765	272	17	4.18962	4.05765	1.09557e-06	0.000316197	133;718;1285;1634;2277;2627;3678;3728;4780;5140;5176;5740;5764;7042;23213;27286;168667	DCN;PDE3B;PTGIS;SERPINF1;C3;SRPX2;ITGA5;SULF1;GATA6;BMPER;COL4A3;JUP;VEGFD;NFE2L2;PTN;ADM;TGFB2
GO:0009888	tissue development	http://amigo.geneontology.org/amigo/term/GO:0009888	1689	51	26.0157	1.96036	1.61967e-06	0.000452849	133;654;1066;1286;1634;1645;1646;1956;2012;2099;2202;2252;2255;2260;2627;2683;3678;3693;3728;3912;3915;3918;4088;4313;4815;5046;5156;5212;5740;5764;7042;7046;7049;7093;8854;9353;10404;23002;23213;23254;54768;55366;55504;55553;57057;80310;93986;168667;203447;285590;346007	COL4A4;DCN;FOXP2;KAZN;LAMC1;LGR4;PCSK6;PDGFD;PTGIS;SLIT2;SOX6;TBX20;VIT;TNFRSF19;TGFBR3;EFEMP1;ALDH1A2;FGF7;ITGA5;SULF1;MMP2;AKR1C1;GATA6;BMPER;FGFR1;LAMB1;SH3PXD2B;AKR1C2;JUP;EGFR;EMP1;PDGFRA;BMP6;TLL2;EYS;NINJ2;NRK;CES1;SMAD3;PTN;ESR1;LAMC2;DAAM1;FGF10;TGFBR1;ADM;HYDIN;CPQ;ITGB5;TGFB2;B4GALT1
GO:2000026	regulation of multicellular organismal development	http://amigo.geneontology.org/amigo/term/GO:2000026	1809	53	27.864	1.90209	2.3866e-06	0.000647058	133;654;718;1285;1523;1634;1956;2099;2200;2202;2252;2255;2260;2277;2627;3678;3728;3908;4088;4593;4780;5140;5176;5740;5764;5789;6695;7042;7046;7049;7093;9353;10090;11213;22865;22882;23002;23213;23768;27286;55366;55553;57057;57689;57698;64332;80310;89927;93986;168667;203447;285313;285590	DCN;FBN1;FOXP2;LAMA2;LGR4;MUSK;PDE3B;PDGFD;PTGIS;SERPINF1;SLIT2;SOX6;TBX20;C3;TGFBR3;EFEMP1;SPOCK1;FGF7;SRPX2;ITGA5;SULF1;PTPRD;GATA6;BMPER;FGFR1;UST;SH3PXD2B;COL4A3;JUP;NFKBIZ;EGFR;SHTN1;BMP6;TLL2;CUX1;IRAK3;FLRT2;NRK;LRRC4C;ZHX2;SMAD3;VEGFD;C16orf45;NFE2L2;PTN;IGSF10;ESR1;DAAM1;FGF10;TGFBR1;ADM;TGFB2;SLITRK3
GO:0030335	positive regulation of cell migration	http://amigo.geneontology.org/amigo/term/GO:0030335	460	22	7.08538	3.10499	2.62861e-06	0.000691711	1956;1991;2252;2255;2260;2277;3480;3570;3678;3912;3918;4088;4780;5156;7042;7046;8660;27286;57007;57698;80310;117581	PDGFD;FGF7;SRPX2;ITGA5;IRS2;TWIST2;FGFR1;LAMB1;IGF1R;ACKR3;EGFR;SHTN1;PDGFRA;ELANE;SMAD3;VEGFD;NFE2L2;LAMC2;FGF10;TGFBR1;IL6R;TGFB2
GO:0008284	positive regulation of cell proliferation	http://amigo.geneontology.org/amigo/term/GO:0008284	825	31	12.7075	2.43951	3.81202e-06	0.000974462	133;654;1646;1956;1991;2099;2252;2255;2260;2277;2627;2683;3480;3570;3912;3915;3918;4313;5156;5737;5764;7042;7046;7049;8660;8854;55022;57057;80310;85453;93986	FOXP2;LAMC1;PDGFD;PID1;TBX20;TGFBR3;ALDH1A2;FGF7;IRS2;MMP2;GATA6;FGFR1;LAMB1;AKR1C2;IGF1R;EGFR;PDGFRA;BMP6;ELANE;PTGFR;VEGFD;PTN;ESR1;LAMC2;FGF10;TGFBR1;ADM;IL6R;TGFB2;B4GALT1;TSPYL5
GO:0009719	response to endogenous stimulus	http://amigo.geneontology.org/amigo/term/GO:0009719	1500	46	23.1045	1.99095	3.9435e-06	0.00098007	133;654;1645;1646;1956;2099;2180;2200;2252;2255;2260;2627;3480;3693;3728;4052;4088;4313;4327;4780;5046;5140;5156;5176;5737;5764;6095;7042;7046;7049;8660;8854;9353;23213;23768;55022;55366;55553;55885;66000;80310;91851;93986;94031;168667;387758	FBN1;FOXP2;LGR4;LTBP1;PCSK6;PDE3B;PDGFD;PID1;SERPINF1;SLIT2;SOX6;TGFBR3;ALDH1A2;FGF7;RORA;SULF1;ACSL1;IRS2;MMP2;AKR1C1;LMO3;GATA6;BMPER;FGFR1;AKR1C2;JUP;HTRA3;IGF1R;EGFR;PDGFRA;BMP6;FIBIN;TMEM108;FLRT2;PTGFR;SMAD3;NFE2L2;PTN;ESR1;MMP19;FGF10;TGFBR1;ADM;ITGB5;CHRDL1;TGFB2
GO:0071495	cellular response to endogenous stimulus	http://amigo.geneontology.org/amigo/term/GO:0071495	1269	41	19.5464	2.09757	4.15358e-06	0.00100438	654;1645;1646;1956;2099;2180;2200;2252;2255;2260;2627;3480;3693;3728;4052;4088;4313;4780;5046;5140;5156;5176;5737;5764;6095;7042;7046;7049;8660;9353;23213;23768;55022;55366;55553;55885;66000;80310;91851;94031;168667	FBN1;LGR4;LTBP1;PCSK6;PDE3B;PDGFD;PID1;SERPINF1;SLIT2;SOX6;TGFBR3;FGF7;RORA;SULF1;ACSL1;IRS2;MMP2;AKR1C1;LMO3;GATA6;BMPER;FGFR1;AKR1C2;JUP;HTRA3;IGF1R;EGFR;PDGFRA;BMP6;TMEM108;FLRT2;PTGFR;SMAD3;NFE2L2;PTN;ESR1;FGF10;TGFBR1;ITGB5;CHRDL1;TGFB2
GO:0040017	positive regulation of locomotion	http://amigo.geneontology.org/amigo/term/GO:0040017	512	23	7.88634	2.91644	4.39936e-06	0.00103582	1956;1991;2252;2255;2260;2277;3480;3570;3678;3912;3918;4088;4780;5156;7042;7046;8660;9353;27286;57007;57698;80310;117581	PDGFD;SLIT2;FGF7;SRPX2;ITGA5;IRS2;TWIST2;FGFR1;LAMB1;IGF1R;ACKR3;EGFR;SHTN1;PDGFRA;ELANE;SMAD3;VEGFD;NFE2L2;LAMC2;FGF10;TGFBR1;IL6R;TGFB2
GO:0090092	regulation of transmembrane receptor protein serine/threonine kinase signaling pathway	http://amigo.geneontology.org/amigo/term/GO:0090092	212	14	3.26544	4.28733	5.28797e-06	0.00120624	654;2200;2255;4052;4088;5046;7042;7046;7049;23213;57057;91851;94031;168667	FBN1;LTBP1;PCSK6;TBX20;TGFBR3;SULF1;BMPER;HTRA3;BMP6;SMAD3;FGF10;TGFBR1;CHRDL1;TGFB2
GO:2000147	positive regulation of cell motility	http://amigo.geneontology.org/amigo/term/GO:2000147	481	22	7.40884	2.96942	5.39284e-06	0.00120624	1956;1991;2252;2255;2260;2277;3480;3570;3678;3912;3918;4088;4780;5156;7042;7046;8660;27286;57007;57698;80310;117581	PDGFD;FGF7;SRPX2;ITGA5;IRS2;TWIST2;FGFR1;LAMB1;IGF1R;ACKR3;EGFR;SHTN1;PDGFRA;ELANE;SMAD3;VEGFD;NFE2L2;LAMC2;FGF10;TGFBR1;IL6R;TGFB2
GO:0048870	cell motility	http://amigo.geneontology.org/amigo/term/GO:0048870	1431	44	22.0417	1.99622	6.26278e-06	0.00133412	1634;1956;1991;2252;2255;2260;2277;2683;3480;3570;3678;3693;3728;3908;3912;3915;3918;4088;4780;5156;5176;5764;6695;7042;7046;7049;8660;9201;9353;23213;23768;27286;55616;57007;57057;57698;80310;89795;89927;117178;117581;127435;168667;285313	DCLK1;DCN;LAMA2;LAMC1;PDGFD;SERPINF1;SLIT2;TBX20;TGFBR3;NAV3;SPOCK1;FGF7;SRPX2;ITGA5;SULF1;IRS2;PODN;TWIST2;BMPER;FGFR1;LAMB1;JUP;IGF1R;ACKR3;EGFR;SHTN1;PDGFRA;ELANE;FLRT2;SMAD3;SSX2IP;VEGFD;C16orf45;NFE2L2;PTN;IGSF10;LAMC2;FGF10;TGFBR1;ITGB5;IL6R;ASAP3;TGFB2;B4GALT1
GO:0051674	localization of cell	http://amigo.geneontology.org/amigo/term/GO:0051674	1431	44	22.0417	1.99622	6.26278e-06	0.00133412	1634;1956;1991;2252;2255;2260;2277;2683;3480;3570;3678;3693;3728;3908;3912;3915;3918;4088;4780;5156;5176;5764;6695;7042;7046;7049;8660;9201;9353;23213;23768;27286;55616;57007;57057;57698;80310;89795;89927;117178;117581;127435;168667;285313	DCLK1;DCN;LAMA2;LAMC1;PDGFD;SERPINF1;SLIT2;TBX20;TGFBR3;NAV3;SPOCK1;FGF7;SRPX2;ITGA5;SULF1;IRS2;PODN;TWIST2;BMPER;FGFR1;LAMB1;JUP;IGF1R;ACKR3;EGFR;SHTN1;PDGFRA;ELANE;FLRT2;SMAD3;SSX2IP;VEGFD;C16orf45;NFE2L2;PTN;IGSF10;LAMC2;FGF10;TGFBR1;ITGB5;IL6R;ASAP3;TGFB2;B4GALT1
GO:0042698	ovulation cycle	http://amigo.geneontology.org/amigo/term/GO:0042698	65	8	1.0012	7.99045	6.65577e-06	0.00138486	1956;2099;4327;5156;5176;5764;7042;9353	SERPINF1;SLIT2;EGFR;PDGFRA;PTN;ESR1;MMP19;TGFB2
GO:0090288	negative regulation of cellular response to growth factor stimulus	http://amigo.geneontology.org/amigo/term/GO:0090288	135	11	2.07941	5.28997	7.65011e-06	0.00155558	1634;2200;4052;4088;7046;7049;9353;23213;91851;94031;168667	DCN;FBN1;LTBP1;SLIT2;TGFBR3;SULF1;BMPER;HTRA3;SMAD3;TGFBR1;CHRDL1
GO:0051272	positive regulation of cellular component movement	http://amigo.geneontology.org/amigo/term/GO:0051272	493	22	7.59368	2.89715	7.9702e-06	0.00158465	1956;1991;2252;2255;2260;2277;3480;3570;3678;3912;3918;4088;4780;5156;7042;7046;8660;27286;57007;57698;80310;117581	PDGFD;FGF7;SRPX2;ITGA5;IRS2;TWIST2;FGFR1;LAMB1;IGF1R;ACKR3;EGFR;SHTN1;PDGFRA;ELANE;SMAD3;VEGFD;NFE2L2;LAMC2;FGF10;TGFBR1;IL6R;TGFB2
GO:0050679	positive regulation of epithelial cell proliferation	http://amigo.geneontology.org/amigo/term/GO:0050679	169	12	2.60311	4.60988	1.21344e-05	0.00236015	654;1956;2252;2255;2260;2277;2683;3912;3915;5764;7046;93986	FOXP2;LAMC1;FGF7;FGFR1;LAMB1;EGFR;BMP6;VEGFD;PTN;FGF10;TGFBR1;B4GALT1
GO:0048608	reproductive structure development	http://amigo.geneontology.org/amigo/term/GO:0048608	396	19	6.09959	3.11496	1.24277e-05	0.00236576	133;654;1634;1956;2099;2255;2627;4257;4327;5156;5176;5740;7042;7046;9353;22836;23213;55366;203447	DCN;LGR4;MGST1;PTGIS;SERPINF1;SLIT2;SULF1;GATA6;EGFR;PDGFRA;BMP6;NRK;ESR1;MMP19;RHOBTB3;FGF10;TGFBR1;ADM;TGFB2
GO:1904888	cranial skeletal system development	http://amigo.geneontology.org/amigo/term/GO:1904888	61	7	0.939583	7.45011	4.04145e-05	0.00682242	4088;5156;7042;7046;51715;158326;285590	FREM1;SH3PXD2B;PDGFRA;RAB23;SMAD3;TGFBR1;TGFB2
GO:0048589	developmental growth	http://amigo.geneontology.org/amigo/term/GO:0048589	589	23	9.07237	2.53517	4.13007e-05	0.00684292	133;2099;2252;2255;2260;2627;4088;4593;4815;5212;7042;7046;7049;7093;9201;9353;10404;57057;57698;66000;203447;285590;346007	DCLK1;MUSK;SLIT2;TBX20;VIT;TGFBR3;FGF7;GATA6;FGFR1;SH3PXD2B;SHTN1;TLL2;EYS;NINJ2;TMEM108;NRK;SMAD3;ESR1;FGF10;TGFBR1;ADM;CPQ;TGFB2
GO:0001654	eye development	http://amigo.geneontology.org/amigo/term/GO:0001654	324	16	4.99057	3.20605	4.35067e-05	0.00707736	654;1956;2200;2202;2255;4088;5156;5176;5764;7042;7046;8854;22882;91851;93986;285590	FBN1;FOXP2;SERPINF1;EFEMP1;ALDH1A2;SH3PXD2B;EGFR;PDGFRA;BMP6;ZHX2;SMAD3;PTN;FGF10;TGFBR1;CHRDL1;TGFB2
GO:0150063	visual system development	http://amigo.geneontology.org/amigo/term/GO:0150063	325	16	5.00598	3.19618	4.51411e-05	0.00721209	654;1956;2200;2202;2255;4088;5156;5176;5764;7042;7046;8854;22882;91851;93986;285590	FBN1;FOXP2;SERPINF1;EFEMP1;ALDH1A2;SH3PXD2B;EGFR;PDGFRA;BMP6;ZHX2;SMAD3;PTN;FGF10;TGFBR1;CHRDL1;TGFB2
GO:0006957	complement activation, alternative pathway	http://amigo.geneontology.org/amigo/term/GO:0006957	14	4	0.215642	18.5493	4.8632e-05	0.00763351	718;730;1675;3075	C7;CFD;CFH;C3
GO:0042127	regulation of cell proliferation	http://amigo.geneontology.org/amigo/term/GO:0042127	1461	42	22.5038	1.86635	5.22067e-05	0.00805333	133;654;1285;1646;1956;1991;2099;2252;2255;2260;2277;2627;2683;3480;3570;3728;3912;3915;3918;4088;4313;5156;5176;5321;5737;5764;5918;7042;7046;7049;8406;8660;8854;23213;55022;57057;80310;85453;93986;112399;127435;203447	FOXP2;LAMC1;PDGFD;PID1;SERPINF1;SRPX;TBX20;TGFBR3;ALDH1A2;FGF7;EGLN3;SULF1;IRS2;MMP2;PLA2G4A;PODN;GATA6;FGFR1;LAMB1;COL4A3;AKR1C2;JUP;IGF1R;EGFR;PDGFRA;BMP6;ELANE;RARRES1;PTGFR;NRK;SMAD3;VEGFD;PTN;ESR1;LAMC2;FGF10;TGFBR1;ADM;IL6R;TGFB2;B4GALT1;TSPYL5
GO:0048880	sensory system development	http://amigo.geneontology.org/amigo/term/GO:0048880	330	16	5.08299	3.14775	5.41532e-05	0.00821202	654;1956;2200;2202;2255;4088;5156;5176;5764;7042;7046;8854;22882;91851;93986;285590	FBN1;FOXP2;SERPINF1;EFEMP1;ALDH1A2;SH3PXD2B;EGFR;PDGFRA;BMP6;ZHX2;SMAD3;PTN;FGF10;TGFBR1;CHRDL1;TGFB2
GO:0051240	positive regulation of multicellular organismal process	http://amigo.geneontology.org/amigo/term/GO:0051240	1568	44	24.1519	1.8218	5.9441e-05	0.00886364	33;133;654;718;1523;1956;1991;2180;2252;2255;2260;2277;2627;3480;3570;3678;3728;4088;4780;5176;5740;5764;5789;6095;7042;7046;7049;9353;10417;11213;22865;23213;23768;27286;55366;55553;57057;57698;64332;80310;93986;147372;168667;285590	FOXP2;LGR4;PDGFD;PTGIS;SERPINF1;SLIT2;SOX6;TBX20;C3;TGFBR3;FGF7;SRPX2;RORA;ITGA5;SULF1;ACSL1;PTPRD;GATA6;BMPER;FGFR1;SH3PXD2B;JUP;IGF1R;NFKBIZ;EGFR;SHTN1;BMP6;SPON2;ELANE;CCBE1;CUX1;IRAK3;FLRT2;ACADL;SMAD3;VEGFD;NFE2L2;PTN;FGF10;TGFBR1;ADM;IL6R;TGFB2;SLITRK3
GO:0040007	growth	http://amigo.geneontology.org/amigo/term/GO:0040007	906	30	13.9551	2.14975	6.11525e-05	0.00890306	133;1956;1991;2099;2252;2255;2260;2627;4088;4593;4815;5212;6695;7042;7046;7049;7093;9201;9353;10404;10495;10516;57057;57698;66000;85453;94031;203447;285590;346007	DCLK1;FBLN5;MUSK;SLIT2;TBX20;VIT;TGFBR3;SPOCK1;FGF7;GATA6;FGFR1;SH3PXD2B;HTRA3;EGFR;SHTN1;TLL2;ELANE;EYS;NINJ2;TMEM108;NRK;SMAD3;ESR1;FGF10;TGFBR1;ADM;CPQ;ENOX2;TGFB2;TSPYL5
GO:0060038	cardiac muscle cell proliferation	http://amigo.geneontology.org/amigo/term/GO:0060038	45	6	0.693135	8.65632	6.16955e-05	0.00890306	2260;2627;7042;7046;7049;57057	TBX20;TGFBR3;GATA6;FGFR1;TGFBR1;TGFB2
GO:1904018	positive regulation of vasculature development	http://amigo.geneontology.org/amigo/term/GO:1904018	173	11	2.66472	4.12801	7.71292e-05	0.0108509	133;718;2277;2627;3678;3728;4780;5740;27286;80310;168667	PDGFD;PTGIS;C3;SRPX2;ITGA5;GATA6;BMPER;JUP;VEGFD;NFE2L2;ADM
GO:0040011	locomotion	http://amigo.geneontology.org/amigo/term/GO:0040011	1636	45	25.1993	1.78576	7.76188e-05	0.0108509	1634;1956;1991;2252;2255;2260;2277;2683;3480;3570;3678;3693;3728;3908;3912;3915;3918;4088;4780;5156;5176;5764;6695;7042;7046;7049;8660;9201;9353;10417;23213;23768;27286;55616;57007;57057;57698;80310;89795;89927;117178;117581;127435;168667;285313	DCLK1;DCN;LAMA2;LAMC1;PDGFD;SERPINF1;SLIT2;TBX20;TGFBR3;NAV3;SPOCK1;FGF7;SRPX2;ITGA5;SULF1;IRS2;PODN;TWIST2;BMPER;FGFR1;LAMB1;JUP;IGF1R;ACKR3;EGFR;SHTN1;PDGFRA;SPON2;ELANE;FLRT2;SMAD3;SSX2IP;VEGFD;C16orf45;NFE2L2;PTN;IGSF10;LAMC2;FGF10;TGFBR1;ITGB5;IL6R;ASAP3;TGFB2;B4GALT1
GO:0033002	muscle cell proliferation	http://amigo.geneontology.org/amigo/term/GO:0033002	175	11	2.69553	4.08084	8.55273e-05	0.0117725	1956;1991;2260;2627;3570;4313;7042;7046;7049;57057;80310	PDGFD;TBX20;TGFBR3;MMP2;GATA6;FGFR1;EGFR;ELANE;TGFBR1;IL6R;TGFB2
GO:0046661	male sex differentiation	http://amigo.geneontology.org/amigo/term/GO:0046661	146	10	2.24884	4.44674	8.81127e-05	0.0119446	654;2099;2255;2627;4257;5156;7042;7046;22836;55366	LGR4;MGST1;GATA6;PDGFRA;BMP6;ESR1;RHOBTB3;FGF10;TGFBR1;TGFB2
GO:0008283	cell proliferation	http://amigo.geneontology.org/amigo/term/GO:0008283	1850	49	28.4956	1.71957	9.0289e-05	0.012057	133;654;1285;1646;1956;1991;2006;2012;2099;2252;2255;2260;2277;2627;2683;3480;3570;3601;3728;3912;3915;3918;4088;4313;5156;5176;5321;5737;5764;5918;6095;7042;7046;7049;8406;8660;8854;23194;23213;55022;55366;57057;80310;85453;93986;112399;127435;168667;203447	ELN;FOXP2;LAMC1;LGR4;PDGFD;PID1;SERPINF1;SRPX;TBX20;FBXL7;TGFBR3;ALDH1A2;FGF7;RORA;EGLN3;SULF1;IRS2;MMP2;PLA2G4A;PODN;GATA6;IL15RA;BMPER;FGFR1;LAMB1;COL4A3;AKR1C2;JUP;IGF1R;EGFR;EMP1;PDGFRA;BMP6;ELANE;RARRES1;PTGFR;NRK;SMAD3;VEGFD;PTN;ESR1;LAMC2;FGF10;TGFBR1;ADM;IL6R;TGFB2;B4GALT1;TSPYL5
GO:0007178	transmembrane receptor protein serine/threonine kinase signaling pathway	http://amigo.geneontology.org/amigo/term/GO:0007178	311	15	4.79033	3.13131	9.83497e-05	0.0129402	654;2200;2255;3693;4052;4088;5046;7042;7046;7049;23213;57057;91851;94031;168667	FBN1;LTBP1;PCSK6;TBX20;TGFBR3;SULF1;BMPER;HTRA3;BMP6;SMAD3;FGF10;TGFBR1;ITGB5;CHRDL1;TGFB2
GO:0006928	movement of cell or subcellular component	http://amigo.geneontology.org/amigo/term/GO:0006928	1860	49	28.6496	1.71032	0.00010324	0.0133868	1634;1956;1991;2252;2255;2260;2277;2683;3480;3570;3678;3693;3728;3908;3912;3915;3918;4088;4780;5156;5176;5764;6695;7042;7046;7049;8660;9201;9353;10417;23213;23768;27286;54768;55616;57007;57057;57584;57698;66000;79659;80310;89795;89927;117178;117581;127435;168667;285313	DCLK1;DCN;LAMA2;LAMC1;PDGFD;SERPINF1;SLIT2;TBX20;TGFBR3;NAV3;SPOCK1;FGF7;SRPX2;ITGA5;SULF1;IRS2;PODN;TWIST2;BMPER;FGFR1;LAMB1;JUP;IGF1R;ACKR3;EGFR;SHTN1;PDGFRA;SPON2;ELANE;DYNC2H1;TMEM108;FLRT2;SMAD3;SSX2IP;VEGFD;C16orf45;NFE2L2;PTN;IGSF10;ARHGAP21;LAMC2;FGF10;TGFBR1;HYDIN;ITGB5;IL6R;ASAP3;TGFB2;B4GALT1
GO:0022617	extracellular matrix disassembly	http://amigo.geneontology.org/amigo/term/GO:0022617	71	7	1.09361	6.4008	0.000108142	0.0138221	1991;3915;4313;4327;7093;11096;285590	LAMC1;MMP2;SH3PXD2B;ADAMTS5;TLL2;ELANE;MMP19
GO:0001706	endoderm formation	http://amigo.geneontology.org/amigo/term/GO:0001706	50	6	0.77015	7.79069	0.000112888	0.0142255	2627;3678;3693;3912;4313;57057	TBX20;ITGA5;MMP2;GATA6;LAMB1;ITGB5
GO:0060638	mesenchymal-epithelial cell signaling	http://amigo.geneontology.org/amigo/term/GO:0060638	7	3	0.107821	27.8239	0.000120623	0.0149891	2252;2255;2260	FGF7;FGFR1;FGF10
GO:0051897	positive regulation of protein kinase B signaling	http://amigo.geneontology.org/amigo/term/GO:0051897	152	10	2.34126	4.27121	0.000123209	0.0151006	1646;1956;2099;2252;2255;2260;5156;7046;8660;85453	FGF7;IRS2;FGFR1;AKR1C2;EGFR;PDGFRA;ESR1;FGF10;TGFBR1;TSPYL5
GO:0045766	positive regulation of angiogenesis	http://amigo.geneontology.org/amigo/term/GO:0045766	155	10	2.38747	4.18854	0.000144782	0.0175049	133;718;2277;2627;3678;3728;4780;5740;27286;168667	PTGIS;C3;SRPX2;ITGA5;GATA6;BMPER;JUP;VEGFD;NFE2L2;ADM
GO:0007507	heart development	http://amigo.geneontology.org/amigo/term/GO:0007507	522	20	8.04037	2.48745	0.000171649	0.0204766	133;1956;2006;2200;2260;2627;4052;4088;5156;5764;7042;7046;7049;8854;9353;23768;55553;57057;80114;285590	BICC1;ELN;FBN1;LTBP1;SLIT2;SOX6;TBX20;TGFBR3;ALDH1A2;GATA6;FGFR1;SH3PXD2B;EGFR;PDGFRA;FLRT2;SMAD3;PTN;TGFBR1;ADM;TGFB2
GO:0007435	salivary gland morphogenesis	http://amigo.geneontology.org/amigo/term/GO:0007435	35	5	0.539105	9.27463	0.000184885	0.0217654	1956;2252;2255;2260;7042	FGF7;FGFR1;EGFR;FGF10;TGFB2
GO:0032906	transforming growth factor beta2 production	http://amigo.geneontology.org/amigo/term/GO:0032906	8	3	0.123224	24.3459	0.000190802	0.0218765	2627;4088;7042	GATA6;SMAD3;TGFB2
GO:0032909	regulation of transforming growth factor beta2 production	http://amigo.geneontology.org/amigo/term/GO:0032909	8	3	0.123224	24.3459	0.000190802	0.0218765	2627;4088;7042	GATA6;SMAD3;TGFB2
GO:0060688	regulation of morphogenesis of a branching structure	http://amigo.geneontology.org/amigo/term/GO:0060688	55	6	0.847165	7.08245	0.000193165	0.0218765	2099;2252;2255;2260;23213;55366	LGR4;FGF7;SULF1;FGFR1;ESR1;FGF10
GO:0017144	drug metabolic process	http://amigo.geneontology.org/amigo/term/GO:0017144	701	24	10.7975	2.22274	0.000213441	0.0238707	125;133;316;1634;1645;1646;1956;2180;2327;4088;5321;5740;6095;7042;8854;10090;10165;10560;23743;26002;54947;55022;92126;116285	ACSM1;ADH1B;DCN;PID1;PTGIS;SLC19A2;LPCAT2;ALDH1A2;RORA;ACSL1;AKR1C1;PLA2G4A;MOXD1;UST;AOX1;AKR1C2;FMO2;EGFR;SLC25A13;BHMT2;SMAD3;ADM;DSEL;TGFB2
GO:0030539	male genitalia development	http://amigo.geneontology.org/amigo/term/GO:0030539	20	4	0.30806	12.9845	0.000218882	0.024177	654;2255;5156;55366	LGR4;PDGFRA;BMP6;FGF10
GO:0035265	organ growth	http://amigo.geneontology.org/amigo/term/GO:0035265	165	10	2.5415	3.93469	0.000241109	0.0260988	2099;2252;2255;2260;2627;5212;7042;7046;7049;57057	TBX20;VIT;TGFBR3;FGF7;GATA6;FGFR1;ESR1;FGF10;TGFBR1;TGFB2
GO:0060043	regulation of cardiac muscle cell proliferation	http://amigo.geneontology.org/amigo/term/GO:0060043	37	5	0.569911	8.7733	0.000242115	0.0260988	2260;2627;7046;7049;57057	TBX20;TGFBR3;GATA6;FGFR1;TGFBR1
GO:0051241	negative regulation of multicellular organismal process	http://amigo.geneontology.org/amigo/term/GO:0051241	1075	32	16.5582	1.93257	0.000247332	0.0263438	133;1285;1634;1956;1991;2200;2202;2260;2627;3728;4088;4780;4857;5140;5156;5176;5764;6695;7042;7046;7093;9353;11096;11213;22882;23213;55366;55553;83999;89795;89927;117581	DCN;FBN1;LGR4;PDE3B;SERPINF1;SLIT2;SOX6;NAV3;EFEMP1;SPOCK1;SULF1;GATA6;TWIST2;NOVA1;FGFR1;COL4A3;JUP;ADAMTS5;EGFR;PDGFRA;TLL2;ELANE;IRAK3;ZHX2;SMAD3;C16orf45;NFE2L2;PTN;TGFBR1;ADM;KREMEN1;TGFB2
GO:0001501	skeletal system development	http://amigo.geneontology.org/amigo/term/GO:0001501	458	18	7.05457	2.55154	0.000268064	0.028133	654;2200;2202;2260;4088;4313;5156;5212;5549;7042;7046;23213;51715;55553;64131;79705;158326;285590	FBN1;SOX6;VIT;EFEMP1;PRELP;FREM1;SULF1;MMP2;XYLT1;FGFR1;SH3PXD2B;PDGFRA;BMP6;LRRK1;RAB23;SMAD3;TGFBR1;TGFB2
GO:0009725	response to hormone	http://amigo.geneontology.org/amigo/term/GO:0009725	893	28	13.7549	2.03564	0.000271169	0.028133	133;654;1645;1646;1956;2099;2180;2200;2255;2627;3480;4327;4780;5140;5176;5737;5764;6095;7042;7049;8660;8854;9353;55022;55366;55885;93986;387758	FBN1;FOXP2;LGR4;PDE3B;PID1;SERPINF1;SLIT2;TGFBR3;ALDH1A2;RORA;ACSL1;IRS2;AKR1C1;LMO3;GATA6;AKR1C2;IGF1R;EGFR;BMP6;FIBIN;PTGFR;NFE2L2;PTN;ESR1;MMP19;FGF10;ADM;TGFB2
GO:0007431	salivary gland development	http://amigo.geneontology.org/amigo/term/GO:0007431	38	5	0.585314	8.54242	0.000275333	0.028133	1956;2252;2255;2260;7042	FGF7;FGFR1;EGFR;FGF10;TGFB2
GO:2000027	regulation of animal organ morphogenesis	http://amigo.geneontology.org/amigo/term/GO:2000027	200	11	3.0806	3.57073	0.000276708	0.028133	2099;2252;2255;2260;5764;7042;7046;23002;23213;55366;93986	FOXP2;LGR4;FGF7;SULF1;FGFR1;PTN;ESR1;DAAM1;FGF10;TGFBR1;TGFB2
GO:0060693	regulation of branching involved in salivary gland morphogenesis	http://amigo.geneontology.org/amigo/term/GO:0060693	9	3	0.138627	21.6408	0.00028295	0.0283567	2252;2255;2260	FGF7;FGFR1;FGF10
GO:0014855	striated muscle cell proliferation	http://amigo.geneontology.org/amigo/term/GO:0014855	59	6	0.908777	6.60228	0.000285247	0.0283567	2260;2627;7042;7046;7049;57057	TBX20;TGFBR3;GATA6;FGFR1;TGFBR1;TGFB2
GO:0001704	formation of primary germ layer	http://amigo.geneontology.org/amigo/term/GO:0001704	110	8	1.69433	4.72163	0.000298527	0.0293508	2260;2627;3678;3693;3912;4088;4313;57057	TBX20;ITGA5;MMP2;GATA6;FGFR1;LAMB1;SMAD3;ITGB5
GO:0009968	negative regulation of signal transduction	http://amigo.geneontology.org/amigo/term/GO:0009968	1137	33	17.5132	1.88429	0.000310913	0.0301037	133;1634;1956;2099;2200;2255;2260;3480;4052;4088;4593;4780;5140;5156;6095;7042;7046;7049;9353;10010;11213;23213;55022;55366;55885;57007;57057;80114;83999;91851;94031;168667;285220	BICC1;DCN;FBN1;LGR4;LTBP1;MUSK;PDE3B;PID1;SLIT2;TBX20;TGFBR3;RORA;SULF1;LMO3;BMPER;FGFR1;HTRA3;IGF1R;ACKR3;EGFR;PDGFRA;EPHA6;IRAK3;SMAD3;NFE2L2;TANK;ESR1;FGF10;TGFBR1;ADM;KREMEN1;CHRDL1;TGFB2
GO:0032835	glomerulus development	http://amigo.geneontology.org/amigo/term/GO:0032835	60	6	0.92418	6.49224	0.000312914	0.0301037	1285;1286;5156;23213;55366;80310	COL4A4;LGR4;PDGFD;SULF1;COL4A3;PDGFRA
GO:0042445	hormone metabolic process	http://amigo.geneontology.org/amigo/term/GO:0042445	204	11	3.14221	3.50072	0.000327914	0.0312112	133;654;1645;1646;2099;2260;4311;5046;5156;8854;10404	PCSK6;ALDH1A2;AKR1C1;FGFR1;AKR1C2;PDGFRA;BMP6;ESR1;ADM;CPQ;MME
GO:0044272	sulfur compound biosynthetic process	http://amigo.geneontology.org/amigo/term/GO:0044272	172	10	2.64932	3.77456	0.000336603	0.0314522	1634;2180;2683;4257;4780;5549;10090;23743;64131;92126	DCN;MGST1;PRELP;ACSL1;XYLT1;UST;BHMT2;NFE2L2;DSEL;B4GALT1
GO:0002062	chondrocyte differentiation	http://amigo.geneontology.org/amigo/term/GO:0002062	112	8	1.72514	4.63732	0.000337477	0.0314522	654;2202;2260;4088;5212;7046;23213;55553	SOX6;VIT;EFEMP1;SULF1;FGFR1;BMP6;SMAD3;TGFBR1
GO:0010632	regulation of epithelial cell migration	http://amigo.geneontology.org/amigo/term/GO:0010632	206	11	3.17302	3.46673	0.000356372	0.0327404	1634;2252;2255;2260;3728;4780;5176;7042;9353;27286;168667	DCN;SERPINF1;SLIT2;FGF7;SRPX2;BMPER;FGFR1;JUP;NFE2L2;FGF10;TGFB2
GO:0009967	positive regulation of signal transduction	http://amigo.geneontology.org/amigo/term/GO:0009967	1493	40	22.9967	1.73938	0.000358619	0.0327404	654;718;1634;1646;1956;1991;2099;2252;2255;2260;2846;3480;3570;3678;3728;4088;4281;4593;5156;5320;5740;7042;7046;7049;8406;8660;23213;54503;55366;55504;55885;57007;66000;79705;80310;85453;147372;168667;203447;285220	DCN;LGR4;MUSK;PDGFD;PLA2G2A;PTGIS;SRPX;C3;TNFRSF19;TGFBR3;FGF7;ITGA5;SULF1;IRS2;LMO3;BMPER;FGFR1;AKR1C2;JUP;IGF1R;ACKR3;EGFR;PDGFRA;BMP6;ELANE;CCBE1;EPHA6;MID1;TMEM108;LRRK1;LPAR4;NRK;SMAD3;ESR1;FGF10;TGFBR1;ZDHHC13;IL6R;TGFB2;TSPYL5
GO:0060045	positive regulation of cardiac muscle cell proliferation	http://amigo.geneontology.org/amigo/term/GO:0060045	23	4	0.354269	11.2909	0.000385792	0.0348655	2260;2627;7049;57057	TBX20;TGFBR3;GATA6;FGFR1
GO:0001503	ossification	http://amigo.geneontology.org/amigo/term/GO:0001503	354	15	5.45266	2.75095	0.000399302	0.0354004	654;1956;3570;4088;4313;4330;5764;7042;55366;64131;83999;91851;117581;285313;285590	LGR4;MMP2;TWIST2;XYLT1;SH3PXD2B;EGFR;BMP6;MN1;SMAD3;PTN;IGSF10;KREMEN1;IL6R;CHRDL1;TGFB2
GO:0032836	glomerular basement membrane development	http://amigo.geneontology.org/amigo/term/GO:0032836	10	3	0.15403	19.4767	0.000399624	0.0354004	1285;1286;23213	COL4A4;SULF1;COL4A3
GO:0007169	transmembrane receptor protein tyrosine kinase signaling pathway	http://amigo.geneontology.org/amigo/term/GO:0007169	645	22	9.93494	2.21441	0.000414858	0.0363895	1285;1634;1956;2202;2252;2255;2260;2277;3480;3678;4313;4593;5156;5157;8660;23213;23768;55022;66000;80310;147372;285220	DCN;MUSK;PDGFD;PID1;EFEMP1;FGF7;ITGA5;SULF1;IRS2;MMP2;FGFR1;COL4A3;IGF1R;EGFR;PDGFRA;CCBE1;EPHA6;PDGFRL;TMEM108;FLRT2;VEGFD;FGF10
GO:0043010	camera-type eye development	http://amigo.geneontology.org/amigo/term/GO:0043010	281	13	4.32824	3.00353	0.00042661	0.0370571	1956;2200;2202;2255;4088;5156;5176;5764;7042;7046;8854;22882;93986	FBN1;FOXP2;SERPINF1;EFEMP1;ALDH1A2;EGFR;PDGFRA;ZHX2;SMAD3;PTN;FGF10;TGFBR1;TGFB2
GO:0048806	genitalia development	http://amigo.geneontology.org/amigo/term/GO:0048806	42	5	0.646926	7.72886	0.000443863	0.038185	654;2099;2255;5156;55366	LGR4;PDGFRA;BMP6;ESR1;FGF10
GO:0001101	response to acid chemical	http://amigo.geneontology.org/amigo/term/GO:0001101	320	14	4.92896	2.84036	0.000452794	0.0385824	654;1645;1646;1956;2180;4313;5156;5176;5737;5764;7049;8854;55022;80310	PDGFD;PID1;SERPINF1;TGFBR3;ALDH1A2;ACSL1;MMP2;AKR1C1;AKR1C2;EGFR;PDGFRA;BMP6;PTGFR;PTN
GO:0007548	sex differentiation	http://amigo.geneontology.org/amigo/term/GO:0007548	247	12	3.80454	3.15413	0.00045781	0.0386418	654;2099;2255;2627;4257;4327;5156;7042;7046;9353;22836;55366	LGR4;MGST1;SLIT2;GATA6;PDGFRA;BMP6;ESR1;MMP19;RHOBTB3;FGF10;TGFBR1;TGFB2
GO:0035270	endocrine system development	http://amigo.geneontology.org/amigo/term/GO:0035270	118	8	1.81755	4.40152	0.00047987	0.0397536	654;2255;2627;3570;4088;5156;7046;8854	ALDH1A2;GATA6;PDGFRA;BMP6;SMAD3;FGF10;TGFBR1;IL6R
GO:0022612	gland morphogenesis	http://amigo.geneontology.org/amigo/term/GO:0022612	118	8	1.81755	4.40152	0.00047987	0.0397536	1956;2099;2252;2255;2260;5764;7042;23213	FGF7;SULF1;FGFR1;EGFR;PTN;ESR1;FGF10;TGFB2
GO:0031589	cell-substrate adhesion	http://amigo.geneontology.org/amigo/term/GO:0031589	323	14	4.97517	2.81397	0.000496807	0.0407792	2199;3678;3693;3728;3912;3915;4088;5212;5764;6695;10516;25890;25992;158326	ABI3BP;FBLN5;LAMC1;SNED1;VIT;FBLN2;SPOCK1;FREM1;ITGA5;LAMB1;JUP;SMAD3;PTN;ITGB5
GO:1901654	response to ketone	http://amigo.geneontology.org/amigo/term/GO:1901654	181	10	2.78794	3.58687	0.000503947	0.0409892	1646;1956;5176;5737;5764;7042;7049;9353;93986;387758	FOXP2;SERPINF1;SLIT2;TGFBR3;AKR1C2;EGFR;FIBIN;PTGFR;PTN;TGFB2
GO:0070372	regulation of ERK1 and ERK2 cascade	http://amigo.geneontology.org/amigo/term/GO:0070372	288	13	4.43606	2.93053	0.000538204	0.0431827	1956;2255;2260;3480;4593;5156;5320;7049;55885;57007;80310;168667;285220	MUSK;PDGFD;PLA2G2A;TGFBR3;LMO3;BMPER;FGFR1;IGF1R;ACKR3;EGFR;PDGFRA;EPHA6;FGF10
GO:0032330	regulation of chondrocyte differentiation	http://amigo.geneontology.org/amigo/term/GO:0032330	44	5	0.677732	7.37755	0.000552682	0.0431827	654;2202;4088;7046;55553	SOX6;EFEMP1;BMP6;SMAD3;TGFBR1
GO:0010463	mesenchymal cell proliferation	http://amigo.geneontology.org/amigo/term/GO:0010463	44	5	0.677732	7.37755	0.000552682	0.0431827	2252;2260;5764;8660;93986	FOXP2;FGF7;IRS2;FGFR1;PTN
GO:0071772	response to BMP	http://amigo.geneontology.org/amigo/term/GO:0071772	151	9	2.32585	3.86955	0.000555126	0.0431827	654;2200;2627;5046;7049;23213;91851;94031;168667	FBN1;PCSK6;TGFBR3;SULF1;GATA6;BMPER;HTRA3;BMP6;CHRDL1
GO:0071773	cellular response to BMP stimulus	http://amigo.geneontology.org/amigo/term/GO:0071773	151	9	2.32585	3.86955	0.000555126	0.0431827	654;2200;2627;5046;7049;23213;91851;94031;168667	FBN1;PCSK6;TGFBR3;SULF1;GATA6;BMPER;HTRA3;BMP6;CHRDL1
GO:0060429	epithelium development	http://amigo.geneontology.org/amigo/term/GO:0060429	1030	30	15.8651	1.89094	0.000562457	0.0431827	133;654;1066;1286;1645;1646;1956;2099;2252;2255;2260;2627;2683;3678;3728;4088;5046;5764;7042;8854;9353;23002;23213;23254;54768;55366;55504;57057;93986;168667	COL4A4;FOXP2;KAZN;LGR4;PCSK6;SLIT2;TBX20;TNFRSF19;ALDH1A2;FGF7;ITGA5;SULF1;AKR1C1;GATA6;BMPER;FGFR1;AKR1C2;JUP;EGFR;BMP6;CES1;SMAD3;PTN;ESR1;DAAM1;FGF10;ADM;HYDIN;TGFB2;B4GALT1
GO:0016202	regulation of striated muscle tissue development	http://amigo.geneontology.org/amigo/term/GO:0016202	121	8	1.86376	4.29239	0.000567448	0.0431827	2260;2627;4088;7046;7049;7093;55553;57057	SOX6;TBX20;TGFBR3;GATA6;FGFR1;TLL2;SMAD3;TGFBR1
GO:0030512	negative regulation of transforming growth factor beta receptor signaling pathway	http://amigo.geneontology.org/amigo/term/GO:0030512	67	6	1.032	5.81395	0.000570394	0.0431827	2200;4052;4088;7046;7049;94031	FBN1;LTBP1;TGFBR3;HTRA3;SMAD3;TGFBR1
GO:0070374	positive regulation of ERK1 and ERK2 cascade	http://amigo.geneontology.org/amigo/term/GO:0070374	218	11	3.35785	3.2759	0.000574354	0.0431827	1956;2255;2260;3480;4593;5156;5320;57007;80310;168667;285220	MUSK;PDGFD;PLA2G2A;BMPER;FGFR1;IGF1R;ACKR3;EGFR;PDGFRA;EPHA6;FGF10
GO:0071466	cellular response to xenobiotic stimulus	http://amigo.geneontology.org/amigo/term/GO:0071466	152	9	2.34126	3.84409	0.00058231	0.0432475	1066;1645;1956;2180;2327;4257;5176;6095;116285	ACSM1;MGST1;SERPINF1;RORA;ACSL1;AKR1C1;FMO2;EGFR;CES1
GO:0048732	gland development	http://amigo.geneontology.org/amigo/term/GO:0048732	407	16	6.26902	2.55223	0.000584883	0.0432475	1956;2099;2252;2255;2260;2627;4088;5156;5176;5764;7042;7046;7049;8660;8854;23213	SERPINF1;TGFBR3;ALDH1A2;FGF7;SULF1;IRS2;GATA6;FGFR1;EGFR;PDGFRA;SMAD3;PTN;ESR1;FGF10;TGFBR1;TGFB2
GO:0018108	peptidyl-tyrosine phosphorylation	http://amigo.geneontology.org/amigo/term/GO:0018108	368	15	5.6683	2.64629	0.00059781	0.0435972	1523;1956;2202;2252;2255;2260;3480;3570;3678;4593;5156;9467;79705;80310;285220	MUSK;PDGFD;EFEMP1;FGF7;ITGA5;FGFR1;IGF1R;EGFR;PDGFRA;EPHA6;SH3BP5;CUX1;LRRK1;FGF10;IL6R
GO:0048565	digestive tract development	http://amigo.geneontology.org/amigo/term/GO:0048565	122	8	1.87917	4.25721	0.000599358	0.0435972	1956;2255;2627;4088;5156;7042;8854;55366	LGR4;ALDH1A2;GATA6;EGFR;PDGFRA;SMAD3;FGF10;TGFB2
GO:0022602	ovulation cycle process	http://amigo.geneontology.org/amigo/term/GO:0022602	45	5	0.693135	7.2136	0.000614055	0.0439516	2099;4327;5156;7042;9353	SLIT2;PDGFRA;ESR1;MMP19;TGFB2
GO:0035987	endodermal cell differentiation	http://amigo.geneontology.org/amigo/term/GO:0035987	45	5	0.693135	7.2136	0.000614055	0.0439516	2627;3678;3693;3912;4313	ITGA5;MMP2;GATA6;LAMB1;ITGB5
GO:0007423	sensory organ development	http://amigo.geneontology.org/amigo/term/GO:0007423	492	18	7.57828	2.37521	0.000626933	0.0442249	654;1956;2200;2202;2255;2260;4088;5156;5176;5764;7042;7046;8854;22882;91851;93986;168667;285590	FBN1;FOXP2;SERPINF1;EFEMP1;ALDH1A2;BMPER;FGFR1;SH3PXD2B;EGFR;PDGFRA;BMP6;ZHX2;SMAD3;PTN;FGF10;TGFBR1;CHRDL1;TGFB2
GO:0048634	regulation of muscle organ development	http://amigo.geneontology.org/amigo/term/GO:0048634	123	8	1.89457	4.2226	0.000632702	0.0442249	2260;2627;4088;7046;7049;7093;55553;57057	SOX6;TBX20;TGFBR3;GATA6;FGFR1;TLL2;SMAD3;TGFBR1
GO:1901861	regulation of muscle tissue development	http://amigo.geneontology.org/amigo/term/GO:1901861	123	8	1.89457	4.2226	0.000632702	0.0442249	2260;2627;4088;7046;7049;7093;55553;57057	SOX6;TBX20;TGFBR3;GATA6;FGFR1;TLL2;SMAD3;TGFBR1
GO:0018212	peptidyl-tyrosine modification	http://amigo.geneontology.org/amigo/term/GO:0018212	371	15	5.71451	2.6249	0.000649865	0.0450724	1523;1956;2202;2252;2255;2260;3480;3570;3678;4593;5156;9467;79705;80310;285220	MUSK;PDGFD;EFEMP1;FGF7;ITGA5;FGFR1;IGF1R;EGFR;PDGFRA;EPHA6;SH3BP5;CUX1;LRRK1;FGF10;IL6R
GO:1903845	negative regulation of cellular response to transforming growth factor beta stimulus	http://amigo.geneontology.org/amigo/term/GO:1903845	69	6	1.06281	5.64543	0.00066791	0.0459676	2200;4052;4088;7046;7049;94031	FBN1;LTBP1;TGFBR3;HTRA3;SMAD3;TGFBR1
GO:0060541	respiratory system development	http://amigo.geneontology.org/amigo/term/GO:0060541	188	10	2.89576	3.45332	0.00067742	0.0461176	1956;2252;2255;2260;2627;5156;5764;8854;54768;93986	FOXP2;ALDH1A2;FGF7;GATA6;FGFR1;EGFR;PDGFRA;PTN;FGF10;HYDIN
GO:0035272	exocrine system development	http://amigo.geneontology.org/amigo/term/GO:0035272	46	5	0.708538	7.05678	0.000680398	0.0461176	1956;2252;2255;2260;7042	FGF7;FGFR1;EGFR;FGF10;TGFB2
GO:0010647	positive regulation of cell communication	http://amigo.geneontology.org/amigo/term/GO:0010647	1646	42	25.3533	1.65659	0.000688478	0.0463144	654;718;1634;1646;1956;1991;2099;2252;2255;2260;2846;3480;3570;3678;3728;3908;4088;4281;4593;5156;5320;5740;5764;7042;7046;7049;8406;8660;23213;54503;55366;55504;55885;57007;66000;79705;80310;85453;147372;168667;203447;285220	DCN;LAMA2;LGR4;MUSK;PDGFD;PLA2G2A;PTGIS;SRPX;C3;TNFRSF19;TGFBR3;FGF7;ITGA5;SULF1;IRS2;LMO3;BMPER;FGFR1;AKR1C2;JUP;IGF1R;ACKR3;EGFR;PDGFRA;BMP6;ELANE;CCBE1;EPHA6;MID1;TMEM108;LRRK1;LPAR4;NRK;SMAD3;PTN;ESR1;FGF10;TGFBR1;ZDHHC13;IL6R;TGFB2;TSPYL5
GO:0030208	dermatan sulfate biosynthetic process	http://amigo.geneontology.org/amigo/term/GO:0030208	12	3	0.184836	16.2306	0.000716117	0.0478142	1634;10090;92126	DCN;UST;DSEL
GO:0010575	positive regulation of vascular endothelial growth factor production	http://amigo.geneontology.org/amigo/term/GO:0010575	27	4	0.415881	9.61814	0.000728579	0.0482859	718;6095;23213;147372	C3;RORA;SULF1;CCBE1
GO:0048015	phosphatidylinositol-mediated signaling	http://amigo.geneontology.org/amigo/term/GO:0048015	157	9	2.41827	3.72167	0.000735099	0.0483598	1634;1956;2260;3480;5156;7042;8660;23007;80310	DCN;PDGFD;IRS2;FGFR1;IGF1R;EGFR;PDGFRA;PLCH1;TGFB2
GO:0023056	positive regulation of signaling	http://amigo.geneontology.org/amigo/term/GO:0023056	1652	42	25.4458	1.65057	0.000740979	0.0483908	654;718;1634;1646;1956;1991;2099;2252;2255;2260;2846;3480;3570;3678;3728;3908;4088;4281;4593;5156;5320;5740;5764;7042;7046;7049;8406;8660;23213;54503;55366;55504;55885;57007;66000;79705;80310;85453;147372;168667;203447;285220	DCN;LAMA2;LGR4;MUSK;PDGFD;PLA2G2A;PTGIS;SRPX;C3;TNFRSF19;TGFBR3;FGF7;ITGA5;SULF1;IRS2;LMO3;BMPER;FGFR1;AKR1C2;JUP;IGF1R;ACKR3;EGFR;PDGFRA;BMP6;ELANE;CCBE1;EPHA6;MID1;TMEM108;LRRK1;LPAR4;NRK;SMAD3;PTN;ESR1;FGF10;TGFBR1;ZDHHC13;IL6R;TGFB2;TSPYL5

## Sheet: module2_biological_process
geneSet	description	link	size	overlap	expect	enrichmentRatio	pValue	FDR	overlapId	userId
GO:0048870	cell motility	http://amigo.geneontology.org/amigo/term/GO:0048870	1431	49	18.3364	2.67228	9.34453e-11	3.31472e-07	104;351;613;659;753;947;1021;1499;2242;2247;2530;4092;4301;4345;4846;5155;5530;5581;5587;5627;5734;5797;5829;5962;6403;6772;6793;7412;8291;8613;8795;9732;9844;10396;22998;23143;23224;23236;27086;29775;50848;56920;57449;57556;57580;58494;65125;79834;339829	CD34;DOCK4;ELMO1;LDLRAD4;LIMCH1;PLCB1;PTPRM;AFDN;SYNE2;DYSF;APP;ATP8A1;CD200;PREX1;PLPP3;ADARB1;WNK1;JAM2;PDGFB;SEMA3G;PEAK1;PPP3CA;FOXP1;NOS3;SEMA6A;RDX;PXN;CARD10;LRCH1;TNFRSF10B;PRKD1;CCDC39;PTGER4;STAT1;FES;PRKCE;PLEKHG5;BCR;FUT8;PROS1;CDK6;SMAD7;STK10;BMPR2;FGF2;CTNNB1;SELP;F11R;VCAM1
GO:0051674	localization of cell	http://amigo.geneontology.org/amigo/term/GO:0051674	1431	49	18.3364	2.67228	9.34453e-11	3.31472e-07	104;351;613;659;753;947;1021;1499;2242;2247;2530;4092;4301;4345;4846;5155;5530;5581;5587;5627;5734;5797;5829;5962;6403;6772;6793;7412;8291;8613;8795;9732;9844;10396;22998;23143;23224;23236;27086;29775;50848;56920;57449;57556;57580;58494;65125;79834;339829	CD34;DOCK4;ELMO1;LDLRAD4;LIMCH1;PLCB1;PTPRM;AFDN;SYNE2;DYSF;APP;ATP8A1;CD200;PREX1;PLPP3;ADARB1;WNK1;JAM2;PDGFB;SEMA3G;PEAK1;PPP3CA;FOXP1;NOS3;SEMA6A;RDX;PXN;CARD10;LRCH1;TNFRSF10B;PRKD1;CCDC39;PTGER4;STAT1;FES;PRKCE;PLEKHG5;BCR;FUT8;PROS1;CDK6;SMAD7;STK10;BMPR2;FGF2;CTNNB1;SELP;F11R;VCAM1
GO:0016477	cell migration	http://amigo.geneontology.org/amigo/term/GO:0016477	1291	46	16.5425	2.78072	1.11145e-10	3.31472e-07	104;351;613;659;753;947;1499;2247;2530;4092;4301;4345;4846;5155;5530;5581;5587;5627;5734;5797;5829;5962;6403;6772;6793;7412;8291;8613;8795;9732;9844;10396;22998;23143;23224;23236;27086;29775;50848;56920;57449;57556;57580;58494;65125;79834	CD34;DOCK4;ELMO1;LDLRAD4;LIMCH1;PLCB1;PTPRM;AFDN;SYNE2;DYSF;APP;ATP8A1;CD200;PREX1;PLPP3;ADARB1;WNK1;JAM2;PDGFB;SEMA3G;PEAK1;PPP3CA;FOXP1;NOS3;SEMA6A;RDX;PXN;CARD10;LRCH1;TNFRSF10B;PRKD1;PTGER4;STAT1;PRKCE;PLEKHG5;BCR;FUT8;PROS1;SMAD7;STK10;BMPR2;FGF2;CTNNB1;SELP;F11R;VCAM1
GO:0051270	regulation of cellular component movement	http://amigo.geneontology.org/amigo/term/GO:0051270	901	37	11.5451	3.20481	2.24883e-10	5.03007e-07	104;351;476;613;659;753;1021;2242;2247;4092;4301;4345;4846;5155;5530;5581;5587;5734;5797;5962;6403;6793;8291;8613;9732;10396;22998;23143;23224;23236;27086;29775;56920;57556;57580;65125;339829	DOCK4;LDLRAD4;LIMCH1;PLCB1;PTPRM;AFDN;SYNE2;DYSF;APP;ATP8A1;ATP1A1;CD200;PREX1;PLPP3;ADARB1;WNK1;PDGFB;SEMA3G;PPP3CA;FOXP1;NOS3;SEMA6A;RDX;CARD10;LRCH1;PRKD1;CCDC39;PTGER4;FES;PRKCE;BCR;CDK6;SMAD7;STK10;BMPR2;FGF2;SELP
GO:2000145	regulation of cell motility	http://amigo.geneontology.org/amigo/term/GO:2000145	825	35	10.5713	3.31085	3.15216e-10	5.64048e-07	104;351;613;659;753;1021;2242;2247;4092;4301;4345;4846;5155;5530;5581;5587;5734;5797;5962;6403;6793;8291;8613;9732;10396;22998;23143;23224;23236;27086;29775;56920;57556;57580;65125	DOCK4;LDLRAD4;LIMCH1;PLCB1;PTPRM;AFDN;SYNE2;DYSF;APP;ATP8A1;CD200;PREX1;PLPP3;ADARB1;WNK1;PDGFB;SEMA3G;PPP3CA;FOXP1;NOS3;SEMA6A;RDX;CARD10;LRCH1;PRKD1;PTGER4;FES;PRKCE;BCR;CDK6;SMAD7;STK10;BMPR2;FGF2;SELP
GO:0030334	regulation of cell migration	http://amigo.geneontology.org/amigo/term/GO:0030334	770	33	9.86655	3.34463	8.48279e-10	1.25702e-06	104;351;613;659;753;2247;4092;4301;4345;4846;5155;5530;5581;5587;5734;5797;5962;6403;6793;8291;8613;9732;10396;22998;23143;23224;23236;27086;29775;56920;57556;57580;65125	DOCK4;LDLRAD4;LIMCH1;PLCB1;PTPRM;AFDN;SYNE2;DYSF;APP;ATP8A1;CD200;PREX1;PLPP3;ADARB1;WNK1;PDGFB;SEMA3G;PPP3CA;FOXP1;NOS3;SEMA6A;RDX;CARD10;LRCH1;PRKD1;PTGER4;PRKCE;BCR;SMAD7;STK10;BMPR2;FGF2;SELP
GO:0040011	locomotion	http://amigo.geneontology.org/amigo/term/GO:0040011	1636	51	20.9632	2.43283	9.83471e-10	1.25702e-06	104;351;613;659;753;947;1021;1499;2242;2247;2530;2887;4092;4301;4345;4734;4846;5155;5530;5581;5587;5627;5734;5797;5829;5962;6403;6772;6793;7412;8291;8613;8795;9732;9844;10396;22998;23143;23224;23236;27086;29775;50848;56920;57449;57556;57580;58494;65125;79834;339829	CD34;DOCK4;ELMO1;LDLRAD4;LIMCH1;PLCB1;PTPRM;AFDN;SYNE2;DYSF;GRB10;APP;ATP8A1;CD200;PREX1;PLPP3;ADARB1;WNK1;JAM2;PDGFB;SEMA3G;PEAK1;PPP3CA;FOXP1;NOS3;SEMA6A;RDX;PXN;CARD10;LRCH1;TNFRSF10B;PRKD1;CCDC39;PTGER4;STAT1;FES;PRKCE;PLEKHG5;BCR;FUT8;NEDD4;PROS1;CDK6;SMAD7;STK10;BMPR2;FGF2;CTNNB1;SELP;F11R;VCAM1
GO:0040012	regulation of locomotion	http://amigo.geneontology.org/amigo/term/GO:0040012	894	35	11.4555	3.05531	2.64309e-09	2.95596e-06	104;351;613;659;753;1021;2242;2247;4092;4301;4345;4846;5155;5530;5581;5587;5734;5797;5962;6403;6793;8291;8613;9732;10396;22998;23143;23224;23236;27086;29775;56920;57556;57580;65125	DOCK4;LDLRAD4;LIMCH1;PLCB1;PTPRM;AFDN;SYNE2;DYSF;APP;ATP8A1;CD200;PREX1;PLPP3;ADARB1;WNK1;PDGFB;SEMA3G;PPP3CA;FOXP1;NOS3;SEMA6A;RDX;CARD10;LRCH1;PRKD1;PTGER4;FES;PRKCE;BCR;CDK6;SMAD7;STK10;BMPR2;FGF2;SELP
GO:0006928	movement of cell or subcellular component	http://amigo.geneontology.org/amigo/term/GO:0006928	1860	54	23.8335	2.26572	3.52322e-09	3.50248e-06	104;351;476;613;659;753;947;1021;1499;2242;2247;2530;2887;4092;4301;4345;4643;4846;5155;5530;5581;5587;5627;5734;5797;5829;5962;6103;6403;6772;6793;7412;8291;8613;8795;9732;9844;10396;22998;23143;23224;23236;27086;29775;50848;55638;56920;57449;57556;57580;58494;65125;79834;339829	CD34;DOCK4;ELMO1;LDLRAD4;LIMCH1;PLCB1;PTPRM;AFDN;SYNE2;DYSF;GRB10;APP;ATP8A1;ATP1A1;CD200;MYO1E;PREX1;PLPP3;ADARB1;WNK1;JAM2;PDGFB;SEMA3G;PEAK1;PPP3CA;FOXP1;NOS3;SEMA6A;RPGR;RDX;PXN;CARD10;LRCH1;SYBU;TNFRSF10B;PRKD1;CCDC39;PTGER4;STAT1;FES;PRKCE;PLEKHG5;BCR;FUT8;PROS1;CDK6;SMAD7;STK10;BMPR2;FGF2;CTNNB1;SELP;F11R;VCAM1
GO:0007155	cell adhesion	http://amigo.geneontology.org/amigo/term/GO:0007155	1279	40	16.3887	2.4407	9.17399e-08	7.91987e-05	351;677;947;1021;1499;2242;3572;3600;4092;4301;4345;4651;5530;5581;5797;5829;5962;6403;6793;6904;7052;7412;8291;8496;8502;8613;9223;9267;10458;11078;22998;29780;50848;57556;57580;58494;65125;79633;79834;83872	CD34;LIMCH1;MAGI1;PTPRM;AFDN;HMCN1;DYSF;APP;CD200;TGM2;PREX1;FAT4;PARVB;PLPP3;PKP4;PPFIBP1;WNK1;IL15;JAM2;ZFP36L1;PEAK1;PPP3CA;SEMA6A;RDX;CYTH1;PXN;TBCD;MYO10;FES;PRKCE;IL6ST;CDK6;SMAD7;STK10;CTNNB1;SELP;BAIAP2;F11R;TRIOBP;VCAM1
GO:0051345	positive regulation of hydrolase activity	http://amigo.geneontology.org/amigo/term/GO:0051345	706	28	9.04647	3.09513	9.73898e-08	7.91987e-05	351;613;837;2247;2776;4301;4345;5359;5587;5998;6904;8502;8743;8795;8837;9026;9732;10392;11138;22861;23236;50848;57186;57514;57580;57636;116988;221477	ARHGAP31;CFLAR;DOCK4;PLCB1;AFDN;APP;RGS3;CD200;PREX1;NLRP1;PKP4;RALGAPA2;TNFSF10;NOD1;GNAQ;HIP1R;ARHGAP23;TBCD;TBC1D8;TNFRSF10B;PRKD1;AGAP3;BCR;PLSCR1;CASP4;C6orf89;FGF2;F11R
GO:0022610	biological adhesion	http://amigo.geneontology.org/amigo/term/GO:0022610	1286	40	16.4784	2.42742	1.06224e-07	7.91987e-05	351;677;947;1021;1499;2242;3572;3600;4092;4301;4345;4651;5530;5581;5797;5829;5962;6403;6793;6904;7052;7412;8291;8496;8502;8613;9223;9267;10458;11078;22998;29780;50848;57556;57580;58494;65125;79633;79834;83872	CD34;LIMCH1;MAGI1;PTPRM;AFDN;HMCN1;DYSF;APP;CD200;TGM2;PREX1;FAT4;PARVB;PLPP3;PKP4;PPFIBP1;WNK1;IL15;JAM2;ZFP36L1;PEAK1;PPP3CA;SEMA6A;RDX;CYTH1;PXN;TBCD;MYO10;FES;PRKCE;IL6ST;CDK6;SMAD7;STK10;CTNNB1;SELP;BAIAP2;F11R;TRIOBP;VCAM1
GO:0043085	positive regulation of catalytic activity	http://amigo.geneontology.org/amigo/term/GO:0043085	1311	40	16.7988	2.38113	1.775e-07	0.000122161	351;613;837;1499;2247;2776;4258;4301;4345;4846;5155;5359;5577;5581;5587;5998;6793;6904;7164;8502;8743;8795;8837;9026;9732;10392;11138;22861;23236;29775;29969;50848;57186;57514;57580;57636;65125;116988;219771;221477	ARHGAP31;CFLAR;DOCK4;PLCB1;AFDN;APP;RGS3;CD200;PREX1;TPD52L1;NLRP1;MGST2;PKP4;WNK1;RALGAPA2;TNFSF10;NOD1;GNAQ;PDGFB;CCNY;HIP1R;MDFIC;NOS3;ARHGAP23;TBCD;CARD10;TBC1D8;PRKAR2B;TNFRSF10B;PRKD1;PRKCE;AGAP3;BCR;PLSCR1;STK10;CASP4;C6orf89;FGF2;CTNNB1;F11R
GO:0051336	regulation of hydrolase activity	http://amigo.geneontology.org/amigo/term/GO:0051336	1165	37	14.928	2.47857	2.10609e-07	0.000134594	351;613;837;950;2247;2776;4301;4345;4846;5359;5587;5627;5962;5998;6197;6904;8502;8743;8795;8837;9026;9732;10392;11138;22861;23143;23236;50848;57186;57514;57580;57636;65125;116988;135228;152273;221477	ARHGAP31;CFLAR;DOCK4;PLCB1;AFDN;APP;RGS3;FGD5;CD200;PREX1;NLRP1;PKP4;WNK1;RALGAPA2;TNFSF10;NOD1;GNAQ;HIP1R;NOS3;RDX;ARHGAP23;TBCD;TBC1D8;LRCH1;CD109;TNFRSF10B;PRKD1;AGAP3;BCR;PLSCR1;PROS1;CASP4;C6orf89;FGF2;RPS6KA3;SCARB2;F11R
GO:0022603	regulation of anatomical structure morphogenesis	http://amigo.geneontology.org/amigo/term/GO:0022603	957	32	12.2627	2.60954	5.24201e-07	0.000312669	613;659;824;947;1499;2242;2247;3339;4651;4734;4846;5530;5587;5797;5962;6772;8323;8837;10458;11078;26052;27086;29775;29780;29904;54873;56920;57520;57556;57580;65125;152273	CD34;CFLAR;HECW2;HSPG2;PALMD;PTPRM;FGD5;PREX1;PARVB;WNK1;EEF2K;SEMA3G;PPP3CA;FOXP1;NOS3;SEMA6A;RDX;FZD6;CARD10;PRKD1;MYO10;STAT1;FES;BCR;DNM3;NEDD4;BMPR2;CAPN2;FGF2;CTNNB1;BAIAP2;TRIOBP
GO:0006468	protein phosphorylation	http://amigo.geneontology.org/amigo/term/GO:0006468	1765	47	22.6162	2.07816	6.65332e-07	0.000372045	104;351;613;659;677;753;1021;1499;2122;2242;2247;2776;3572;3600;4092;4205;5128;5155;5577;5581;5587;5734;5998;6196;6197;6793;7164;8613;8795;8837;10114;10392;22998;23236;29775;29904;29969;30844;54625;57556;64798;65125;79834;135228;154043;219771;440193	CFLAR;LDLRAD4;LIMCH1;MECOM;PLCB1;APP;RGS3;TPD52L1;CNKSR3;PLPP3;ADARB1;WNK1;IL15;DEPTOR;NOD1;GNAQ;PDGFB;MEF2A;EEF2K;RPS6KA2;CCNY;ZFP36L1;PEAK1;MDFIC;SEMA6A;CARD10;PRKAR2B;CD109;TNFRSF10B;EHD4;PRKD1;CDK17;PARP14;CCDC88C;PTGER4;FES;PRKCE;IL6ST;HIPK3;BCR;CDK6;SMAD7;STK10;BMPR2;FGF2;CTNNB1;RPS6KA3
GO:0044093	positive regulation of molecular function	http://amigo.geneontology.org/amigo/term/GO:0044093	1633	44	20.9248	2.10277	1.22406e-06	0.000644216	351;613;837;1499;2247;2776;4242;4258;4301;4345;4846;5155;5359;5530;5577;5581;5587;5998;6793;6904;7164;8502;8613;8743;8795;8837;9026;9732;10392;11138;22861;23236;29775;29969;50848;57186;57514;57580;57636;65125;116988;154043;219771;221477	ARHGAP31;CFLAR;DOCK4;PLCB1;AFDN;APP;RGS3;CD200;PREX1;TPD52L1;CNKSR3;NLRP1;PLPP3;MGST2;PKP4;WNK1;RALGAPA2;TNFSF10;NOD1;GNAQ;PDGFB;CCNY;HIP1R;PPP3CA;MDFIC;NOS3;ARHGAP23;TBCD;CARD10;TBC1D8;PRKAR2B;TNFRSF10B;PRKD1;MFNG;PRKCE;AGAP3;BCR;PLSCR1;STK10;CASP4;C6orf89;FGF2;CTNNB1;F11R
GO:0032101	regulation of response to external stimulus	http://amigo.geneontology.org/amigo/term/GO:0032101	719	26	9.21305	2.82208	1.67936e-06	0.000824121	351;613;659;947;2247;3572;3600;4258;4345;4846;5155;5587;5627;5734;6403;6772;7052;8291;10392;22861;27086;56920;57556;65125;135228;158376	CD34;DYSF;SPAAR;APP;CD200;TGM2;NLRP1;MGST2;WNK1;IL15;NOD1;PDGFB;SEMA3G;FOXP1;NOS3;SEMA6A;CD109;PRKD1;PTGER4;STAT1;IL6ST;BCR;PROS1;BMPR2;FGF2;SELP
GO:0071363	cellular response to growth factor stimulus	http://amigo.geneontology.org/amigo/term/GO:0071363	631	24	8.08545	2.9683	1.8314e-06	0.000824121	351;659;677;753;1499;2247;2530;2887;4092;4093;4734;5155;5587;5829;5962;7412;8837;10458;29904;30844;50848;57556;79633;135228	CFLAR;LDLRAD4;GRB10;APP;FAT4;SMAD9;PDGFB;EEF2K;ZFP36L1;SEMA6A;RDX;PXN;CD109;EHD4;PRKD1;FUT8;NEDD4;SMAD7;BMPR2;FGF2;CTNNB1;BAIAP2;F11R;VCAM1
GO:0030335	positive regulation of cell migration	http://amigo.geneontology.org/amigo/term/GO:0030335	460	20	5.8943	3.39311	1.91846e-06	0.000824121	351;659;2247;4846;5155;5530;5581;5587;5962;6403;8291;8613;9732;10396;23224;27086;56920;57556;57580;65125	DOCK4;SYNE2;DYSF;APP;ATP8A1;PREX1;PLPP3;WNK1;PDGFB;SEMA3G;PPP3CA;FOXP1;NOS3;SEMA6A;RDX;PRKD1;PRKCE;BMPR2;FGF2;SELP
GO:0051049	regulation of transport	http://amigo.geneontology.org/amigo/term/GO:0051049	1661	44	21.2836	2.06732	1.93434e-06	0.000824121	351;476;613;947;1499;2242;2887;3382;3709;3710;4205;4345;4734;4846;5155;5530;5552;5581;5587;5734;5784;5962;7432;8291;9026;9501;10396;22861;22885;26052;27075;27086;29904;29969;30844;53405;55638;55917;57520;65125;79026;79602;93664;154043	ABLIM3;CADPS2;CD34;CLIC5;HECW2;ICA1;SRGN;DYSF;GRB10;APP;ATP8A1;ATP1A1;CD200;CNKSR3;NLRP1;ITPR2;ITPR3;WNK1;PDGFB;MEF2A;EEF2K;RPH3AL;HIP1R;PPP3CA;MDFIC;FOXP1;NOS3;TSPAN13;PTPN14;RDX;SYBU;EHD4;PRKD1;AHNAK;ADIPOR2;PTGER4;FES;PRKCE;BCR;DNM3;NEDD4;CTTNBP2NL;VIP;CTNNB1
GO:0030155	regulation of cell adhesion	http://amigo.geneontology.org/amigo/term/GO:0030155	636	24	8.14952	2.94496	2.10106e-06	0.000854462	1021;2242;3572;3600;4092;4301;4651;5530;5581;5962;6904;7052;7412;8291;8502;8613;9267;11078;22998;57556;57580;58494;65125;79834	LIMCH1;AFDN;DYSF;TGM2;PREX1;PLPP3;PKP4;WNK1;IL15;JAM2;PEAK1;PPP3CA;SEMA6A;RDX;CYTH1;TBCD;MYO10;FES;PRKCE;IL6ST;CDK6;SMAD7;TRIOBP;VCAM1
GO:0061041	regulation of wound healing	http://amigo.geneontology.org/amigo/term/GO:0061041	118	10	1.51202	6.61368	2.77762e-06	0.00108049	947;2247;4846;5155;5581;5627;6403;8613;135228;158376	CD34;SPAAR;PLPP3;PDGFB;NOS3;CD109;PRKCE;PROS1;FGF2;SELP
GO:0050900	leukocyte migration	http://amigo.geneontology.org/amigo/term/GO:0050900	391	18	5.01016	3.5927	2.90724e-06	0.00108379	351;613;947;4345;5155;5627;5734;6403;6793;7412;8291;8795;23143;23236;50848;57580;58494;65125	CD34;PLCB1;DYSF;APP;CD200;PREX1;WNK1;JAM2;PDGFB;LRCH1;TNFRSF10B;PTGER4;BCR;PROS1;STK10;SELP;F11R;VCAM1
GO:0006955	immune response	http://amigo.geneontology.org/amigo/term/GO:0006955	1753	45	22.4624	2.00335	3.34583e-06	0.00118498	104;351;613;837;947;2242;3572;3600;4092;4242;4261;4345;4651;4734;5359;5530;5581;5587;5627;5734;6197;6480;6772;6793;7412;8291;8743;9844;9976;10392;10396;10458;10561;10964;22861;23180;27086;54625;54739;56829;59338;65125;79908;93035;115361	CD34;ELMO1;PKHD1L1;ST6GAL1;DYSF;APP;ATP8A1;CD200;NLRP1;ADARB1;WNK1;IL15;TNFSF10;NOD1;RFTN1;PPP3CA;FOXP1;IFI44L;XAF1;CIITA;PRKD1;CLEC2B;MYO10;PARP14;BTNL8;PTGER4;STAT1;FES;IFI44;MFNG;PRKCE;IL6ST;PLEKHA1;BCR;PLSCR1;NEDD4;PROS1;SMAD7;STK10;CASP4;RPS6KA3;BAIAP2;ZC3HAV1;GBP4;VCAM1
GO:0001932	regulation of protein phosphorylation	http://amigo.geneontology.org/amigo/term/GO:0001932	1308	37	16.7603	2.20759	3.44355e-06	0.00118498	104;351;659;753;1499;2122;2247;2776;3572;3600;4092;5155;5577;5581;5587;5998;6793;7164;8613;8795;8837;10114;10392;22998;23236;29775;29904;29969;30844;54625;57556;64798;65125;135228;154043;219771;440193	CFLAR;LDLRAD4;LIMCH1;MECOM;PLCB1;APP;RGS3;TPD52L1;CNKSR3;PLPP3;ADARB1;WNK1;IL15;DEPTOR;NOD1;GNAQ;PDGFB;EEF2K;CCNY;MDFIC;SEMA6A;CARD10;PRKAR2B;CD109;TNFRSF10B;EHD4;PRKD1;PARP14;CCDC88C;PRKCE;IL6ST;HIPK3;SMAD7;STK10;BMPR2;FGF2;CTNNB1
GO:2000147	positive regulation of cell motility	http://amigo.geneontology.org/amigo/term/GO:2000147	481	20	6.16339	3.24497	3.77485e-06	0.00122711	351;659;2247;4846;5155;5530;5581;5587;5962;6403;8291;8613;9732;10396;23224;27086;56920;57556;57580;65125	DOCK4;SYNE2;DYSF;APP;ATP8A1;PREX1;PLPP3;WNK1;PDGFB;SEMA3G;PPP3CA;FOXP1;NOS3;SEMA6A;RDX;PRKD1;PRKCE;BMPR2;FGF2;SELP
GO:0042060	wound healing	http://amigo.geneontology.org/amigo/term/GO:0042060	482	20	6.17621	3.23823	3.89452e-06	0.00122711	947;2247;2776;3709;3710;4846;5155;5359;5530;5577;5581;5627;6403;8291;8323;8837;79602;135228;158376;221477	CD34;CFLAR;DYSF;SPAAR;ITPR2;ITPR3;GNAQ;PDGFB;PPP3CA;NOS3;FZD6;PRKAR2B;CD109;ADIPOR2;PRKCE;PLSCR1;PROS1;C6orf89;FGF2;SELP
GO:0070848	response to growth factor	http://amigo.geneontology.org/amigo/term/GO:0070848	660	24	8.45704	2.83787	3.97745e-06	0.00122711	351;659;677;753;1499;2247;2530;2887;4092;4093;4734;5155;5587;5829;5962;7412;8837;10458;29904;30844;50848;57556;79633;135228	CFLAR;LDLRAD4;GRB10;APP;FAT4;SMAD9;PDGFB;EEF2K;ZFP36L1;SEMA6A;RDX;PXN;CD109;EHD4;PRKD1;FUT8;NEDD4;SMAD7;BMPR2;FGF2;CTNNB1;BAIAP2;F11R;VCAM1
GO:0008015	blood circulation	http://amigo.geneontology.org/amigo/term/GO:0008015	443	19	5.67647	3.34715	4.2835e-06	0.00127748	476;613;659;947;2313;3709;3710;4092;4205;4846;5155;5797;6772;7432;9732;11138;50848;56998;65125	CD34;DOCK4;FLI1;PTPRM;ATP1A1;ITPR2;ITPR3;WNK1;CTNNBIP1;PDGFB;MEF2A;NOS3;TBC1D8;STAT1;BCR;SMAD7;VIP;BMPR2;F11R
GO:0051271	negative regulation of cellular component movement	http://amigo.geneontology.org/amigo/term/GO:0051271	287	15	3.67753	4.07882	4.42791e-06	0.00127795	104;613;753;2247;4092;4301;4345;5734;5797;22998;23143;23236;29775;56920;57556	LDLRAD4;LIMCH1;PLCB1;PTPRM;AFDN;CD200;ADARB1;SEMA3G;SEMA6A;CARD10;LRCH1;PTGER4;BCR;SMAD7;FGF2
GO:0043087	regulation of GTPase activity	http://amigo.geneontology.org/amigo/term/GO:0043087	449	19	5.75335	3.30242	5.19977e-06	0.00145382	613;2776;4301;5962;5998;6904;8502;9732;11138;23143;23236;50848;57186;57514;57580;57636;65125;116988;152273	ARHGAP31;DOCK4;PLCB1;AFDN;RGS3;FGD5;PREX1;PKP4;WNK1;RALGAPA2;GNAQ;RDX;ARHGAP23;TBCD;TBC1D8;LRCH1;AGAP3;BCR;F11R
GO:0051272	positive regulation of cellular component movement	http://amigo.geneontology.org/amigo/term/GO:0051272	493	20	6.31716	3.16598	5.45766e-06	0.00145848	351;659;2247;4846;5155;5530;5581;5587;5962;6403;8291;8613;9732;10396;23224;27086;56920;57556;57580;65125	DOCK4;SYNE2;DYSF;APP;ATP8A1;PREX1;PLPP3;WNK1;PDGFB;SEMA3G;PPP3CA;FOXP1;NOS3;SEMA6A;RDX;PRKD1;PRKCE;BMPR2;FGF2;SELP
GO:0003013	circulatory system process	http://amigo.geneontology.org/amigo/term/GO:0003013	451	19	5.77898	3.28778	5.54245e-06	0.00145848	476;613;659;947;2313;3709;3710;4092;4205;4846;5155;5797;6772;7432;9732;11138;50848;56998;65125	CD34;DOCK4;FLI1;PTPRM;ATP1A1;ITPR2;ITPR3;WNK1;CTNNBIP1;PDGFB;MEF2A;NOS3;TBC1D8;STAT1;BCR;SMAD7;VIP;BMPR2;F11R
GO:1902531	regulation of intracellular signal transduction	http://amigo.geneontology.org/amigo/term/GO:1902531	1731	44	22.1805	1.98372	5.73423e-06	0.00146583	351;613;1499;2122;2247;3572;3600;4170;4734;5155;5530;5581;5587;5962;5998;6403;6772;7052;7164;8743;8795;8837;9267;10114;10392;23236;29775;29969;50650;54625;57186;57449;57480;57514;57556;57580;57636;59338;64798;80833;152273;154043;158376;389337	ARHGAP31;CFLAR;MECOM;PLCB1;PLEKHG1;SPAAR;APP;RGS3;ARHGEF3;FGD5;TGM2;PREX1;TPD52L1;CNKSR3;IL15;RALGAPA2;DEPTOR;TNFSF10;NOD1;PDGFB;PPP3CA;MDFIC;SEMA6A;RDX;CYTH1;ARHGAP23;MCL1;CARD10;TNFRSF10B;PRKD1;APOL3;PARP14;STAT1;PRKCE;IL6ST;HIPK3;PLEKHG5;PLEKHA1;BCR;NEDD4;ARHGEF37;FGF2;CTNNB1;SELP
GO:0080134	regulation of response to stress	http://amigo.geneontology.org/amigo/term/GO:0080134	1289	36	16.5169	2.17959	6.38946e-06	0.00158796	351;613;947;1021;1499;2122;2247;2530;3572;3600;4170;4258;4345;4846;5155;5359;5530;5581;5627;5734;6197;6403;6772;7052;7164;8613;10114;10392;22861;23180;23236;27086;29969;54625;135228;158376	CD34;MECOM;PLCB1;SPAAR;APP;CD200;TGM2;TPD52L1;NLRP1;PLPP3;MGST2;IL15;NOD1;PDGFB;RFTN1;PPP3CA;MDFIC;FOXP1;NOS3;MCL1;CD109;PARP14;PTGER4;STAT1;PRKCE;IL6ST;HIPK3;BCR;PLSCR1;FUT8;PROS1;CDK6;FGF2;CTNNB1;RPS6KA3;SELP
GO:0040013	negative regulation of locomotion	http://amigo.geneontology.org/amigo/term/GO:0040013	298	15	3.81848	3.92826	6.98032e-06	0.00168792	104;613;753;2247;4092;4301;4345;5734;5797;22998;23143;23236;29775;56920;57556	LDLRAD4;LIMCH1;PLCB1;PTPRM;AFDN;CD200;ADARB1;SEMA3G;SEMA6A;CARD10;LRCH1;PTGER4;BCR;SMAD7;FGF2
GO:0003008	system process	http://amigo.geneontology.org/amigo/term/GO:0003008	1635	42	20.9504	2.00473	7.63811e-06	0.00179837	104;351;476;613;659;947;2313;3572;3600;3709;3710;4092;4205;4643;4846;5155;5530;5577;5797;5829;6103;6772;7432;8291;8837;9026;9249;9732;10396;10458;11078;11138;23236;23287;50848;53405;56998;57477;65125;83872;85461;157506	CD34;CFLAR;CLIC5;DOCK4;FLI1;PLCB1;PTPRM;HMCN1;DYSF;APP;ATP8A1;ATP1A1;MYO1E;ITPR2;ADARB1;DHRS3;ITPR3;TANC1;WNK1;IL15;CTNNBIP1;PDGFB;MEF2A;HIP1R;SHROOM4;PPP3CA;NOS3;RPGR;RDH10;PXN;TBC1D8;PRKAR2B;STAT1;IL6ST;BCR;AGTPBP1;SMAD7;VIP;BMPR2;BAIAP2;F11R;TRIOBP
GO:0042325	regulation of phosphorylation	http://amigo.geneontology.org/amigo/term/GO:0042325	1416	38	18.1442	2.09433	8.50862e-06	0.00193135	104;351;659;753;1499;2122;2247;2776;2887;3572;3600;4092;5155;5577;5581;5587;5998;6793;7164;8613;8795;8837;10114;10392;22998;23236;29775;29904;29969;30844;54625;57556;64798;65125;135228;154043;219771;440193	CFLAR;LDLRAD4;LIMCH1;MECOM;PLCB1;GRB10;APP;RGS3;TPD52L1;CNKSR3;PLPP3;ADARB1;WNK1;IL15;DEPTOR;NOD1;GNAQ;PDGFB;EEF2K;CCNY;MDFIC;SEMA6A;CARD10;PRKAR2B;CD109;TNFRSF10B;EHD4;PRKD1;PARP14;CCDC88C;PRKCE;IL6ST;HIPK3;SMAD7;STK10;BMPR2;FGF2;CTNNB1
GO:0051051	negative regulation of transport	http://amigo.geneontology.org/amigo/term/GO:0051051	423	18	5.4202	3.32091	8.63463e-06	0.00193135	351;613;947;2887;4345;4734;4846;5530;5552;5581;5587;5734;7432;8291;29969;55917;57520;65125	CD34;HECW2;SRGN;DYSF;GRB10;APP;CD200;WNK1;PPP3CA;MDFIC;NOS3;PRKD1;PTGER4;PRKCE;BCR;NEDD4;CTTNBP2NL;VIP
GO:0002682	regulation of immune system process	http://amigo.geneontology.org/amigo/term/GO:0002682	1309	36	16.7731	2.14629	9.00383e-06	0.00196481	351;613;677;947;1021;1499;2242;3572;3600;4092;4345;4651;5359;5530;5581;5627;5734;6197;6403;6772;6793;7412;8291;9844;9976;10392;10458;23143;23180;23236;27086;54625;56998;59338;65125;79908	CD34;ELMO1;PLCB1;DYSF;APP;CD200;WNK1;IL15;NOD1;CTNNBIP1;RFTN1;ZFP36L1;PPP3CA;FOXP1;LRCH1;CLEC2B;MYO10;PARP14;BTNL8;PTGER4;STAT1;FES;PRKCE;IL6ST;PLEKHA1;BCR;PLSCR1;PROS1;CDK6;SMAD7;STK10;CTNNB1;RPS6KA3;SELP;BAIAP2;VCAM1
GO:0040017	positive regulation of locomotion	http://amigo.geneontology.org/amigo/term/GO:0040017	512	20	6.56062	3.04849	9.54184e-06	0.00203264	351;659;2247;4846;5155;5530;5581;5587;5962;6403;8291;8613;9732;10396;23224;27086;56920;57556;57580;65125	DOCK4;SYNE2;DYSF;APP;ATP8A1;PREX1;PLPP3;WNK1;PDGFB;SEMA3G;PPP3CA;FOXP1;NOS3;SEMA6A;RDX;PRKD1;PRKCE;BMPR2;FGF2;SELP
GO:1903034	regulation of response to wounding	http://amigo.geneontology.org/amigo/term/GO:1903034	140	10	1.79392	5.57439	1.28197e-05	0.00266739	947;2247;4846;5155;5581;5627;6403;8613;135228;158376	CD34;SPAAR;PLPP3;PDGFB;NOS3;CD109;PRKCE;PROS1;FGF2;SELP
GO:0030336	negative regulation of cell migration	http://amigo.geneontology.org/amigo/term/GO:0030336	241	13	3.0881	4.2097	1.39938e-05	0.00284551	104;613;753;2247;4092;4301;4345;5734;5797;22998;23143;23236;29775	LDLRAD4;LIMCH1;PLCB1;PTPRM;AFDN;CD200;ADARB1;CARD10;LRCH1;PTGER4;BCR;SMAD7;FGF2
GO:0035850	epithelial cell differentiation involved in kidney development	http://amigo.geneontology.org/amigo/term/GO:0035850	43	6	0.550989	10.8895	1.68279e-05	0.00334575	947;1499;4643;5155;6772;79633	CD34;MYO1E;FAT4;PDGFB;STAT1;CTNNB1
GO:0072202	cell differentiation involved in metanephros development	http://amigo.geneontology.org/amigo/term/GO:0072202	26	5	0.333156	15.008	1.73349e-05	0.00337165	947;1499;5155;6772;79633	CD34;FAT4;PDGFB;STAT1;CTNNB1
GO:0008219	cell death	http://amigo.geneontology.org/amigo/term/GO:0008219	1997	47	25.589	1.83673	1.98158e-05	0.00376796	104;351;659;677;824;837;947;1499;2122;2247;3572;4170;4205;4345;4846;5359;5552;5581;5587;6196;6197;6772;7052;7164;7432;8502;8743;8795;8837;9026;9844;10114;10392;10397;22861;27086;29775;29904;50650;54739;57449;57556;57580;64344;64798;114908;283349	CD34;CFLAR;ELMO1;HIF3A;MECOM;SRGN;APP;ARHGEF3;CD200;TGM2;PREX1;TPD52L1;NLRP1;ADARB1;PKP4;NDRG1;DEPTOR;TNFSF10;NOD1;MEF2A;EEF2K;RPS6KA2;HIP1R;ZFP36L1;FOXP1;NOS3;SEMA6A;MCL1;XAF1;CARD10;TNFRSF10B;PRKD1;STAT1;PRKCE;IL6ST;HIPK3;PLEKHG5;TMEM123;PLSCR1;RASSF3;CASP4;VIP;BMPR2;CAPN2;FGF2;CTNNB1;RPS6KA3
GO:0009611	response to wounding	http://amigo.geneontology.org/amigo/term/GO:0009611	585	21	7.49602	2.80149	2.02148e-05	0.00376796	677;947;2247;2776;3709;3710;4846;5155;5359;5530;5577;5581;5627;6403;8291;8323;8837;79602;135228;158376;221477	CD34;CFLAR;DYSF;SPAAR;ITPR2;ITPR3;GNAQ;PDGFB;ZFP36L1;PPP3CA;NOS3;FZD6;PRKAR2B;CD109;ADIPOR2;PRKCE;PLSCR1;PROS1;C6orf89;FGF2;SELP
GO:0035239	tube morphogenesis	http://amigo.geneontology.org/amigo/term/GO:0035239	779	25	9.98187	2.50454	2.12692e-05	0.00388357	659;677;947;1499;2247;3339;4092;4643;4734;4846;5587;5797;6772;7052;8291;8323;27086;29775;56998;57556;64344;79602;79633;157506;339829	CD34;HIF3A;HSPG2;PTPRM;DYSF;MYO1E;TGM2;FAT4;CTNNBIP1;ZFP36L1;FOXP1;NOS3;SEMA6A;FZD6;RDH10;CARD10;PRKD1;CCDC39;ADIPOR2;STAT1;NEDD4;SMAD7;BMPR2;FGF2;CTNNB1
GO:2000146	negative regulation of cell motility	http://amigo.geneontology.org/amigo/term/GO:2000146	253	13	3.24187	4.01004	2.33926e-05	0.00418588	104;613;753;2247;4092;4301;4345;5734;5797;22998;23143;23236;29775	LDLRAD4;LIMCH1;PLCB1;PTPRM;AFDN;CD200;ADARB1;CARD10;LRCH1;PTGER4;BCR;SMAD7;FGF2
GO:0019220	regulation of phosphate metabolic process	http://amigo.geneontology.org/amigo/term/GO:0019220	1598	40	20.4763	1.95348	2.42914e-05	0.00426148	104;351;659;753;824;1499;2122;2247;2776;2887;3572;3600;4092;4846;5155;5577;5581;5587;5998;6793;7164;8613;8795;8837;10114;10392;22998;23236;29775;29904;29969;30844;54625;57556;64798;65125;135228;154043;219771;440193	CFLAR;LDLRAD4;LIMCH1;MECOM;PLCB1;GRB10;APP;RGS3;TPD52L1;CNKSR3;PLPP3;ADARB1;WNK1;IL15;DEPTOR;NOD1;GNAQ;PDGFB;EEF2K;CCNY;MDFIC;NOS3;SEMA6A;CARD10;PRKAR2B;CD109;TNFRSF10B;EHD4;PRKD1;PARP14;CCDC88C;PRKCE;IL6ST;HIPK3;SMAD7;STK10;BMPR2;CAPN2;FGF2;CTNNB1
GO:0051174	regulation of phosphorus metabolic process	http://amigo.geneontology.org/amigo/term/GO:0051174	1600	40	20.5019	1.95104	2.50019e-05	0.00430177	104;351;659;753;824;1499;2122;2247;2776;2887;3572;3600;4092;4846;5155;5577;5581;5587;5998;6793;7164;8613;8795;8837;10114;10392;22998;23236;29775;29904;29969;30844;54625;57556;64798;65125;135228;154043;219771;440193	CFLAR;LDLRAD4;LIMCH1;MECOM;PLCB1;GRB10;APP;RGS3;TPD52L1;CNKSR3;PLPP3;ADARB1;WNK1;IL15;DEPTOR;NOD1;GNAQ;PDGFB;EEF2K;CCNY;MDFIC;NOS3;SEMA6A;CARD10;PRKAR2B;CD109;TNFRSF10B;EHD4;PRKD1;PARP14;CCDC88C;PRKCE;IL6ST;HIPK3;SMAD7;STK10;BMPR2;CAPN2;FGF2;CTNNB1
GO:0051707	response to other organism	http://amigo.geneontology.org/amigo/term/GO:0051707	789	25	10.11	2.4728	2.63038e-05	0.00444038	104;613;824;1021;3600;4258;4846;5359;5581;5734;6197;6403;6772;7412;8837;10392;10458;10561;10964;22861;27086;55008;56829;56977;83872	CFLAR;HMCN1;STOX2;NLRP1;MGST2;ADARB1;IL15;NOD1;FOXP1;IFI44L;NOS3;PTGER4;STAT1;IFI44;PRKCE;BCR;PLSCR1;CDK6;CAPN2;RPS6KA3;HERC6;SELP;BAIAP2;ZC3HAV1;VCAM1
GO:0043207	response to external biotic stimulus	http://amigo.geneontology.org/amigo/term/GO:0043207	790	25	10.1228	2.46967	2.68624e-05	0.0044507	104;613;824;1021;3600;4258;4846;5359;5581;5734;6197;6403;6772;7412;8837;10392;10458;10561;10964;22861;27086;55008;56829;56977;83872	CFLAR;HMCN1;STOX2;NLRP1;MGST2;ADARB1;IL15;NOD1;FOXP1;IFI44L;NOS3;PTGER4;STAT1;IFI44;PRKCE;BCR;PLSCR1;CDK6;CAPN2;RPS6KA3;HERC6;SELP;BAIAP2;ZC3HAV1;VCAM1
GO:0043542	endothelial cell migration	http://amigo.geneontology.org/amigo/term/GO:0043542	188	11	2.40898	4.56626	3.09136e-05	0.0050288	659;2247;4846;5155;5587;5797;5829;6772;27086;29775;57449	PTPRM;PDGFB;FOXP1;NOS3;PXN;CARD10;PRKD1;STAT1;PLEKHG5;BMPR2;FGF2
GO:0048660	regulation of smooth muscle cell proliferation	http://amigo.geneontology.org/amigo/term/GO:0048660	125	9	1.60171	5.61898	3.28829e-05	0.00525364	1499;2247;3600;5155;6772;7052;7432;27086;56998	TGM2;IL15;CTNNBIP1;PDGFB;FOXP1;STAT1;VIP;FGF2;CTNNB1
GO:0006954	inflammatory response	http://amigo.geneontology.org/amigo/term/GO:0006954	653	22	8.36735	2.62927	3.34706e-05	0.00525371	351;613;837;3339;3572;3600;4258;4261;4345;5359;5587;5627;5734;6403;7052;7412;10392;22861;27086;50848;56998;80833	HSPG2;APP;CD200;TGM2;NLRP1;MGST2;IL15;NOD1;CTNNBIP1;FOXP1;CIITA;PRKD1;APOL3;PTGER4;IL6ST;BCR;PLSCR1;PROS1;CASP4;SELP;F11R;VCAM1
GO:0048659	smooth muscle cell proliferation	http://amigo.geneontology.org/amigo/term/GO:0048659	126	9	1.61453	5.57439	3.50258e-05	0.00540303	1499;2247;3600;5155;6772;7052;7432;27086;56998	TGM2;IL15;CTNNBIP1;PDGFB;FOXP1;STAT1;VIP;FGF2;CTNNB1
GO:0050673	epithelial cell proliferation	http://amigo.geneontology.org/amigo/term/GO:0050673	345	15	4.42073	3.39311	3.90177e-05	0.0059168	659;677;947;1021;1499;2247;5155;5587;5797;6772;7432;8291;8837;135228;221477	CD34;CFLAR;PTPRM;DYSF;PDGFB;ZFP36L1;CD109;PRKD1;STAT1;CDK6;VIP;BMPR2;C6orf89;FGF2;CTNNB1
GO:0009607	response to biotic stimulus	http://amigo.geneontology.org/amigo/term/GO:0009607	817	25	10.4688	2.38805	4.66517e-05	0.00695655	104;613;824;1021;3600;4258;4846;5359;5581;5734;6197;6403;6772;7412;8837;10392;10458;10561;10964;22861;27086;55008;56829;56977;83872	CFLAR;HMCN1;STOX2;NLRP1;MGST2;ADARB1;IL15;NOD1;FOXP1;IFI44L;NOS3;PTGER4;STAT1;IFI44;PRKCE;BCR;PLSCR1;CDK6;CAPN2;RPS6KA3;HERC6;SELP;BAIAP2;ZC3HAV1;VCAM1
GO:0001935	endothelial cell proliferation	http://amigo.geneontology.org/amigo/term/GO:0001935	133	9	1.70422	5.281	5.36028e-05	0.00786204	659;947;2247;5155;5587;5797;6772;7432;8291	CD34;PTPRM;DYSF;PDGFB;PRKD1;STAT1;VIP;BMPR2;FGF2
GO:0045655	regulation of monocyte differentiation	http://amigo.geneontology.org/amigo/term/GO:0045655	17	4	0.217833	18.3627	5.45777e-05	0.00787591	677;1021;27086;56998	CTNNBIP1;ZFP36L1;FOXP1;CDK6
GO:0072006	nephron development	http://amigo.geneontology.org/amigo/term/GO:0072006	134	9	1.71704	5.24159	5.68353e-05	0.00796588	947;1499;2247;4643;5155;6772;8837;56998;79633	CD34;CFLAR;MYO1E;FAT4;CTNNBIP1;PDGFB;STAT1;FGF2;CTNNB1
GO:0061005	cell differentiation involved in kidney development	http://amigo.geneontology.org/amigo/term/GO:0061005	53	6	0.679126	8.83488	5.69818e-05	0.00796588	947;1499;4643;5155;6772;79633	CD34;MYO1E;FAT4;PDGFB;STAT1;CTNNB1
GO:0032103	positive regulation of response to external stimulus	http://amigo.geneontology.org/amigo/term/GO:0032103	278	13	3.56221	3.64942	6.20201e-05	0.00853683	351;659;2247;3572;3600;4258;5155;5587;5734;7052;8291;10392;65125	DYSF;APP;TGM2;MGST2;WNK1;IL15;NOD1;PDGFB;PRKD1;PTGER4;IL6ST;BMPR2;FGF2
GO:0006915	apoptotic process	http://amigo.geneontology.org/amigo/term/GO:0006915	1786	42	22.8853	1.83524	6.32236e-05	0.00857063	104;351;659;677;824;837;1499;2122;3572;4170;4205;4846;5359;5552;5581;5587;6196;6197;6772;7052;7164;7432;8743;8795;8837;9026;9844;10114;10392;10397;22861;27086;29775;29904;50650;54739;57449;57556;57580;64344;64798;283349	CFLAR;ELMO1;HIF3A;MECOM;SRGN;APP;ARHGEF3;TGM2;PREX1;TPD52L1;NLRP1;ADARB1;NDRG1;DEPTOR;TNFSF10;NOD1;MEF2A;EEF2K;RPS6KA2;HIP1R;ZFP36L1;FOXP1;NOS3;SEMA6A;MCL1;XAF1;CARD10;TNFRSF10B;PRKD1;STAT1;PRKCE;IL6ST;HIPK3;PLEKHG5;PLSCR1;RASSF3;CASP4;VIP;BMPR2;CAPN2;CTNNB1;RPS6KA3
GO:0042326	negative regulation of phosphorylation	http://amigo.geneontology.org/amigo/term/GO:0042326	405	16	5.18955	3.08312	6.76313e-05	0.00892228	104;753;2122;2776;2887;4092;5577;5998;8613;10114;54625;57556;64798;65125;135228;154043	LDLRAD4;MECOM;GRB10;RGS3;CNKSR3;PLPP3;ADARB1;WNK1;DEPTOR;GNAQ;SEMA6A;PRKAR2B;CD109;PARP14;HIPK3;SMAD7
GO:0071495	cellular response to endogenous stimulus	http://amigo.geneontology.org/amigo/term/GO:0071495	1269	33	16.2606	2.02945	6.88839e-05	0.00892228	351;476;659;677;753;824;837;1499;2247;2530;2776;2887;3709;4092;4093;4734;5577;5581;5734;5829;5962;6772;8837;10392;10458;23236;27086;29904;50848;79602;79633;135228;158376	CFLAR;LDLRAD4;PLCB1;GRB10;SPAAR;APP;ATP1A1;FAT4;ITPR2;SMAD9;NOD1;GNAQ;EEF2K;ZFP36L1;FOXP1;RDX;PXN;PRKAR2B;CD109;ADIPOR2;PTGER4;STAT1;PRKCE;FUT8;NEDD4;SMAD7;CASP4;BMPR2;CAPN2;FGF2;CTNNB1;BAIAP2;F11R
GO:0010766	negative regulation of sodium ion transport	http://amigo.geneontology.org/amigo/term/GO:0010766	18	4	0.230647	17.3425	6.94701e-05	0.00892228	4734;5581;57520;65125	HECW2;WNK1;PRKCE;NEDD4
GO:0038001	paracrine signaling	http://amigo.geneontology.org/amigo/term/GO:0038001	7	3	0.0896959	33.4463	6.98066e-05	0.00892228	947;2247;5155	CD34;PDGFB;FGF2
GO:0043123	positive regulation of I-kappaB kinase/NF-kappaB signaling	http://amigo.geneontology.org/amigo/term/GO:0043123	171	10	2.19114	4.56383	7.15032e-05	0.00901041	1499;5581;5587;7052;8743;8795;8837;10392;57449;80833	CFLAR;TGM2;TNFSF10;NOD1;TNFRSF10B;PRKD1;APOL3;PRKCE;PLEKHG5;CTNNB1
GO:0031399	regulation of protein modification process	http://amigo.geneontology.org/amigo/term/GO:0031399	1680	40	21.527	1.85813	7.51433e-05	0.0093376	104;351;659;753;1499;2122;2247;2776;3572;3600;4092;5155;5577;5581;5587;5998;6793;7164;8291;8613;8795;8837;10114;10392;22998;23236;29775;29904;29969;30844;54625;57556;64798;65125;129293;135228;154043;219771;221477;440193	CFLAR;LDLRAD4;LIMCH1;MECOM;PLCB1;DYSF;APP;RGS3;TPD52L1;CNKSR3;PLPP3;ADARB1;WNK1;IL15;DEPTOR;NOD1;GNAQ;PDGFB;EEF2K;CCNY;MDFIC;SEMA6A;CARD10;PRKAR2B;CD109;TNFRSF10B;EHD4;PRKD1;PARP14;CCDC88C;PRKCE;IL6ST;HIPK3;SMAD7;STK10;BMPR2;C6orf89;FGF2;TRABD2A;CTNNB1
GO:0002685	regulation of leukocyte migration	http://amigo.geneontology.org/amigo/term/GO:0002685	173	10	2.21677	4.51107	7.88167e-05	0.00965991	351;613;4345;5734;6403;6793;8291;23143;23236;65125	PLCB1;DYSF;APP;CD200;WNK1;LRCH1;PTGER4;BCR;STK10;SELP
GO:0001933	negative regulation of protein phosphorylation	http://amigo.geneontology.org/amigo/term/GO:0001933	369	15	4.72826	3.17242	8.35094e-05	0.00970258	104;753;2122;2776;4092;5577;5998;8613;10114;54625;57556;64798;65125;135228;154043	LDLRAD4;MECOM;RGS3;CNKSR3;PLPP3;ADARB1;WNK1;DEPTOR;GNAQ;SEMA6A;PRKAR2B;CD109;PARP14;HIPK3;SMAD7
GO:0030029	actin filament-based process	http://amigo.geneontology.org/amigo/term/GO:0030029	695	22	8.90552	2.47038	8.42979e-05	0.00970258	476;613;2242;4205;4643;5581;5734;5829;5962;8837;9026;9844;10458;11078;22885;22998;23224;29780;50848;57477;57580;152273	ABLIM3;CFLAR;ELMO1;LIMCH1;SYNE2;ATP1A1;FGD5;MYO1E;PREX1;PARVB;MEF2A;HIP1R;SHROOM4;RDX;PXN;PTGER4;FES;PRKCE;BCR;BAIAP2;F11R;TRIOBP
GO:1901700	response to oxygen-containing compound	http://amigo.geneontology.org/amigo/term/GO:1901700	1455	36	18.6439	1.93092	8.55775e-05	0.00970258	351;476;613;677;824;837;1499;2776;2887;3600;3709;4258;4846;5155;5530;5577;5581;5587;5734;5829;6197;6403;6772;7412;8743;8837;10392;10458;22861;23236;27086;29904;55638;59338;116988;158376	CFLAR;PLCB1;GRB10;SPAAR;APP;ATP1A1;NLRP1;MGST2;ITPR2;IL15;TNFSF10;NOD1;GNAQ;PDGFB;EEF2K;ZFP36L1;PPP3CA;FOXP1;NOS3;PXN;PRKAR2B;SYBU;PRKD1;PTGER4;STAT1;PRKCE;PLEKHA1;AGAP3;BCR;CASP4;CAPN2;CTNNB1;RPS6KA3;SELP;BAIAP2;VCAM1
GO:0002028	regulation of sodium ion transport	http://amigo.geneontology.org/amigo/term/GO:0002028	82	7	1.05072	6.66208	8.59246e-05	0.00970258	476;4734;4846;5581;57520;65125;154043	HECW2;ATP1A1;CNKSR3;WNK1;NOS3;PRKCE;NEDD4
GO:0022604	regulation of cell morphogenesis	http://amigo.geneontology.org/amigo/term/GO:0022604	458	17	5.86868	2.89674	8.60484e-05	0.00970258	659;2242;4651;4734;5530;5962;10458;11078;26052;29780;29904;54873;56920;57520;57556;57580;152273	HECW2;PALMD;FGD5;PREX1;PARVB;EEF2K;SEMA3G;PPP3CA;SEMA6A;RDX;MYO10;FES;DNM3;NEDD4;BMPR2;BAIAP2;TRIOBP
GO:1901701	cellular response to oxygen-containing compound	http://amigo.geneontology.org/amigo/term/GO:1901701	1008	28	12.9162	2.16782	8.67367e-05	0.00970258	351;613;677;824;837;1499;2776;2887;3600;3709;4846;5155;5530;5577;5581;5587;5734;5829;6772;8837;10392;10458;23236;29904;55638;59338;116988;158376	CFLAR;PLCB1;GRB10;SPAAR;APP;ITPR2;IL15;NOD1;GNAQ;PDGFB;EEF2K;ZFP36L1;PPP3CA;NOS3;PXN;PRKAR2B;SYBU;PRKD1;PTGER4;STAT1;PRKCE;PLEKHA1;AGAP3;BCR;CASP4;CAPN2;CTNNB1;BAIAP2
GO:0033002	muscle cell proliferation	http://amigo.geneontology.org/amigo/term/GO:0033002	175	10	2.2424	4.45951	8.67561e-05	0.00970258	1499;2247;3600;5155;6772;7052;7432;8837;27086;56998	CFLAR;TGM2;IL15;CTNNBIP1;PDGFB;FOXP1;STAT1;VIP;FGF2;CTNNB1
GO:0048585	negative regulation of response to stimulus	http://amigo.geneontology.org/amigo/term/GO:0048585	1459	36	18.6952	1.92563	9.05013e-05	0.00999648	613;753;947;1021;1499;2122;2247;2887;4092;4170;4345;4734;4846;5155;5627;5734;5998;6772;8323;8743;8795;8837;9249;9501;10114;27086;54625;56920;56998;57556;59338;64798;129293;135228;154043;158376	CD34;CFLAR;LDLRAD4;MECOM;GRB10;SPAAR;RGS3;CD200;CNKSR3;DHRS3;DEPTOR;TNFSF10;CTNNBIP1;PDGFB;SEMA3G;RPH3AL;FOXP1;NOS3;SEMA6A;FZD6;MCL1;CD109;TNFRSF10B;PARP14;PTGER4;STAT1;HIPK3;PLEKHA1;BCR;NEDD4;PROS1;CDK6;SMAD7;FGF2;TRABD2A;CTNNB1
GO:0012501	programmed cell death	http://amigo.geneontology.org/amigo/term/GO:0012501	1880	43	24.0898	1.78499	9.63844e-05	0.0105165	104;351;659;677;824;837;1499;2122;3572;4170;4205;4846;5359;5552;5581;5587;6196;6197;6772;7052;7164;7432;8502;8743;8795;8837;9026;9844;10114;10392;10397;22861;27086;29775;29904;50650;54739;57449;57556;57580;64344;64798;283349	CFLAR;ELMO1;HIF3A;MECOM;SRGN;APP;ARHGEF3;TGM2;PREX1;TPD52L1;NLRP1;ADARB1;PKP4;NDRG1;DEPTOR;TNFSF10;NOD1;MEF2A;EEF2K;RPS6KA2;HIP1R;ZFP36L1;FOXP1;NOS3;SEMA6A;MCL1;XAF1;CARD10;TNFRSF10B;PRKD1;STAT1;PRKCE;IL6ST;HIPK3;PLEKHG5;PLSCR1;RASSF3;CASP4;VIP;BMPR2;CAPN2;CTNNB1;RPS6KA3
GO:0043122	regulation of I-kappaB kinase/NF-kappaB signaling	http://amigo.geneontology.org/amigo/term/GO:0043122	215	11	2.75495	3.99282	0.000104198	0.011232	1499;5581;5587;6772;7052;8743;8795;8837;10392;57449;80833	CFLAR;TGM2;TNFSF10;NOD1;TNFRSF10B;PRKD1;APOL3;STAT1;PRKCE;PLEKHG5;CTNNB1
GO:0051241	negative regulation of multicellular organismal process	http://amigo.geneontology.org/amigo/term/GO:0051241	1075	29	13.7747	2.1053	0.000107029	0.0112484	351;476;613;659;677;753;947;1021;1499;2247;3339;3600;4092;4345;4846;4858;5155;5530;5552;5627;5734;5797;6772;9732;26052;29775;56920;57556;65125	CD34;DOCK4;HSPG2;LDLRAD4;PTPRM;SRGN;APP;ATP1A1;CD200;WNK1;IL15;PDGFB;SEMA3G;ZFP36L1;PPP3CA;NOVA2;NOS3;SEMA6A;CARD10;PTGER4;STAT1;BCR;DNM3;PROS1;CDK6;SMAD7;BMPR2;FGF2;CTNNB1
GO:0043547	positive regulation of GTPase activity	http://amigo.geneontology.org/amigo/term/GO:0043547	378	15	4.84358	3.09688	0.000109161	0.0112484	613;2776;4301;5998;6904;8502;9732;11138;23236;50848;57186;57514;57580;57636;116988	ARHGAP31;DOCK4;PLCB1;AFDN;RGS3;PREX1;PKP4;RALGAPA2;GNAQ;ARHGAP23;TBCD;TBC1D8;AGAP3;BCR;F11R
GO:0010594	regulation of endothelial cell migration	http://amigo.geneontology.org/amigo/term/GO:0010594	146	9	1.8708	4.81077	0.000110334	0.0112484	659;2247;4846;5155;5587;5797;8613;27086;29775	PTPRM;PLPP3;PDGFB;FOXP1;NOS3;CARD10;PRKD1;BMPR2;FGF2
GO:0030168	platelet activation	http://amigo.geneontology.org/amigo/term/GO:0030168	146	9	1.8708	4.81077	0.000110334	0.0112484	2776;3709;3710;4846;5155;5359;5581;6403;8323	ITPR2;ITPR3;GNAQ;PDGFB;NOS3;FZD6;PRKCE;PLSCR1;SELP
GO:0002692	negative regulation of cellular extravasation	http://amigo.geneontology.org/amigo/term/GO:0002692	8	3	0.10251	29.2655	0.000110636	0.0112484	613;5734;23236	PLCB1;PTGER4;BCR
GO:0001944	vasculature development	http://amigo.geneontology.org/amigo/term/GO:0001944	659	21	8.44423	2.48691	0.000112321	0.0112915	659;677;947;1499;2247;3339;4092;4643;4734;4846;5155;5587;5784;5797;6772;8291;8837;29775;57556;64344;79602	CD34;CFLAR;HIF3A;HSPG2;PTPRM;DYSF;MYO1E;PDGFB;ZFP36L1;NOS3;SEMA6A;PTPN14;CARD10;PRKD1;ADIPOR2;STAT1;NEDD4;SMAD7;BMPR2;FGF2;CTNNB1
GO:0007599	hemostasis	http://amigo.geneontology.org/amigo/term/GO:0007599	296	13	3.79286	3.4275	0.000116763	0.0116076	947;2313;2776;3709;3710;4846;5155;5359;5577;5581;5627;6403;8323	CD34;FLI1;ITPR2;ITPR3;GNAQ;PDGFB;NOS3;FZD6;PRKAR2B;PRKCE;PLSCR1;PROS1;SELP
GO:0050678	regulation of epithelial cell proliferation	http://amigo.geneontology.org/amigo/term/GO:0050678	297	13	3.80567	3.41596	0.000120756	0.0118726	659;677;1021;1499;2247;5155;5587;5797;6772;7432;8291;8837;135228	CFLAR;PTPRM;DYSF;PDGFB;ZFP36L1;CD109;PRKD1;STAT1;CDK6;VIP;BMPR2;FGF2;CTNNB1
GO:0009617	response to bacterium	http://amigo.geneontology.org/amigo/term/GO:0009617	518	18	6.6375	2.71187	0.000122439	0.0119072	613;824;4258;4846;5581;5734;6197;6403;7412;8837;10392;10458;10561;22861;27086;55008;56977;83872	CFLAR;HMCN1;STOX2;NLRP1;MGST2;NOD1;FOXP1;NOS3;PTGER4;IFI44;PRKCE;BCR;CAPN2;RPS6KA3;HERC6;SELP;BAIAP2;VCAM1
GO:0001936	regulation of endothelial cell proliferation	http://amigo.geneontology.org/amigo/term/GO:0001936	117	8	1.4992	5.33617	0.000130217	0.0125274	659;2247;5155;5587;5797;6772;7432;8291	PTPRM;DYSF;PDGFB;PRKD1;STAT1;VIP;BMPR2;FGF2
GO:0072358	cardiovascular system development	http://amigo.geneontology.org/amigo/term/GO:0072358	668	21	8.55955	2.4534	0.000135623	0.0129087	659;677;947;1499;2247;3339;4092;4643;4734;4846;5155;5587;5784;5797;6772;8291;8837;29775;57556;64344;79602	CD34;CFLAR;HIF3A;HSPG2;PTPRM;DYSF;MYO1E;PDGFB;ZFP36L1;NOS3;SEMA6A;PTPN14;CARD10;PRKD1;ADIPOR2;STAT1;NEDD4;SMAD7;BMPR2;FGF2;CTNNB1
GO:0010631	epithelial cell migration	http://amigo.geneontology.org/amigo/term/GO:0010631	264	12	3.38282	3.54734	0.000155518	0.0146465	659;2247;4846;5155;5581;5587;5797;5829;6772;27086;29775;57449	PTPRM;PDGFB;FOXP1;NOS3;PXN;CARD10;PRKD1;STAT1;PRKCE;PLEKHG5;BMPR2;FGF2
GO:0002686	negative regulation of leukocyte migration	http://amigo.geneontology.org/amigo/term/GO:0002686	41	5	0.525362	9.51725	0.000169002	0.0157506	613;4345;5734;23143;23236	PLCB1;CD200;LRCH1;PTGER4;BCR
GO:0090132	epithelium migration	http://amigo.geneontology.org/amigo/term/GO:0090132	267	12	3.42126	3.50748	0.000172766	0.0159355	659;2247;4846;5155;5581;5587;5797;5829;6772;27086;29775;57449	PTPRM;PDGFB;FOXP1;NOS3;PXN;CARD10;PRKD1;STAT1;PRKCE;PLEKHG5;BMPR2;FGF2
GO:0001568	blood vessel development	http://amigo.geneontology.org/amigo/term/GO:0001568	631	20	8.08545	2.47358	0.000176906	0.0160992	659;677;947;1499;2247;3339;4092;4643;4734;4846;5155;5587;5797;6772;8291;8837;29775;57556;64344;79602	CD34;CFLAR;HIF3A;HSPG2;PTPRM;DYSF;MYO1E;PDGFB;ZFP36L1;NOS3;SEMA6A;CARD10;PRKD1;ADIPOR2;STAT1;NEDD4;SMAD7;BMPR2;FGF2;CTNNB1
GO:0044092	negative regulation of molecular function	http://amigo.geneontology.org/amigo/term/GO:0044092	997	27	12.7753	2.11346	0.00017814	0.0160992	104;351;2776;4092;4345;4734;4846;5155;5530;5577;5581;5627;5962;5998;6197;8291;8323;8837;10114;23143;50848;55917;56998;57520;64798;65125;135228	CFLAR;HECW2;DYSF;APP;RGS3;CD200;ADARB1;WNK1;DEPTOR;GNAQ;CTNNBIP1;PDGFB;PPP3CA;NOS3;RDX;FZD6;LRCH1;PRKAR2B;CD109;PRKCE;HIPK3;NEDD4;CTTNBP2NL;PROS1;SMAD7;RPS6KA3;F11R
GO:0010595	positive regulation of endothelial cell migration	http://amigo.geneontology.org/amigo/term/GO:0010595	93	7	1.19167	5.87409	0.000190225	0.0167832	659;2247;4846;5155;5587;8613;27086	PLPP3;PDGFB;FOXP1;NOS3;PRKD1;BMPR2;FGF2
GO:0072215	regulation of metanephros development	http://amigo.geneontology.org/amigo/term/GO:0072215	23	4	0.294715	13.5724	0.000191198	0.0167832	1499;5155;6772;79633	FAT4;PDGFB;STAT1;CTNNB1
GO:0031400	negative regulation of protein modification process	http://amigo.geneontology.org/amigo/term/GO:0031400	537	18	6.88096	2.61591	0.000191336	0.0167832	104;753;1499;2122;2776;4092;5577;5581;5998;8291;8613;10114;54625;57556;64798;65125;135228;154043	LDLRAD4;MECOM;DYSF;RGS3;CNKSR3;PLPP3;ADARB1;WNK1;DEPTOR;GNAQ;SEMA6A;PRKAR2B;CD109;PARP14;PRKCE;HIPK3;SMAD7;CTNNB1
GO:0000902	cell morphogenesis	http://amigo.geneontology.org/amigo/term/GO:0000902	949	26	12.1602	2.13812	0.000197748	0.0171772	104;351;659;1499;2242;2887;4205;4651;4734;5530;5797;5962;6904;10458;11078;26052;29780;29904;54873;56920;57477;57520;57556;57580;79834;152273	HECW2;PALMD;PTPRM;GRB10;APP;FGD5;PREX1;PARVB;ADARB1;MEF2A;EEF2K;SEMA3G;SHROOM4;PEAK1;PPP3CA;SEMA6A;RDX;TBCD;MYO10;FES;DNM3;NEDD4;BMPR2;CTNNB1;BAIAP2;TRIOBP
GO:0030097	hemopoiesis	http://amigo.geneontology.org/amigo/term/GO:0030097	741	22	9.49495	2.31702	0.000210755	0.0180829	351;613;677;947;1021;1499;2122;2242;2313;3600;4092;4242;4643;5155;5734;6772;7412;27086;55008;56998;57580;135228	CD34;FLI1;MECOM;APP;MYO1E;PREX1;IL15;CTNNBIP1;PDGFB;ZFP36L1;FOXP1;CD109;PTGER4;STAT1;FES;MFNG;BCR;CDK6;SMAD7;CTNNB1;HERC6;VCAM1
GO:0090130	tissue migration	http://amigo.geneontology.org/amigo/term/GO:0090130	273	12	3.49814	3.43039	0.000212216	0.0180829	659;2247;4846;5155;5581;5587;5797;5829;6772;27086;29775;57449	PTPRM;PDGFB;FOXP1;NOS3;PXN;CARD10;PRKD1;STAT1;PRKCE;PLEKHG5;BMPR2;FGF2
GO:0006952	defense response	http://amigo.geneontology.org/amigo/term/GO:0006952	1350	33	17.2985	1.90768	0.000221926	0.0187318	104;351;613;837;3339;3572;3600;4258;4261;4345;5359;5581;5587;5627;5734;6197;6403;6772;7052;7412;10392;10964;11262;22861;23180;27086;50848;54625;54739;56829;56998;80833;115361	HSPG2;APP;CD200;TGM2;NLRP1;MGST2;ADARB1;IL15;NOD1;CTNNBIP1;RFTN1;FOXP1;IFI44L;XAF1;CIITA;PRKD1;APOL3;PARP14;PTGER4;STAT1;PRKCE;IL6ST;BCR;PLSCR1;SP140;PROS1;CASP4;RPS6KA3;SELP;ZC3HAV1;F11R;GBP4;VCAM1
GO:0050776	regulation of immune response	http://amigo.geneontology.org/amigo/term/GO:0050776	851	24	10.9045	2.20093	0.000231732	0.0193767	613;947;2242;3572;3600;4092;4345;4651;5359;5530;5581;5627;6197;6772;7412;9844;9976;10392;10458;23180;54625;59338;65125;79908	CD34;ELMO1;CD200;WNK1;IL15;NOD1;RFTN1;PPP3CA;CLEC2B;MYO10;PARP14;BTNL8;STAT1;FES;PRKCE;IL6ST;PLEKHA1;BCR;PLSCR1;PROS1;SMAD7;RPS6KA3;BAIAP2;VCAM1
GO:0009887	animal organ morphogenesis	http://amigo.geneontology.org/amigo/term/GO:0009887	909	25	11.6477	2.14635	0.000249886	0.020614	104;613;659;947;1499;2247;2313;4092;4734;4846;5797;6772;7052;8323;8837;9249;11078;23287;55790;56998;57556;59338;79633;157506;339829	CD34;CFLAR;CSGALNACT1;FLI1;PTPRM;TGM2;FAT4;ADARB1;DHRS3;CTNNBIP1;NOS3;SEMA6A;FZD6;RDH10;CCDC39;STAT1;PLEKHA1;BCR;AGTPBP1;NEDD4;SMAD7;BMPR2;FGF2;CTNNB1;TRIOBP
GO:0061045	negative regulation of wound healing	http://amigo.geneontology.org/amigo/term/GO:0061045	69	6	0.884146	6.78621	0.000251138	0.020614	947;2247;4846;5155;5627;135228	CD34;PDGFB;NOS3;CD109;PROS1;FGF2
GO:0048514	blood vessel morphogenesis	http://amigo.geneontology.org/amigo/term/GO:0048514	555	18	7.11161	2.53107	0.000285842	0.0232493	659;677;947;1499;2247;3339;4092;4643;4734;4846;5587;5797;6772;8291;29775;57556;64344;79602	CD34;HIF3A;HSPG2;PTPRM;DYSF;MYO1E;ZFP36L1;NOS3;SEMA6A;CARD10;PRKD1;ADIPOR2;STAT1;NEDD4;SMAD7;BMPR2;FGF2;CTNNB1
GO:0001667	ameboidal-type cell migration	http://amigo.geneontology.org/amigo/term/GO:0001667	369	14	4.72826	2.96092	0.000293768	0.0236403	659;2247;4846;5155;5581;5587;5797;5829;6772;27086;29775;56920;57449;57556	PTPRM;PDGFB;SEMA3G;FOXP1;NOS3;SEMA6A;PXN;CARD10;PRKD1;STAT1;PRKCE;PLEKHG5;BMPR2;FGF2
GO:0030036	actin cytoskeleton organization	http://amigo.geneontology.org/amigo/term/GO:0030036	606	19	7.7651	2.44684	0.000295933	0.0236403	613;2242;4205;5581;5734;5829;5962;8837;9026;9844;10458;11078;22885;22998;29780;50848;57477;57580;152273	ABLIM3;CFLAR;ELMO1;LIMCH1;FGD5;PREX1;PARVB;MEF2A;HIP1R;SHROOM4;RDX;PXN;PTGER4;FES;PRKCE;BCR;BAIAP2;F11R;TRIOBP
GO:0120036	plasma membrane bounded cell projection organization	http://amigo.geneontology.org/amigo/term/GO:0120036	1433	34	18.362	1.85165	0.000307078	0.0243135	104;351;659;950;1499;2242;2887;4205;4651;4734;5530;5577;5587;5797;5962;6103;8837;10458;11078;11138;22885;23224;26052;29780;29904;56920;57520;57556;57580;59338;79633;85461;152273;339829	ABLIM3;CFLAR;HECW2;PTPRM;SYNE2;GRB10;APP;FGD5;PREX1;FAT4;PARVB;ADARB1;TANC1;MEF2A;EEF2K;SEMA3G;PPP3CA;SEMA6A;RPGR;RDX;TBC1D8;PRKAR2B;PRKD1;MYO10;CCDC39;FES;PLEKHA1;DNM3;NEDD4;BMPR2;CTNNB1;SCARB2;BAIAP2;TRIOBP
GO:0045936	negative regulation of phosphate metabolic process	http://amigo.geneontology.org/amigo/term/GO:0045936	512	17	6.56062	2.59122	0.00032295	0.0252972	104;753;2122;2776;2887;4092;5155;5577;5998;8613;10114;54625;57556;64798;65125;135228;154043	LDLRAD4;MECOM;GRB10;RGS3;CNKSR3;PLPP3;ADARB1;WNK1;DEPTOR;GNAQ;PDGFB;SEMA6A;PRKAR2B;CD109;PARP14;HIPK3;SMAD7
GO:0010632	regulation of epithelial cell migration	http://amigo.geneontology.org/amigo/term/GO:0010632	206	10	2.63962	3.78842	0.000327863	0.0252972	659;2247;4846;5155;5581;5587;5797;8613;27086;29775	PTPRM;PLPP3;PDGFB;FOXP1;NOS3;CARD10;PRKD1;PRKCE;BMPR2;FGF2
GO:0010563	negative regulation of phosphorus metabolic process	http://amigo.geneontology.org/amigo/term/GO:0010563	513	17	6.57343	2.58617	0.000330303	0.0252972	104;753;2122;2776;2887;4092;5155;5577;5998;8613;10114;54625;57556;64798;65125;135228;154043	LDLRAD4;MECOM;GRB10;RGS3;CNKSR3;PLPP3;ADARB1;WNK1;DEPTOR;GNAQ;PDGFB;SEMA6A;PRKAR2B;CD109;PARP14;HIPK3;SMAD7
GO:0010634	positive regulation of epithelial cell migration	http://amigo.geneontology.org/amigo/term/GO:0010634	134	8	1.71704	4.65919	0.000330811	0.0252972	659;2247;4846;5155;5581;5587;8613;27086	PLPP3;PDGFB;FOXP1;NOS3;PRKD1;PRKCE;BMPR2;FGF2
GO:0007249	I-kappaB kinase/NF-kappaB signaling	http://amigo.geneontology.org/amigo/term/GO:0007249	246	11	3.15217	3.48966	0.000336379	0.0254602	1499;5581;5587;6772;7052;8743;8795;8837;10392;57449;80833	CFLAR;TGM2;TNFSF10;NOD1;TNFRSF10B;PRKD1;APOL3;STAT1;PRKCE;PLEKHG5;CTNNB1
GO:0009719	response to endogenous stimulus	http://amigo.geneontology.org/amigo/term/GO:0009719	1500	35	19.2206	1.82097	0.000338634	0.0254602	351;476;659;677;753;824;837;1499;2247;2530;2776;2887;3709;4092;4093;4734;4846;5577;5581;5734;5829;5962;6772;8743;8837;10392;10458;23236;27086;29904;50848;79602;79633;135228;158376	CFLAR;LDLRAD4;PLCB1;GRB10;SPAAR;APP;ATP1A1;FAT4;ITPR2;SMAD9;TNFSF10;NOD1;GNAQ;EEF2K;ZFP36L1;FOXP1;NOS3;RDX;PXN;PRKAR2B;CD109;ADIPOR2;PTGER4;STAT1;PRKCE;FUT8;NEDD4;SMAD7;CASP4;BMPR2;CAPN2;FGF2;CTNNB1;BAIAP2;F11R
GO:0030278	regulation of ossification	http://amigo.geneontology.org/amigo/term/GO:0030278	172	9	2.20396	4.08356	0.000377124	0.0278487	659;1021;1499;3572;5552;5587;5734;9249;56998	SRGN;DHRS3;CTNNBIP1;PRKD1;PTGER4;IL6ST;CDK6;BMPR2;CTNNB1
GO:0032989	cellular component morphogenesis	http://amigo.geneontology.org/amigo/term/GO:0032989	1045	27	13.3903	2.01638	0.000377186	0.0278487	104;351;659;1499;2242;2887;4205;4651;4734;5530;5797;5962;6904;8837;10458;11078;26052;29780;29904;54873;56920;57477;57520;57556;57580;79834;152273	CFLAR;HECW2;PALMD;PTPRM;GRB10;APP;FGD5;PREX1;PARVB;ADARB1;MEF2A;EEF2K;SEMA3G;SHROOM4;PEAK1;PPP3CA;SEMA6A;RDX;TBCD;MYO10;FES;DNM3;NEDD4;BMPR2;CTNNB1;BAIAP2;TRIOBP
GO:0007596	blood coagulation	http://amigo.geneontology.org/amigo/term/GO:0007596	291	12	3.72879	3.2182	0.000379741	0.0278487	947;2776;3709;3710;4846;5155;5359;5577;5581;5627;6403;8323	CD34;ITPR2;ITPR3;GNAQ;PDGFB;NOS3;FZD6;PRKAR2B;PRKCE;PLSCR1;PROS1;SELP
GO:0072359	circulatory system development	http://amigo.geneontology.org/amigo/term/GO:0072359	992	26	12.7112	2.04544	0.000393005	0.0285871	659;677;947;1499;2247;3339;4092;4205;4643;4734;4846;5155;5587;5784;5797;6772;7412;8291;8837;9249;29775;57556;64344;79602;79633;339829	CD34;CFLAR;HIF3A;HSPG2;PTPRM;DYSF;MYO1E;FAT4;DHRS3;PDGFB;MEF2A;ZFP36L1;NOS3;SEMA6A;PTPN14;CARD10;PRKD1;CCDC39;ADIPOR2;STAT1;NEDD4;SMAD7;BMPR2;FGF2;CTNNB1;VCAM1
GO:0072073	kidney epithelium development	http://amigo.geneontology.org/amigo/term/GO:0072073	138	8	1.76829	4.52414	0.000403334	0.0289073	947;1499;2247;4092;4643;6772;56998;79633	CD34;MYO1E;FAT4;CTNNBIP1;STAT1;SMAD7;FGF2;CTNNB1
GO:0050817	coagulation	http://amigo.geneontology.org/amigo/term/GO:0050817	293	12	3.75442	3.19624	0.000403869	0.0289073	947;2776;3709;3710;4846;5155;5359;5577;5581;5627;6403;8323	CD34;ITPR2;ITPR3;GNAQ;PDGFB;NOS3;FZD6;PRKAR2B;PRKCE;PLSCR1;PROS1;SELP
GO:0060485	mesenchyme development	http://amigo.geneontology.org/amigo/term/GO:0060485	252	11	3.22905	3.40657	0.000412602	0.029298	659;677;753;1499;4092;4734;4846;6772;56920;57556;157506	LDLRAD4;SEMA3G;ZFP36L1;NOS3;SEMA6A;RDH10;STAT1;NEDD4;SMAD7;BMPR2;CTNNB1
GO:2000650	negative regulation of sodium ion transmembrane transporter activity	http://amigo.geneontology.org/amigo/term/GO:2000650	12	3	0.153764	19.5104	0.000418483	0.0293932	4734;5581;57520	HECW2;PRKCE;NEDD4
GO:0035456	response to interferon-beta	http://amigo.geneontology.org/amigo/term/GO:0035456	28	4	0.358784	11.1488	0.000420513	0.0293932	824;5359;6772;54739	XAF1;STAT1;PLSCR1;CAPN2
GO:0007167	enzyme linked receptor protein signaling pathway	http://amigo.geneontology.org/amigo/term/GO:0007167	942	25	12.0705	2.07116	0.000426341	0.0294031	351;613;659;753;1499;2247;2530;2887;3572;4092;4093;4643;4734;5155;5587;5829;9026;9844;10458;23236;50848;57556;59338;79633;135228	ELMO1;LDLRAD4;PLCB1;GRB10;APP;MYO1E;FAT4;SMAD9;PDGFB;HIP1R;SEMA6A;PXN;CD109;PRKD1;IL6ST;PLEKHA1;BCR;FUT8;NEDD4;SMAD7;BMPR2;FGF2;CTNNB1;BAIAP2;F11R
GO:0045785	positive regulation of cell adhesion	http://amigo.geneontology.org/amigo/term/GO:0045785	383	14	4.90765	2.85269	0.000427228	0.0294031	1021;3572;3600;4092;4301;4651;5530;5581;7052;7412;8291;8613;11078;57580	AFDN;DYSF;TGM2;PREX1;PLPP3;IL15;PPP3CA;MYO10;PRKCE;IL6ST;CDK6;SMAD7;TRIOBP;VCAM1
GO:0097755	positive regulation of blood vessel diameter	http://amigo.geneontology.org/amigo/term/GO:0097755	50	5	0.640685	7.80415	0.000435313	0.0297309	659;4846;5797;7432;9732	DOCK4;PTPRM;NOS3;VIP;BMPR2
GO:0048534	hematopoietic or lymphoid organ development	http://amigo.geneontology.org/amigo/term/GO:0048534	782	22	10.0203	2.19554	0.000442787	0.0300122	351;613;677;947;1021;1499;2122;2242;2313;3600;4092;4242;4643;5155;5734;6772;7412;27086;55008;56998;57580;135228	CD34;FLI1;MECOM;APP;MYO1E;PREX1;IL15;CTNNBIP1;PDGFB;ZFP36L1;FOXP1;CD109;PTGER4;STAT1;FES;MFNG;BCR;CDK6;SMAD7;CTNNB1;HERC6;VCAM1
GO:0072009	nephron epithelium development	http://amigo.geneontology.org/amigo/term/GO:0072009	107	7	1.37107	5.10552	0.000450529	0.0303074	947;1499;2247;4643;6772;56998;79633	CD34;MYO1E;FAT4;CTNNBIP1;STAT1;FGF2;CTNNB1
GO:0030030	cell projection organization	http://amigo.geneontology.org/amigo/term/GO:0030030	1467	34	18.7977	1.80873	0.000471601	0.0314241	104;351;659;950;1499;2242;2887;4205;4651;4734;5530;5577;5587;5797;5962;6103;8837;10458;11078;11138;22885;23224;26052;29780;29904;56920;57520;57556;57580;59338;79633;85461;152273;339829	ABLIM3;CFLAR;HECW2;PTPRM;SYNE2;GRB10;APP;FGD5;PREX1;FAT4;PARVB;ADARB1;TANC1;MEF2A;EEF2K;SEMA3G;PPP3CA;SEMA6A;RPGR;RDX;TBC1D8;PRKAR2B;PRKD1;MYO10;CCDC39;FES;PLEKHA1;DNM3;NEDD4;BMPR2;CTNNB1;SCARB2;BAIAP2;TRIOBP
GO:0010959	regulation of metal ion transport	http://amigo.geneontology.org/amigo/term/GO:0010959	342	13	4.38229	2.96649	0.00047465	0.0314241	476;1499;4734;4846;5155;5581;7432;8291;27075;57520;65125;79026;154043	HECW2;DYSF;ATP1A1;CNKSR3;WNK1;PDGFB;NOS3;TSPAN13;AHNAK;PRKCE;NEDD4;VIP;CTNNB1
GO:2000649	regulation of sodium ion transmembrane transporter activity	http://amigo.geneontology.org/amigo/term/GO:2000649	51	5	0.653499	7.65112	0.000477667	0.0314241	4734;5581;57520;65125;154043	HECW2;CNKSR3;WNK1;PRKCE;NEDD4
GO:0050878	regulation of body fluid levels	http://amigo.geneontology.org/amigo/term/GO:0050878	437	15	5.59959	2.67877	0.000516974	0.0337618	947;2313;2776;3709;3710;4846;5155;5359;5577;5581;5627;6403;7432;8323;65125	CD34;FLI1;ITPR2;ITPR3;WNK1;GNAQ;PDGFB;NOS3;FZD6;PRKAR2B;PRKCE;PLSCR1;PROS1;VIP;SELP
GO:0035295	tube development	http://amigo.geneontology.org/amigo/term/GO:0035295	955	25	12.2371	2.04297	0.000521573	0.0338153	659;677;947;1499;2247;3339;4092;4643;4734;4846;5587;5797;6772;7052;8291;8323;27086;29775;56998;57556;64344;79602;79633;157506;339829	CD34;HIF3A;HSPG2;PTPRM;DYSF;MYO1E;TGM2;FAT4;CTNNBIP1;ZFP36L1;FOXP1;NOS3;SEMA6A;FZD6;RDH10;CARD10;PRKD1;CCDC39;ADIPOR2;STAT1;NEDD4;SMAD7;BMPR2;FGF2;CTNNB1
GO:1901342	regulation of vasculature development	http://amigo.geneontology.org/amigo/term/GO:1901342	302	12	3.86974	3.10098	0.000529139	0.033955	947;1499;2247;3339;4846;5155;5587;5797;6772;8837;29775;57556	CD34;CFLAR;HSPG2;PTPRM;PDGFB;NOS3;SEMA6A;CARD10;PRKD1;STAT1;FGF2;CTNNB1
GO:0072109	glomerular mesangium development	http://amigo.geneontology.org/amigo/term/GO:0072109	13	3	0.166578	18.0096	0.000538908	0.033955	947;5155;8837	CD34;CFLAR;PDGFB
GO:1902306	negative regulation of sodium ion transmembrane transport	http://amigo.geneontology.org/amigo/term/GO:1902306	13	3	0.166578	18.0096	0.000538908	0.033955	4734;5581;57520	HECW2;PRKCE;NEDD4
GO:0072182	regulation of nephron tubule epithelial cell differentiation	http://amigo.geneontology.org/amigo/term/GO:0072182	13	3	0.166578	18.0096	0.000538908	0.033955	1499;6772;79633	FAT4;STAT1;CTNNB1
GO:0098609	cell-cell adhesion	http://amigo.geneontology.org/amigo/term/GO:0098609	741	21	9.49495	2.2117	0.000545651	0.0341395	677;947;1499;3572;3600;4092;4301;4345;4651;5797;5962;6403;6793;7412;8502;8613;10458;58494;65125;79633;83872	CD34;PTPRM;AFDN;HMCN1;CD200;FAT4;PLPP3;PKP4;WNK1;IL15;JAM2;ZFP36L1;RDX;MYO10;IL6ST;SMAD7;STK10;CTNNB1;SELP;BAIAP2;VCAM1
GO:1903035	negative regulation of response to wounding	http://amigo.geneontology.org/amigo/term/GO:1903035	80	6	1.0251	5.85311	0.000560444	0.0343615	947;2247;4846;5155;5627;135228	CD34;PDGFB;NOS3;CD109;PROS1;FGF2
GO:1901343	negative regulation of vasculature development	http://amigo.geneontology.org/amigo/term/GO:1901343	111	7	1.42232	4.92153	0.000562179	0.0343615	1499;3339;5155;5797;6772;29775;57556	HSPG2;PTPRM;PDGFB;SEMA6A;CARD10;STAT1;CTNNB1
GO:0000904	cell morphogenesis involved in differentiation	http://amigo.geneontology.org/amigo/term/GO:0000904	691	20	8.85427	2.2588	0.000570782	0.0343615	104;351;659;1499;2887;4205;4734;5530;5797;6904;10458;11078;26052;29780;29904;56920;57520;57556;57580;79834	HECW2;PTPRM;GRB10;APP;PREX1;PARVB;ADARB1;MEF2A;EEF2K;SEMA3G;PEAK1;PPP3CA;SEMA6A;TBCD;DNM3;NEDD4;BMPR2;CTNNB1;BAIAP2;TRIOBP
GO:0048008	platelet-derived growth factor receptor signaling pathway	http://amigo.geneontology.org/amigo/term/GO:0048008	53	5	0.679126	7.3624	0.000571598	0.0343615	613;4643;5155;9026;59338	MYO1E;PDGFB;HIP1R;PLEKHA1;BCR
GO:0090183	regulation of kidney development	http://amigo.geneontology.org/amigo/term/GO:0090183	53	5	0.679126	7.3624	0.000571598	0.0343615	1499;5155;6772;8837;79633	CFLAR;FAT4;PDGFB;STAT1;CTNNB1
GO:0048646	anatomical structure formation involved in morphogenesis	http://amigo.geneontology.org/amigo/term/GO:0048646	1017	26	13.0315	1.99516	0.000572244	0.0343615	659;824;947;1499;2114;2247;3339;4205;4242;4846;5587;5784;5797;6772;7052;8291;8323;8837;23287;29775;57556;64344;79602;85461;135228;157506	CD34;CFLAR;HIF3A;HSPG2;PTPRM;DYSF;TGM2;TANC1;MEF2A;NOS3;SEMA6A;PTPN14;FZD6;RDH10;CARD10;ETS2;CD109;PRKD1;ADIPOR2;STAT1;MFNG;AGTPBP1;BMPR2;CAPN2;FGF2;CTNNB1
GO:0071560	cellular response to transforming growth factor beta stimulus	http://amigo.geneontology.org/amigo/term/GO:0071560	223	10	2.85746	3.49962	0.000611427	0.0364696	659;677;753;2530;4092;4093;5829;8837;50848;135228	CFLAR;LDLRAD4;SMAD9;ZFP36L1;PXN;CD109;FUT8;SMAD7;BMPR2;F11R
GO:0001775	cell activation	http://amigo.geneontology.org/amigo/term/GO:0001775	1252	30	16.0428	1.87	0.000618439	0.0366435	351;613;677;1499;2242;2776;3572;3600;3709;3710;4092;4242;4345;4734;4846;5155;5359;5530;5581;5734;6403;6793;7412;8291;8323;10396;10397;23236;27086;57580	PLCB1;DYSF;APP;ATP8A1;CD200;PREX1;ITPR2;NDRG1;ITPR3;IL15;GNAQ;PDGFB;ZFP36L1;PPP3CA;FOXP1;NOS3;FZD6;PTGER4;FES;MFNG;PRKCE;IL6ST;BCR;PLSCR1;NEDD4;SMAD7;STK10;CTNNB1;SELP;VCAM1
GO:0051247	positive regulation of protein metabolic process	http://amigo.geneontology.org/amigo/term/GO:0051247	1551	35	19.8741	1.76109	0.000627937	0.0369615	351;659;837;1499;2247;3572;3600;4092;4734;5155;5577;5581;5587;5962;6793;7164;7432;8743;8795;8837;9026;10392;22861;22998;23236;29775;29969;30844;54625;57520;65125;129293;154214;219771;221477	CFLAR;HECW2;LIMCH1;PLCB1;APP;TPD52L1;NLRP1;WNK1;IL15;TNFSF10;NOD1;PDGFB;CCNY;HIP1R;RNF217;MDFIC;RDX;CARD10;PRKAR2B;TNFRSF10B;EHD4;PRKD1;PARP14;PRKCE;IL6ST;NEDD4;SMAD7;STK10;CASP4;VIP;BMPR2;C6orf89;FGF2;TRABD2A;CTNNB1
GO:0001822	kidney development	http://amigo.geneontology.org/amigo/term/GO:0001822	266	11	3.40845	3.22728	0.000648338	0.0379129	947;1499;2247;4092;4643;5155;6772;8837;56998;79633;157506	CD34;CFLAR;MYO1E;FAT4;CTNNBIP1;PDGFB;RDH10;STAT1;SMAD7;FGF2;CTNNB1
GO:0003158	endothelium development	http://amigo.geneontology.org/amigo/term/GO:0003158	115	7	1.47358	4.75035	0.000694802	0.0403662	659;947;1499;4301;5962;27086;50848	CD34;AFDN;FOXP1;RDX;BMPR2;CTNNB1;F11R
GO:0030224	monocyte differentiation	http://amigo.geneontology.org/amigo/term/GO:0030224	32	4	0.410039	9.75518	0.000709601	0.0404382	677;1021;27086;56998	CTNNBIP1;ZFP36L1;FOXP1;CDK6
GO:1903131	mononuclear cell differentiation	http://amigo.geneontology.org/amigo/term/GO:1903131	32	4	0.410039	9.75518	0.000709601	0.0404382	677;1021;27086;56998	CTNNBIP1;ZFP36L1;FOXP1;CDK6
GO:1902042	negative regulation of extrinsic apoptotic signaling pathway via death domain receptors	http://amigo.geneontology.org/amigo/term/GO:1902042	32	4	0.410039	9.75518	0.000709601	0.0404382	4846;8743;8795;8837	CFLAR;TNFSF10;NOS3;TNFRSF10B
GO:2000026	regulation of multicellular organismal development	http://amigo.geneontology.org/amigo/term/GO:2000026	1809	39	23.18	1.68249	0.000718846	0.0406401	351;659;677;753;947;950;1021;1499;2242;2247;3339;3572;3600;4092;4734;4846;5155;5530;5552;5587;5797;6772;8323;8837;10458;23236;26052;27086;29775;29904;56920;56998;57520;57556;57580;65125;79633;135228;158376	CD34;CFLAR;HECW2;HSPG2;LDLRAD4;PLCB1;PTPRM;SRGN;SPAAR;APP;PREX1;FAT4;WNK1;IL15;CTNNBIP1;PDGFB;EEF2K;SEMA3G;ZFP36L1;PPP3CA;FOXP1;NOS3;SEMA6A;FZD6;CARD10;CD109;PRKD1;STAT1;FES;IL6ST;DNM3;NEDD4;CDK6;SMAD7;BMPR2;FGF2;CTNNB1;SCARB2;BAIAP2
GO:0006919	activation of cysteine-type endopeptidase activity involved in apoptotic process	http://amigo.geneontology.org/amigo/term/GO:0006919	84	6	1.07635	5.57439	0.000726771	0.0406401	837;8743;8795;9026;10392;22861	NLRP1;TNFSF10;NOD1;HIP1R;TNFRSF10B;CASP4
GO:0048010	vascular endothelial growth factor receptor signaling pathway	http://amigo.geneontology.org/amigo/term/GO:0048010	84	6	1.07635	5.57439	0.000726771	0.0406401	2887;4734;5587;5829;9844;10458	ELMO1;GRB10;PXN;PRKD1;NEDD4;BAIAP2
GO:0045123	cellular extravasation	http://amigo.geneontology.org/amigo/term/GO:0045123	56	5	0.717567	6.96799	0.000737644	0.0407389	613;5734;6403;7412;23236	PLCB1;PTGER4;BCR;SELP;VCAM1
GO:0045669	positive regulation of osteoblast differentiation	http://amigo.geneontology.org/amigo/term/GO:0045669	56	5	0.717567	6.96799	0.000737644	0.0407389	659;1499;3572;5587;56998	CTNNBIP1;PRKD1;IL6ST;BMPR2;CTNNB1
GO:0009888	tissue development	http://amigo.geneontology.org/amigo/term/GO:0009888	1689	37	21.6423	1.70961	0.000750715	0.0412064	104;659;677;753;947;1021;1499;2114;2247;4092;4205;4301;4643;4734;4846;5155;5530;5552;5962;6772;7052;8291;8323;8502;8837;11078;27086;50848;55790;56920;56998;57556;79633;135228;157506;158376;339829	CD34;CFLAR;CSGALNACT1;LDLRAD4;AFDN;SRGN;DYSF;SPAAR;MYO1E;TGM2;FAT4;ADARB1;PKP4;CTNNBIP1;PDGFB;MEF2A;SEMA3G;ZFP36L1;PPP3CA;FOXP1;NOS3;SEMA6A;RDX;FZD6;RDH10;ETS2;CD109;CCDC39;STAT1;NEDD4;CDK6;SMAD7;BMPR2;FGF2;CTNNB1;F11R;TRIOBP
GO:1902903	regulation of supramolecular fiber organization	http://amigo.geneontology.org/amigo/term/GO:1902903	315	12	4.03632	2.97301	0.000766775	0.0418313	351;2242;5581;5734;5829;5962;6904;9026;10458;11078;22998;57580	LIMCH1;APP;PREX1;HIP1R;RDX;PXN;TBCD;PTGER4;FES;PRKCE;BAIAP2;TRIOBP
GO:0071559	response to transforming growth factor beta	http://amigo.geneontology.org/amigo/term/GO:0071559	230	10	2.94715	3.39311	0.000776111	0.042084	659;677;753;2530;4092;4093;5829;8837;50848;135228	CFLAR;LDLRAD4;SMAD9;ZFP36L1;PXN;CD109;FUT8;SMAD7;BMPR2;F11R
GO:0044057	regulation of system process	http://amigo.geneontology.org/amigo/term/GO:0044057	504	16	6.45811	2.47751	0.000785211	0.042321	351;476;659;3572;3709;3710;4092;4205;4846;5155;5530;7432;9026;9732;10458;65125	DOCK4;APP;ATP1A1;ITPR2;ITPR3;WNK1;PDGFB;MEF2A;HIP1R;PPP3CA;NOS3;IL6ST;SMAD7;VIP;BMPR2;BAIAP2
GO:0043403	skeletal muscle tissue regeneration	http://amigo.geneontology.org/amigo/term/GO:0043403	33	4	0.422852	9.45957	0.000799455	0.0426192	5530;8291;8837;158376	CFLAR;DYSF;SPAAR;PPP3CA
GO:2000401	regulation of lymphocyte migration	http://amigo.geneontology.org/amigo/term/GO:2000401	57	5	0.730381	6.84574	0.000800271	0.0426192	351;4345;6793;23143;65125	APP;CD200;WNK1;LRCH1;STK10
GO:0001938	positive regulation of endothelial cell proliferation	http://amigo.geneontology.org/amigo/term/GO:0001938	86	6	1.10198	5.44475	0.000823074	0.0433179	659;2247;5155;5587;7432;8291	DYSF;PDGFB;PRKD1;VIP;BMPR2;FGF2
GO:0048814	regulation of dendrite morphogenesis	http://amigo.geneontology.org/amigo/term/GO:0048814	86	6	1.10198	5.44475	0.000823074	0.0433179	4734;5530;10458;26052;29904;57520	HECW2;EEF2K;PPP3CA;DNM3;NEDD4;BAIAP2
GO:0072160	nephron tubule epithelial cell differentiation	http://amigo.geneontology.org/amigo/term/GO:0072160	15	3	0.192206	15.6083	0.000841304	0.0440184	1499;6772;79633	FAT4;STAT1;CTNNB1
GO:0001656	metanephros development	http://amigo.geneontology.org/amigo/term/GO:0001656	87	6	1.11479	5.38217	0.000874772	0.0454755	947;1499;5155;6772;79633;157506	CD34;FAT4;PDGFB;RDH10;STAT1;CTNNB1
GO:0051056	regulation of small GTPase mediated signal transduction	http://amigo.geneontology.org/amigo/term/GO:0051056	320	12	4.10039	2.92655	0.000879319	0.0454755	613;5962;9267;50650;57186;57449;57480;57514;57580;57636;152273;389337	ARHGAP31;PLEKHG1;ARHGEF3;FGD5;PREX1;RALGAPA2;RDX;CYTH1;ARHGAP23;PLEKHG5;BCR;ARHGEF37
GO:0090066	regulation of anatomical structure size	http://amigo.geneontology.org/amigo/term/GO:0090066	461	15	5.90712	2.53931	0.000893328	0.0458624	659;4846;5581;5797;5962;7432;9026;9732;10458;11078;56920;57556;57580;64798;114908	DOCK4;PTPRM;PREX1;DEPTOR;SEMA3G;HIP1R;NOS3;SEMA6A;RDX;PRKCE;TMEM123;VIP;BMPR2;BAIAP2;TRIOBP
GO:0007223	Wnt signaling pathway, calcium modulating pathway	http://amigo.geneontology.org/amigo/term/GO:0007223	34	4	0.435666	9.18135	0.000897052	0.0458624	1499;5530;8323;23236	PLCB1;PPP3CA;FZD6;CTNNB1
GO:0002520	immune system development	http://amigo.geneontology.org/amigo/term/GO:0002520	827	22	10.5969	2.07607	0.000930959	0.0473255	351;613;677;947;1021;1499;2122;2242;2313;3600;4092;4242;4643;5155;5734;6772;7412;27086;55008;56998;57580;135228	CD34;FLI1;MECOM;APP;MYO1E;PREX1;IL15;CTNNBIP1;PDGFB;ZFP36L1;FOXP1;CD109;PTGER4;STAT1;FES;MFNG;BCR;CDK6;SMAD7;CTNNB1;HERC6;VCAM1
GO:0031589	cell-substrate adhesion	http://amigo.geneontology.org/amigo/term/GO:0031589	323	12	4.13883	2.89937	0.000953238	0.0481843	947;1021;1499;5581;5829;6904;7412;11078;22998;29780;57580;79834	CD34;LIMCH1;PREX1;PARVB;PEAK1;PXN;TBCD;PRKCE;CDK6;CTNNB1;TRIOBP;VCAM1
GO:0048468	cell development	http://amigo.geneontology.org/amigo/term/GO:0048468	1967	41	25.2046	1.62669	0.00100305	0.0499479	104;351;659;950;1021;1499;2242;2313;2887;3572;3600;4205;4301;4643;4734;5155;5530;5587;5797;5962;6595;6904;8291;8837;10397;10458;11078;26052;27086;29780;29904;50848;54852;56920;57520;57556;57580;65125;79633;79834;157506	CFLAR;FLI1;HECW2;PTPRM;AFDN;DYSF;GRB10;APP;MYO1E;PREX1;FAT4;PARVB;ADARB1;NDRG1;WNK1;IL15;PDGFB;MEF2A;EEF2K;SEMA3G;PAQR5;PEAK1;PPP3CA;FOXP1;SEMA6A;RDX;RDH10;TBCD;PRKD1;SMARCA2;FES;IL6ST;DNM3;NEDD4;CDK6;BMPR2;CTNNB1;SCARB2;BAIAP2;F11R;TRIOBP
GO:0010941	regulation of cell death	http://amigo.geneontology.org/amigo/term/GO:0010941	1531	34	19.6178	1.73312	0.00100464	0.0499479	677;824;837;947;1499;2122;2247;3572;4170;4345;4846;5587;6196;6197;6772;7052;7164;7432;8743;8795;8837;9026;10114;10392;10397;22861;27086;29775;29904;50650;57449;57580;64798;283349	CD34;CFLAR;MECOM;ARHGEF3;CD200;TGM2;PREX1;TPD52L1;NLRP1;NDRG1;DEPTOR;TNFSF10;NOD1;EEF2K;RPS6KA2;HIP1R;ZFP36L1;FOXP1;NOS3;MCL1;CARD10;TNFRSF10B;PRKD1;STAT1;IL6ST;HIPK3;PLEKHG5;RASSF3;CASP4;VIP;CAPN2;FGF2;CTNNB1;RPS6KA3
GO:1902305	regulation of sodium ion transmembrane transport	http://amigo.geneontology.org/amigo/term/GO:1902305	60	5	0.768822	6.50345	0.00101204	0.0499479	4734;5581;57520;65125;154043	HECW2;CNKSR3;WNK1;PRKCE;NEDD4
GO:0045595	regulation of cell differentiation	http://amigo.geneontology.org/amigo/term/GO:0045595	1593	35	20.4122	1.71466	0.0010133	0.0499479	351;659;677;753;824;947;950;1021;1499;2242;2247;3572;3600;4092;4205;4734;5155;5530;5587;6197;6772;8837;10458;11078;23236;26052;27086;29904;56920;56998;57520;57556;57580;79633;135228	CD34;CFLAR;HECW2;LDLRAD4;PLCB1;APP;PREX1;FAT4;IL15;CTNNBIP1;PDGFB;MEF2A;EEF2K;SEMA3G;ZFP36L1;PPP3CA;FOXP1;SEMA6A;CD109;PRKD1;STAT1;FES;IL6ST;DNM3;NEDD4;CDK6;SMAD7;BMPR2;CAPN2;FGF2;CTNNB1;RPS6KA3;SCARB2;BAIAP2;TRIOBP
GO:0072001	renal system development	http://amigo.geneontology.org/amigo/term/GO:0072001	281	11	3.60065	3.055	0.00101604	0.0499479	947;1499;2247;4092;4643;5155;6772;8837;56998;79633;157506	CD34;CFLAR;MYO1E;FAT4;CTNNBIP1;PDGFB;RDH10;STAT1;SMAD7;FGF2;CTNNB1

## Sheet: module6_biological_process
geneSet	description	link	size	overlap	expect	enrichmentRatio	pValue	FDR	overlapId	userId
GO:0043062	extracellular structure organization	http://amigo.geneontology.org/amigo/term/GO:0043062	385	34	4.49874	7.55767	0	0	348;1281;1289;1290;1293;1295;1303;1462;1545;1805;2191;2335;3037;3371;3685;4015;4017;4035;4060;4237;5352;5806;6662;7057;7276;7837;8038;8728;9388;9509;9719;10631;22801;151887	ADAM12;CCDC80;COL12A1;COL6A3;COL8A1;CYP1B1;FAP;FN1;LUM;POSTN;TNC;VCAN;DPT;THBS1;ADAMTS2;PXDN;ITGA11;PTX3;LIPG;COL3A1;APOE;COL5A2;ADAMTSL2;ITGAV;HAS2;SOX9;COL5A1;ADAM19;LRP1;PLOD2;LOXL2;LOX;TTR;MFAP2
GO:0030198	extracellular matrix organization	http://amigo.geneontology.org/amigo/term/GO:0030198	337	32	3.93786	8.12625	0	0	1281;1289;1290;1293;1295;1303;1462;1545;1805;2191;2335;3037;3371;3685;4015;4017;4035;4060;4237;5352;5806;6662;7057;7276;7837;8038;8728;9509;9719;10631;22801;151887	ADAM12;CCDC80;COL12A1;COL6A3;COL8A1;CYP1B1;FAP;FN1;LUM;POSTN;TNC;VCAN;DPT;THBS1;ADAMTS2;PXDN;ITGA11;PTX3;COL3A1;COL5A2;ADAMTSL2;ITGAV;HAS2;SOX9;COL5A1;ADAM19;LRP1;PLOD2;LOXL2;LOX;TTR;MFAP2
GO:0030199	collagen fibril organization	http://amigo.geneontology.org/amigo/term/GO:0030199	49	11	0.572567	19.2117	8.03158e-12	2.39528e-08	1281;1289;1290;1303;1545;1805;4015;4017;4060;5352;9509	COL12A1;CYP1B1;LUM;DPT;ADAMTS2;COL3A1;COL5A2;COL5A1;PLOD2;LOXL2;LOX
GO:0009888	tissue development	http://amigo.geneontology.org/amigo/term/GO:0009888	1689	51	19.736	2.58411	8.40787e-11	1.88063e-07	220;760;860;1281;1289;1290;1293;1295;1303;1545;2131;2150;2335;2737;3037;3371;3479;3685;4017;4060;4086;4222;4256;4628;4919;4920;5270;5292;5361;5523;6498;6574;6662;6840;8644;9497;9719;10082;10631;25884;25937;26011;50507;54206;54796;59269;79365;122786;144165;166336;353500	BNC2;COL12A1;COL6A3;COL8A1;CYP1B1;FN1;IGF1;LUM;MEOX1;MGP;NOX4;POSTN;PRICKLE1;ROR1;SERPINE2;SLC20A1;SVIL;TENM4;TNC;GPC6;EXT1;ALDH1A3;WWTR1;COL3A1;SMAD1;CHRDL2;COL5A2;PPP2R3A;RUNX2;ADAMTSL2;ITGAV;MYH10;HAS2;ROR2;F2RL1;HIVEP3;SOX9;BHLHE41;FRMD6;SLC4A7;COL5A1;AKR1C3;BMP8A;LOXL2;CA2;GLI3;SKIL;PRICKLE2;ERRFI1;PIM1;PLXNA1
GO:0072359	circulatory system development	http://amigo.geneontology.org/amigo/term/GO:0072359	992	35	11.5916	3.01944	3.12345e-09	5.58911e-06	348;1281;1289;1295;1545;1848;1960;2191;2335;2737;3037;3479;3685;4015;4016;4017;4035;4086;4628;4853;5292;6662;7057;7058;8038;8325;23328;26011;27295;50507;54206;58504;91010;144165;219699	ADAM12;COL8A1;CYP1B1;FAP;FN1;IGF1;NOX4;PRICKLE1;TENM4;LOXL1;THBS1;THBS2;ARHGAP22;DUSP6;UNC5B;FZD8;COL3A1;APOE;SMAD1;ITGAV;MYH10;HAS2;PDLIM3;FMNL3;SOX9;NOTCH2;EGR3;SASH1;COL5A1;LRP1;LOXL2;GLI3;LOX;ERRFI1;PIM1
GO:0001944	vasculature development	http://amigo.geneontology.org/amigo/term/GO:0001944	659	27	7.70044	3.50629	1.21225e-08	1.80767e-05	348;1281;1289;1295;1545;1960;2191;2335;2737;3037;3685;4015;4016;4017;4035;4086;4628;7057;7058;8038;8325;23328;54206;58504;91010;144165;219699	ADAM12;COL8A1;CYP1B1;FAP;FN1;PRICKLE1;LOXL1;THBS1;THBS2;ARHGAP22;UNC5B;FZD8;COL3A1;APOE;SMAD1;ITGAV;MYH10;HAS2;FMNL3;EGR3;SASH1;COL5A1;LRP1;LOXL2;GLI3;LOX;ERRFI1
GO:0072358	cardiovascular system development	http://amigo.geneontology.org/amigo/term/GO:0072358	668	27	7.8056	3.45905	1.61114e-08	2.04214e-05	348;1281;1289;1295;1545;1960;2191;2335;2737;3037;3685;4015;4016;4017;4035;4086;4628;7057;7058;8038;8325;23328;54206;58504;91010;144165;219699	ADAM12;COL8A1;CYP1B1;FAP;FN1;PRICKLE1;LOXL1;THBS1;THBS2;ARHGAP22;UNC5B;FZD8;COL3A1;APOE;SMAD1;ITGAV;MYH10;HAS2;FMNL3;EGR3;SASH1;COL5A1;LRP1;LOXL2;GLI3;LOX;ERRFI1
GO:0007155	cell adhesion	http://amigo.geneontology.org/amigo/term/GO:0007155	1279	39	14.9452	2.60954	1.96687e-08	2.04214e-05	1281;1289;1293;1295;1303;1462;1545;1805;1840;1960;2191;2335;2737;3037;3371;3479;3556;3685;4017;4628;5270;5361;6662;7057;7058;7130;8038;8082;8728;8740;9358;10085;10631;11122;22801;26011;51148;83660;151887	ADAM12;CCDC80;COL12A1;COL6A3;COL8A1;CYP1B1;FAP;FN1;IGF1;POSTN;SERPINE2;TENM4;TNC;TNFAIP6;VCAN;DPT;THBS1;THBS2;ITGA11;COL3A1;ITGBL1;ITGAV;EDIL3;MYH10;HAS2;IL1RAP;SOX9;EGR3;COL5A1;ADAM19;SSPN;TLN2;CERCAM;LOXL2;DTX1;PTPRT;GLI3;TNFSF14;PLXNA1
GO:0001568	blood vessel development	http://amigo.geneontology.org/amigo/term/GO:0001568	631	26	7.37326	3.52626	2.08059e-08	2.04214e-05	348;1281;1289;1295;1545;1960;2191;2335;2737;3037;3685;4015;4016;4017;4035;4086;4628;7057;7058;8038;8325;23328;58504;91010;144165;219699	ADAM12;COL8A1;CYP1B1;FAP;FN1;PRICKLE1;LOXL1;THBS1;THBS2;ARHGAP22;UNC5B;FZD8;COL3A1;APOE;SMAD1;ITGAV;MYH10;HAS2;FMNL3;EGR3;SASH1;COL5A1;LRP1;LOXL2;GLI3;LOX
GO:0022610	biological adhesion	http://amigo.geneontology.org/amigo/term/GO:0022610	1286	39	15.027	2.59534	2.28249e-08	2.04214e-05	1281;1289;1293;1295;1303;1462;1545;1805;1840;1960;2191;2335;2737;3037;3371;3479;3556;3685;4017;4628;5270;5361;6662;7057;7058;7130;8038;8082;8728;8740;9358;10085;10631;11122;22801;26011;51148;83660;151887	ADAM12;CCDC80;COL12A1;COL6A3;COL8A1;CYP1B1;FAP;FN1;IGF1;POSTN;SERPINE2;TENM4;TNC;TNFAIP6;VCAN;DPT;THBS1;THBS2;ITGA11;COL3A1;ITGBL1;ITGAV;EDIL3;MYH10;HAS2;IL1RAP;SOX9;EGR3;COL5A1;ADAM19;SSPN;TLN2;CERCAM;LOXL2;DTX1;PTPRT;GLI3;TNFSF14;PLXNA1
GO:0016477	cell migration	http://amigo.geneontology.org/amigo/term/GO:0016477	1291	39	15.0854	2.58528	2.53659e-08	2.06317e-05	348;1281;1289;1545;1809;1960;2150;2191;2335;2737;2919;3037;3479;3486;3685;4017;4035;4628;4920;5270;5361;6372;6383;6662;7057;7130;8740;9358;9886;10082;10631;11122;22801;23328;50507;54328;57522;89796;91010	CYP1B1;FAP;FN1;IGF1;NOX4;POSTN;SERPINE2;TNFAIP6;SDC2;DPYSL3;NAV1;THBS1;GPC6;ITGA11;IGFBP3;SRGAP1;COL3A1;APOE;ITGBL1;CXCL6;ITGAV;MYH10;HAS2;ROR2;CXCL1;F2RL1;FMNL3;SOX9;EGR3;SASH1;COL5A1;LRP1;LOXL2;RHOBTB1;PTPRT;GLI3;TNFSF14;GPR173;PLXNA1
GO:0001503	ossification	http://amigo.geneontology.org/amigo/term/GO:0001503	354	19	4.1365	4.59325	3.36113e-08	2.506e-05	860;1290;1462;2131;2737;3371;3479;3486;4086;4256;4920;6238;6662;9260;9902;22801;25884;25937;353500	IGF1;MGP;MRC2;TNC;VCAN;EXT1;ITGA11;WWTR1;IGFBP3;SMAD1;CHRDL2;COL5A2;RUNX2;ROR2;SOX9;RRBP1;PDLIM7;BMP8A;GLI3
GO:0040011	locomotion	http://amigo.geneontology.org/amigo/term/GO:0040011	1636	44	19.1167	2.30165	8.08303e-08	5.56299e-05	348;1281;1289;1545;1809;1960;2131;2150;2191;2335;2737;2919;3037;3479;3486;3685;4017;4035;4628;4920;5270;5361;6372;6383;6662;7057;7130;8740;9260;9358;9846;9886;10082;10631;11122;22801;23328;50507;54328;55816;57522;89796;91010;219699	CYP1B1;FAP;FN1;IGF1;NOX4;POSTN;SERPINE2;TNFAIP6;SDC2;DPYSL3;NAV1;THBS1;GPC6;EXT1;ITGA11;IGFBP3;SRGAP1;UNC5B;COL3A1;APOE;ITGBL1;CXCL6;ITGAV;MYH10;HAS2;ROR2;CXCL1;F2RL1;DOK5;FMNL3;SOX9;EGR3;SASH1;GAB2;COL5A1;LRP1;PDLIM7;LOXL2;RHOBTB1;PTPRT;GLI3;TNFSF14;GPR173;PLXNA1
GO:0006928	movement of cell or subcellular component	http://amigo.geneontology.org/amigo/term/GO:0006928	1860	47	21.7342	2.16249	1.68473e-07	0.000107666	348;1281;1289;1545;1809;1960;2131;2150;2191;2335;2737;2919;3037;3479;3486;3685;4017;4035;4622;4626;4628;4920;5270;5361;6372;6383;6662;7057;7130;8740;9260;9358;9846;9886;10082;10631;11122;22801;23328;50507;54328;55816;57522;89796;91010;122786;219699	CYP1B1;FAP;FN1;IGF1;NOX4;POSTN;SERPINE2;TNFAIP6;SDC2;DPYSL3;NAV1;THBS1;GPC6;EXT1;ITGA11;MYH4;IGFBP3;SRGAP1;UNC5B;COL3A1;APOE;ITGBL1;CXCL6;MYH8;ITGAV;MYH10;HAS2;ROR2;CXCL1;F2RL1;DOK5;FMNL3;SOX9;EGR3;FRMD6;SASH1;GAB2;COL5A1;LRP1;PDLIM7;LOXL2;RHOBTB1;PTPRT;GLI3;TNFSF14;GPR173;PLXNA1
GO:0035295	tube development	http://amigo.geneontology.org/amigo/term/GO:0035295	955	31	11.1592	2.77797	1.89683e-07	0.00011314	348;1281;1295;1545;1960;2191;2335;2737;3037;3371;3685;4015;4017;4035;4086;5270;6662;7057;7058;8038;8325;9509;9719;23328;25937;54206;58504;79827;91010;144165;219699	ADAM12;COL8A1;CYP1B1;FAP;FN1;PRICKLE1;SERPINE2;TNC;CLMP;THBS1;THBS2;ADAMTS2;ARHGAP22;WWTR1;UNC5B;FZD8;COL3A1;APOE;SMAD1;ADAMTSL2;ITGAV;HAS2;FMNL3;SOX9;EGR3;SASH1;LRP1;LOXL2;GLI3;LOX;ERRFI1
GO:0048870	cell motility	http://amigo.geneontology.org/amigo/term/GO:0048870	1431	39	16.7213	2.33236	3.85589e-07	0.000202933	348;1281;1289;1545;1809;1960;2150;2191;2335;2737;2919;3037;3479;3486;3685;4017;4035;4628;4920;5270;5361;6372;6383;6662;7057;7130;8740;9358;9886;10082;10631;11122;22801;23328;50507;54328;57522;89796;91010	CYP1B1;FAP;FN1;IGF1;NOX4;POSTN;SERPINE2;TNFAIP6;SDC2;DPYSL3;NAV1;THBS1;GPC6;ITGA11;IGFBP3;SRGAP1;COL3A1;APOE;ITGBL1;CXCL6;ITGAV;MYH10;HAS2;ROR2;CXCL1;F2RL1;FMNL3;SOX9;EGR3;SASH1;COL5A1;LRP1;LOXL2;RHOBTB1;PTPRT;GLI3;TNFSF14;GPR173;PLXNA1
GO:0051674	localization of cell	http://amigo.geneontology.org/amigo/term/GO:0051674	1431	39	16.7213	2.33236	3.85589e-07	0.000202933	348;1281;1289;1545;1809;1960;2150;2191;2335;2737;2919;3037;3479;3486;3685;4017;4035;4628;4920;5270;5361;6372;6383;6662;7057;7130;8740;9358;9886;10082;10631;11122;22801;23328;50507;54328;57522;89796;91010	CYP1B1;FAP;FN1;IGF1;NOX4;POSTN;SERPINE2;TNFAIP6;SDC2;DPYSL3;NAV1;THBS1;GPC6;ITGA11;IGFBP3;SRGAP1;COL3A1;APOE;ITGBL1;CXCL6;ITGAV;MYH10;HAS2;ROR2;CXCL1;F2RL1;FMNL3;SOX9;EGR3;SASH1;COL5A1;LRP1;LOXL2;RHOBTB1;PTPRT;GLI3;TNFSF14;GPR173;PLXNA1
GO:0001501	skeletal system development	http://amigo.geneontology.org/amigo/term/GO:0001501	458	20	5.35175	3.7371	4.12707e-07	0.000205138	860;1281;1290;1293;1303;2131;2737;3037;3479;4017;4060;4086;4256;4853;4920;6662;6913;10631;25884;353500	COL12A1;COL6A3;IGF1;LUM;MGP;POSTN;EXT1;COL3A1;SMAD1;CHRDL2;COL5A2;RUNX2;HAS2;ROR2;SOX9;NOTCH2;BMP8A;LOXL2;GLI3;TBX15
GO:0048646	anatomical structure formation involved in morphogenesis	http://amigo.geneontology.org/amigo/term/GO:0048646	1017	31	11.8837	2.60862	7.45096e-07	0.000350862	220;1289;1290;1295;1303;1545;1960;2191;2335;2737;3685;4017;4086;4222;4628;4920;5292;6498;6662;7057;7058;8038;8325;8740;23328;26011;58504;79365;91010;144165;219699	ADAM12;COL12A1;COL8A1;CYP1B1;FAP;FN1;MEOX1;PRICKLE1;TENM4;THBS1;THBS2;ARHGAP22;ALDH1A3;UNC5B;FZD8;SMAD1;COL5A2;ITGAV;MYH10;ROR2;FMNL3;SOX9;BHLHE41;EGR3;SASH1;COL5A1;LOXL2;GLI3;SKIL;TNFSF14;PIM1
GO:2000026	regulation of multicellular organismal development	http://amigo.geneontology.org/amigo/term/GO:2000026	1809	44	21.1382	2.08154	1.36203e-06	0.000609305	348;678;760;860;1281;1289;1290;1545;1809;1840;1848;1960;2335;2737;3479;3556;4017;4035;4086;4256;4853;4919;4920;5270;5292;5361;6383;6498;6662;7057;7058;8038;10082;22891;23328;23529;25937;26011;54206;54328;65981;79365;144165;166336	ADAM12;CYP1B1;FN1;IGF1;MGP;PRICKLE1;ROR1;SERPINE2;TENM4;SDC2;DPYSL3;THBS1;GPC6;THBS2;ZFP36L2;ZNF365;WWTR1;DUSP6;COL3A1;APOE;SMAD1;COL5A2;RUNX2;ROR2;IL1RAP;SOX9;BHLHE41;NOTCH2;EGR3;SASH1;COL5A1;CLCF1;LRP1;CAPRIN2;LOXL2;CA2;DTX1;GLI3;SKIL;PRICKLE2;GPR173;ERRFI1;PIM1;PLXNA1
GO:0001523	retinoid metabolic process	http://amigo.geneontology.org/amigo/term/GO:0001523	72	8	0.841323	9.50884	1.87643e-06	0.000799448	220;348;1545;4035;6383;7276;8644;10082	CYP1B1;SDC2;GPC6;ALDH1A3;APOE;AKR1C3;LRP1;TTR
GO:0048514	blood vessel morphogenesis	http://amigo.geneontology.org/amigo/term/GO:0048514	555	21	6.48519	3.23814	2.11542e-06	0.000860304	348;1281;1295;1545;1960;2191;2335;3037;3685;4015;4017;4035;4086;7057;7058;8038;8325;23328;58504;91010;219699	ADAM12;COL8A1;CYP1B1;FAP;FN1;THBS1;THBS2;ARHGAP22;UNC5B;FZD8;COL3A1;APOE;SMAD1;ITGAV;HAS2;FMNL3;EGR3;SASH1;LRP1;LOXL2;LOX
GO:0051216	cartilage development	http://amigo.geneontology.org/amigo/term/GO:0051216	189	12	2.20847	5.43362	2.25155e-06	0.000875851	860;1293;1303;2737;4017;4060;4086;4256;4920;6662;25884;353500	COL12A1;COL6A3;LUM;MGP;SMAD1;CHRDL2;RUNX2;ROR2;SOX9;BMP8A;LOXL2;GLI3
GO:0070848	response to growth factor	http://amigo.geneontology.org/amigo/term/GO:0070848	660	23	7.71212	2.98232	2.69474e-06	0.00100458	678;860;1281;1848;1960;3037;3371;4053;4060;4086;4920;6498;6662;7057;8483;9719;10631;11167;25878;50507;54206;55816;353500	CILP;FSTL1;LTBP2;LUM;NOX4;POSTN;TNC;THBS1;ZFP36L2;DUSP6;COL3A1;SMAD1;RUNX2;ADAMTSL2;HAS2;ROR2;DOK5;SOX9;EGR3;BMP8A;MXRA5;SKIL;ERRFI1
GO:0016101	diterpenoid metabolic process	http://amigo.geneontology.org/amigo/term/GO:0016101	78	8	0.911433	8.77739	3.46345e-06	0.00119283	220;348;1545;4035;6383;7276;8644;10082	CYP1B1;SDC2;GPC6;ALDH1A3;APOE;AKR1C3;LRP1;TTR
GO:0001649	osteoblast differentiation	http://amigo.geneontology.org/amigo/term/GO:0001649	197	12	2.30195	5.21297	3.46636e-06	0.00119283	860;1462;2737;3371;3479;3486;4086;6238;9260;9902;22801;25937	IGF1;MRC2;TNC;VCAN;ITGA11;WWTR1;IGFBP3;SMAD1;RUNX2;RRBP1;PDLIM7;GLI3
GO:0035239	tube morphogenesis	http://amigo.geneontology.org/amigo/term/GO:0035239	779	25	9.10264	2.74646	4.14369e-06	0.0013731	348;1281;1295;1545;1960;2191;2335;2737;3037;3371;3685;4015;4017;4035;4086;6662;7057;7058;8038;8325;23328;58504;91010;144165;219699	ADAM12;COL8A1;CYP1B1;FAP;FN1;PRICKLE1;TNC;THBS1;THBS2;ARHGAP22;UNC5B;FZD8;COL3A1;APOE;SMAD1;ITGAV;HAS2;FMNL3;SOX9;EGR3;SASH1;LRP1;LOXL2;GLI3;LOX
GO:0014910	regulation of smooth muscle cell migration	http://amigo.geneontology.org/amigo/term/GO:0014910	59	7	0.689417	10.1535	5.39718e-06	0.00165356	3037;3479;3486;4035;5361;10631;50507	IGF1;NOX4;POSTN;IGFBP3;HAS2;LRP1;PLXNA1
GO:0045595	regulation of cell differentiation	http://amigo.geneontology.org/amigo/term/GO:0045595	1593	39	18.6143	2.09517	5.51008e-06	0.00165356	348;678;760;860;1281;1289;1290;1809;1840;1960;2335;2737;3037;3479;3486;3685;4017;4035;4086;4853;4920;5270;5361;6383;6498;6662;7057;8740;9260;10631;22891;23529;25937;26011;54206;54328;65981;79365;144165	FN1;IGF1;POSTN;PRICKLE1;SERPINE2;TENM4;SDC2;DPYSL3;THBS1;ZFP36L2;ZNF365;WWTR1;IGFBP3;COL3A1;APOE;SMAD1;COL5A2;RUNX2;ITGAV;HAS2;ROR2;SOX9;BHLHE41;NOTCH2;EGR3;COL5A1;CLCF1;LRP1;PDLIM7;CAPRIN2;LOXL2;CA2;DTX1;GLI3;SKIL;TNFSF14;GPR173;ERRFI1;PLXNA1
GO:0060840	artery development	http://amigo.geneontology.org/amigo/term/GO:0060840	83	8	0.969858	8.24863	5.54452e-06	0.00165356	348;1281;2737;4015;4016;4035;4628;144165	PRICKLE1;LOXL1;COL3A1;APOE;MYH10;LRP1;GLI3;LOX
GO:0022603	regulation of anatomical structure morphogenesis	http://amigo.geneontology.org/amigo/term/GO:0022603	957	28	11.1826	2.50389	6.06037e-06	0.0017491	348;860;1289;1290;1545;2335;3037;4086;4628;4919;4920;5292;5361;6383;6498;6662;7057;7058;8038;8740;10082;10631;23328;26011;65981;91010;144165;166336	ADAM12;CYP1B1;FN1;POSTN;PRICKLE1;ROR1;TENM4;SDC2;THBS1;GPC6;THBS2;APOE;SMAD1;COL5A2;RUNX2;MYH10;HAS2;ROR2;FMNL3;SOX9;SASH1;COL5A1;CAPRIN2;SKIL;TNFSF14;PRICKLE2;PIM1;PLXNA1
GO:0061448	connective tissue development	http://amigo.geneontology.org/amigo/term/GO:0061448	247	13	2.8862	4.50419	6.7264e-06	0.0018709	860;1289;1293;1303;2737;4017;4060;4086;4256;4920;6662;25884;353500	COL12A1;COL6A3;LUM;MGP;SMAD1;CHRDL2;RUNX2;ROR2;SOX9;COL5A1;BMP8A;LOXL2;GLI3
GO:0009887	animal organ morphogenesis	http://amigo.geneontology.org/amigo/term/GO:0009887	909	27	10.6217	2.54197	6.90059e-06	0.0018709	220;760;860;1281;1289;1290;1293;1295;1303;2737;3037;3371;4237;4256;4853;4919;4920;5292;5361;6662;6913;10082;25937;54206;79365;144165;166336	COL12A1;COL6A3;COL8A1;MGP;PRICKLE1;ROR1;TNC;GPC6;ALDH1A3;WWTR1;COL3A1;COL5A2;RUNX2;HAS2;ROR2;SOX9;BHLHE41;NOTCH2;COL5A1;CA2;GLI3;TBX15;PRICKLE2;ERRFI1;PIM1;PLXNA1;MFAP2
GO:0006721	terpenoid metabolic process	http://amigo.geneontology.org/amigo/term/GO:0006721	89	8	1.03997	7.69254	9.3546e-06	0.00239202	220;348;1545;4035;6383;7276;8644;10082	CYP1B1;SDC2;GPC6;ALDH1A3;APOE;AKR1C3;LRP1;TTR
GO:0014909	smooth muscle cell migration	http://amigo.geneontology.org/amigo/term/GO:0014909	64	7	0.747842	9.36026	9.35741e-06	0.00239202	3037;3479;3486;4035;5361;10631;50507	IGF1;NOX4;POSTN;IGFBP3;HAS2;LRP1;PLXNA1
GO:0030334	regulation of cell migration	http://amigo.geneontology.org/amigo/term/GO:0030334	770	24	8.99748	2.66741	1.07406e-05	0.00266934	348;1281;1545;1809;2150;2335;3037;3479;3486;3685;4035;4920;5270;5361;6662;7057;7130;8740;10631;11122;23328;50507;54328;57522	CYP1B1;FN1;IGF1;NOX4;POSTN;SERPINE2;TNFAIP6;DPYSL3;THBS1;IGFBP3;SRGAP1;COL3A1;APOE;ITGAV;HAS2;ROR2;F2RL1;SOX9;SASH1;LRP1;PTPRT;TNFSF14;GPR173;PLXNA1
GO:0018158	protein oxidation	http://amigo.geneontology.org/amigo/term/GO:0018158	13	4	0.151905	26.3322	1.18648e-05	0.00286904	4015;4016;4017;388630	LOXL1;LOXL2;LOX;TRABD2B
GO:0035987	endodermal cell differentiation	http://amigo.geneontology.org/amigo/term/GO:0035987	45	6	0.525827	11.4106	1.30453e-05	0.00307148	1289;1290;1295;1303;2335;3685	COL12A1;COL8A1;FN1;COL5A2;ITGAV;COL5A1
GO:0018057	peptidyl-lysine oxidation	http://amigo.geneontology.org/amigo/term/GO:0018057	5	3	0.0584252	51.3477	1.54179e-05	0.00353702	4015;4016;4017	LOXL1;LOXL2;LOX
GO:0061036	positive regulation of cartilage development	http://amigo.geneontology.org/amigo/term/GO:0061036	28	5	0.327181	15.2821	1.62653e-05	0.00363814	860;2737;4017;4086;6662	SMAD1;RUNX2;SOX9;LOXL2;GLI3
GO:0071559	response to transforming growth factor beta	http://amigo.geneontology.org/amigo/term/GO:0071559	230	12	2.68756	4.46502	1.67513e-05	0.00365546	678;1281;4053;4086;6498;6662;7057;8483;9719;10631;25878;50507	CILP;LTBP2;NOX4;POSTN;THBS1;ZFP36L2;COL3A1;SMAD1;ADAMTSL2;SOX9;MXRA5;SKIL
GO:0007492	endoderm development	http://amigo.geneontology.org/amigo/term/GO:0007492	73	7	0.853008	8.20626	2.24699e-05	0.00478662	1289;1290;1295;1303;2131;2335;3685	COL12A1;COL8A1;FN1;EXT1;COL5A2;ITGAV;COL5A1
GO:0001706	endoderm formation	http://amigo.geneontology.org/amigo/term/GO:0001706	50	6	0.584252	10.2695	2.42504e-05	0.00504578	1289;1290;1295;1303;2335;3685	COL12A1;COL8A1;FN1;COL5A2;ITGAV;COL5A1
GO:0035904	aorta development	http://amigo.geneontology.org/amigo/term/GO:0035904	51	6	0.595937	10.0682	2.72196e-05	0.00553486	1281;4015;4016;4035;4628;144165	PRICKLE1;LOXL1;COL3A1;MYH10;LRP1;LOX
GO:0014812	muscle cell migration	http://amigo.geneontology.org/amigo/term/GO:0014812	77	7	0.899748	7.77996	3.18895e-05	0.00634033	3037;3479;3486;4035;5361;10631;50507	IGF1;NOX4;POSTN;IGFBP3;HAS2;LRP1;PLXNA1
GO:2000145	regulation of cell motility	http://amigo.geneontology.org/amigo/term/GO:2000145	825	24	9.64015	2.48959	3.31262e-05	0.00642608	348;1281;1545;1809;2150;2335;3037;3479;3486;3685;4035;4920;5270;5361;6662;7057;7130;8740;10631;11122;23328;50507;54328;57522	CYP1B1;FN1;IGF1;NOX4;POSTN;SERPINE2;TNFAIP6;DPYSL3;THBS1;IGFBP3;SRGAP1;COL3A1;APOE;ITGAV;HAS2;ROR2;F2RL1;SOX9;SASH1;LRP1;PTPRT;TNFSF14;GPR173;PLXNA1
GO:0006720	isoprenoid metabolic process	http://amigo.geneontology.org/amigo/term/GO:0006720	106	8	1.23861	6.45883	3.37572e-05	0.00642608	220;348;1545;4035;6383;7276;8644;10082	CYP1B1;SDC2;GPC6;ALDH1A3;APOE;AKR1C3;LRP1;TTR
GO:0007167	enzyme linked receptor protein signaling pathway	http://amigo.geneontology.org/amigo/term/GO:0007167	942	26	11.0073	2.36207	3.69769e-05	0.00689234	860;1281;1759;3479;3486;3685;4035;4053;4086;4919;4920;5791;6383;6498;6662;7057;8483;9019;9719;9846;11122;11167;25937;54206;55816;353500	CILP;FSTL1;IGF1;LTBP2;PTPRE;ROR1;SDC2;THBS1;WWTR1;IGFBP3;COL3A1;SMAD1;RUNX2;ADAMTSL2;ITGAV;ROR2;DOK5;SOX9;DNM1;MPZL1;GAB2;LRP1;BMP8A;PTPRT;SKIL;ERRFI1
GO:0051094	positive regulation of developmental process	http://amigo.geneontology.org/amigo/term/GO:0051094	1250	31	14.6063	2.12237	4.80166e-05	0.00876743	348;760;860;1545;1809;1960;2335;2737;3037;3479;3486;3556;4017;4086;4920;5270;5292;5361;6498;6662;7057;7058;8038;8740;9260;22891;23328;23529;25937;26011;65981	ADAM12;CYP1B1;FN1;IGF1;SERPINE2;TENM4;DPYSL3;THBS1;THBS2;ZNF365;WWTR1;IGFBP3;APOE;SMAD1;RUNX2;HAS2;ROR2;IL1RAP;SOX9;EGR3;SASH1;CLCF1;PDLIM7;CAPRIN2;LOXL2;CA2;GLI3;SKIL;TNFSF14;PIM1;PLXNA1
GO:0051240	positive regulation of multicellular organismal process	http://amigo.geneontology.org/amigo/term/GO:0051240	1568	36	18.3221	1.96484	5.45582e-05	0.00976264	348;760;860;1545;1734;1809;1960;2150;2335;2737;3037;3479;3556;4017;4035;4060;4086;4237;4920;5270;5292;5361;6498;6662;7057;7058;8038;9260;9388;10631;22891;23328;23529;25937;26011;65981	ADAM12;CYP1B1;FN1;IGF1;LUM;POSTN;SERPINE2;TENM4;DPYSL3;THBS1;THBS2;ZNF365;WWTR1;LIPG;APOE;SMAD1;RUNX2;HAS2;ROR2;F2RL1;DIO2;IL1RAP;SOX9;EGR3;SASH1;CLCF1;LRP1;PDLIM7;CAPRIN2;LOXL2;CA2;GLI3;SKIL;PIM1;PLXNA1;MFAP2
GO:0032332	positive regulation of chondrocyte differentiation	http://amigo.geneontology.org/amigo/term/GO:0032332	19	4	0.222016	18.0167	6.08849e-05	0.0106811	860;2737;4017;6662	RUNX2;SOX9;LOXL2;GLI3
GO:0071560	cellular response to transforming growth factor beta stimulus	http://amigo.geneontology.org/amigo/term/GO:0071560	223	11	2.60576	4.22141	6.31355e-05	0.0107859	678;1281;4053;4086;6498;6662;7057;8483;9719;10631;50507	CILP;LTBP2;NOX4;POSTN;THBS1;ZFP36L2;COL3A1;SMAD1;ADAMTSL2;SOX9;SKIL
GO:0070371	ERK1 and ERK2 cascade	http://amigo.geneontology.org/amigo/term/GO:0070371	306	13	3.57562	3.63573	6.38933e-05	0.0107859	348;678;1848;2150;2335;3479;3685;4853;4919;4920;6662;50507;54206	FN1;IGF1;NOX4;ROR1;ZFP36L2;DUSP6;APOE;ITGAV;ROR2;F2RL1;SOX9;NOTCH2;ERRFI1
GO:0010001	glial cell differentiation	http://amigo.geneontology.org/amigo/term/GO:0010001	186	10	2.17342	4.60105	6.68275e-05	0.0110723	1840;2737;4035;4919;4920;5270;6662;22891;23529;26011	ROR1;SERPINE2;TENM4;ZNF365;ROR2;SOX9;CLCF1;LRP1;DTX1;GLI3
GO:0097435	supramolecular fiber organization	http://amigo.geneontology.org/amigo/term/GO:0097435	614	19	7.17461	2.64823	0.000104879	0.0170609	348;1281;1289;1290;1303;1545;1805;1809;2150;4015;4017;4053;4060;4628;5352;9509;9886;27295;50507	COL12A1;CYP1B1;LTBP2;LUM;NOX4;DPT;DPYSL3;ADAMTS2;COL3A1;APOE;COL5A2;MYH10;PDLIM3;F2RL1;COL5A1;PLOD2;LOXL2;RHOBTB1;LOX
GO:0045597	positive regulation of cell differentiation	http://amigo.geneontology.org/amigo/term/GO:0045597	892	24	10.4231	2.30259	0.000112604	0.0179906	348;760;860;1809;1960;2335;2737;3037;3479;3486;4017;4086;4920;5270;5361;6498;6662;8740;9260;22891;23529;25937;26011;65981	FN1;IGF1;SERPINE2;TENM4;DPYSL3;ZNF365;WWTR1;IGFBP3;APOE;SMAD1;RUNX2;HAS2;ROR2;SOX9;EGR3;CLCF1;PDLIM7;CAPRIN2;LOXL2;CA2;GLI3;SKIL;TNFSF14;PLXNA1
GO:0040012	regulation of locomotion	http://amigo.geneontology.org/amigo/term/GO:0040012	894	24	10.4464	2.29744	0.000116529	0.0182909	348;1281;1545;1809;2150;2335;3037;3479;3486;3685;4035;4920;5270;5361;6662;7057;7130;8740;10631;11122;23328;50507;54328;57522	CYP1B1;FN1;IGF1;NOX4;POSTN;SERPINE2;TNFAIP6;DPYSL3;THBS1;IGFBP3;SRGAP1;COL3A1;APOE;ITGAV;HAS2;ROR2;F2RL1;SOX9;SASH1;LRP1;PTPRT;TNFSF14;GPR173;PLXNA1
GO:0048708	astrocyte differentiation	http://amigo.geneontology.org/amigo/term/GO:0048708	66	6	0.771212	7.77996	0.000118826	0.01833	4035;4919;4920;5270;6662;23529	ROR1;SERPINE2;ROR2;SOX9;CLCF1;LRP1
GO:0001525	angiogenesis	http://amigo.geneontology.org/amigo/term/GO:0001525	468	16	5.4686	2.9258	0.000122296	0.0185104	1295;1545;1960;2191;2335;3685;4017;4086;7057;7058;8038;8325;23328;58504;91010;219699	ADAM12;COL8A1;CYP1B1;FAP;FN1;THBS1;THBS2;ARHGAP22;UNC5B;FZD8;SMAD1;ITGAV;FMNL3;EGR3;SASH1;LOXL2
GO:0045596	negative regulation of cell differentiation	http://amigo.geneontology.org/amigo/term/GO:0045596	622	19	7.26809	2.61417	0.000124133	0.0185104	348;678;1281;1289;1290;1809;1840;2737;3479;3685;4035;6498;6662;10631;22891;25937;54328;79365;144165	IGF1;POSTN;PRICKLE1;DPYSL3;ZFP36L2;ZNF365;WWTR1;COL3A1;APOE;COL5A2;ITGAV;SOX9;BHLHE41;COL5A1;LRP1;DTX1;GLI3;SKIL;GPR173
GO:0051270	regulation of cellular component movement	http://amigo.geneontology.org/amigo/term/GO:0051270	901	24	10.5282	2.27959	0.000131244	0.0189457	348;1281;1545;1809;2150;2335;3037;3479;3486;3685;4035;4920;5270;5361;6662;7057;7130;8740;10631;11122;23328;50507;54328;57522	CYP1B1;FN1;IGF1;NOX4;POSTN;SERPINE2;TNFAIP6;DPYSL3;THBS1;IGFBP3;SRGAP1;COL3A1;APOE;ITGAV;HAS2;ROR2;F2RL1;SOX9;SASH1;LRP1;PTPRT;TNFSF14;GPR173;PLXNA1
GO:0048598	embryonic morphogenesis	http://amigo.geneontology.org/amigo/term/GO:0048598	521	17	6.0879	2.79242	0.000131288	0.0189457	220;860;1289;1290;1295;1303;2131;2335;2737;3685;4086;4237;4920;6662;6913;26011;144165	COL12A1;COL8A1;FN1;PRICKLE1;TENM4;EXT1;ALDH1A3;SMAD1;COL5A2;RUNX2;ITGAV;ROR2;SOX9;COL5A1;GLI3;TBX15;MFAP2
GO:0035265	organ growth	http://amigo.geneontology.org/amigo/term/GO:0035265	165	9	1.92803	4.66798	0.000139136	0.0197595	1293;1303;1848;3479;4086;5292;6662;26011;54796	BNC2;COL12A1;COL6A3;IGF1;TENM4;DUSP6;SMAD1;SOX9;PIM1
GO:0071363	cellular response to growth factor stimulus	http://amigo.geneontology.org/amigo/term/GO:0071363	631	19	7.37326	2.57688	0.000149471	0.0206851	678;860;1281;1960;3037;4053;4086;4920;6498;6662;7057;8483;9719;10631;11167;50507;54206;55816;353500	CILP;FSTL1;LTBP2;NOX4;POSTN;THBS1;ZFP36L2;COL3A1;SMAD1;RUNX2;ADAMTSL2;HAS2;ROR2;DOK5;SOX9;EGR3;BMP8A;SKIL;ERRFI1
GO:0007369	gastrulation	http://amigo.geneontology.org/amigo/term/GO:0007369	167	9	1.9514	4.61207	0.00015243	0.0206851	1289;1290;1295;1303;2131;2335;3685;4086;26011	COL12A1;COL8A1;FN1;TENM4;EXT1;SMAD1;COL5A2;ITGAV;COL5A1
GO:0009790	embryo development	http://amigo.geneontology.org/amigo/term/GO:0009790	910	24	10.6334	2.25704	0.000152589	0.0206851	220;860;1289;1290;1295;1303;2131;2335;2737;3479;3685;4086;4222;4237;4628;4920;5523;6498;6662;6913;26011;26115;79365;144165	COL12A1;COL8A1;FN1;IGF1;MEOX1;PRICKLE1;TENM4;EXT1;ALDH1A3;TANC2;SMAD1;COL5A2;PPP2R3A;RUNX2;ITGAV;MYH10;ROR2;SOX9;BHLHE41;COL5A1;GLI3;SKIL;TBX15;MFAP2
GO:0008283	cell proliferation	http://amigo.geneontology.org/amigo/term/GO:0008283	1850	39	21.6173	1.80411	0.000160161	0.0213875	348;444;678;860;990;1295;1545;1805;1960;2150;2191;2335;2737;2919;3037;3371;3479;3486;3685;4017;4035;4086;4628;4920;5270;5292;6662;7057;7299;8644;8740;9388;9846;23529;25937;26011;50507;54206;79365	COL8A1;CYP1B1;FAP;FN1;IGF1;NOX4;SERPINE2;TENM4;TNC;DPT;TYR;THBS1;ASPH;ZFP36L2;WWTR1;IGFBP3;LIPG;APOE;SMAD1;RUNX2;ITGAV;MYH10;HAS2;ROR2;CXCL1;F2RL1;SOX9;BHLHE41;EGR3;GAB2;AKR1C3;CLCF1;LRP1;LOXL2;GLI3;TNFSF14;CDC6;ERRFI1;PIM1
GO:0030155	regulation of cell adhesion	http://amigo.geneontology.org/amigo/term/GO:0030155	636	19	7.43168	2.55662	0.000165432	0.0217243	1295;1545;1840;1960;2335;2737;3037;3371;3479;3685;5270;5361;6662;7057;8728;8740;10085;10631;151887	CCDC80;COL8A1;CYP1B1;FN1;IGF1;POSTN;SERPINE2;TNC;THBS1;ITGAV;EDIL3;HAS2;SOX9;EGR3;ADAM19;DTX1;GLI3;TNFSF14;PLXNA1
GO:0000904	cell morphogenesis involved in differentiation	http://amigo.geneontology.org/amigo/term/GO:0000904	691	20	8.07436	2.47698	0.000168741	0.0217243	348;1293;1303;2131;2335;2737;3037;3685;4628;5361;6383;6498;9260;9846;10631;22891;55816;65981;122786;219699	COL12A1;COL6A3;FN1;POSTN;SDC2;EXT1;ZNF365;UNC5B;APOE;ITGAV;MYH10;HAS2;DOK5;FRMD6;GAB2;PDLIM7;CAPRIN2;GLI3;SKIL;PLXNA1
GO:0042060	wound healing	http://amigo.geneontology.org/amigo/term/GO:0042060	482	16	5.63219	2.84081	0.000171373	0.0217243	348;1281;1289;2150;2191;2335;2737;3371;3479;4015;4628;5270;7057;9162;10631;131566	FAP;FN1;IGF1;POSTN;SERPINE2;TNC;THBS1;DGKI;COL3A1;APOE;MYH10;F2RL1;COL5A1;DCBLD2;GLI3;LOX
GO:0009611	response to wounding	http://amigo.geneontology.org/amigo/term/GO:0009611	585	18	6.83575	2.63322	0.000172396	0.0217243	348;678;1281;1289;1809;2150;2191;2335;2737;3371;3479;4015;4628;5270;7057;9162;10631;131566	FAP;FN1;IGF1;POSTN;SERPINE2;TNC;DPYSL3;THBS1;DGKI;ZFP36L2;COL3A1;APOE;MYH10;F2RL1;COL5A1;DCBLD2;GLI3;LOX
GO:0022008	neurogenesis	http://amigo.geneontology.org/amigo/term/GO:0022008	1468	33	17.1536	1.92379	0.000176813	0.0219715	348;860;1281;1809;1840;2131;2335;2737;3371;4035;4628;4919;4920;5270;5361;6383;6498;6662;8325;9260;9497;9846;10631;22891;23529;26011;54328;55816;65981;79365;89796;89797;219699	FN1;NAV2;POSTN;ROR1;SERPINE2;TENM4;TNC;SDC2;DPYSL3;NAV1;EXT1;ZNF365;UNC5B;FZD8;COL3A1;APOE;RUNX2;MYH10;ROR2;DOK5;SOX9;BHLHE41;GAB2;SLC4A7;CLCF1;LRP1;PDLIM7;CAPRIN2;DTX1;GLI3;SKIL;GPR173;PLXNA1
GO:0006024	glycosaminoglycan biosynthetic process	http://amigo.geneontology.org/amigo/term/GO:0006024	103	7	1.20356	5.81609	0.000203753	0.0249723	1462;2131;3037;4060;6383;10082;26035	LUM;VCAN;SDC2;GPC6;EXT1;HAS2;GLCE
GO:0006023	aminoglycan biosynthetic process	http://amigo.geneontology.org/amigo/term/GO:0006023	107	7	1.2503	5.59866	0.000257886	0.0311799	1462;2131;3037;4060;6383;10082;26035	LUM;VCAN;SDC2;GPC6;EXT1;HAS2;GLCE
GO:0009719	response to endogenous stimulus	http://amigo.geneontology.org/amigo/term/GO:0009719	1500	33	17.5276	1.88275	0.000263556	0.0314405	348;678;760;860;990;1281;1290;1960;2915;3037;3371;3479;4015;4035;4053;4086;4920;5069;5791;6498;6662;7057;8483;8644;9719;10631;11167;25878;50507;54206;54328;261729;353500	CILP;FSTL1;IGF1;LTBP2;NOX4;PAPPA;POSTN;PTPRE;TNC;THBS1;ZFP36L2;COL3A1;APOE;SMAD1;COL5A2;RUNX2;ADAMTSL2;HAS2;ROR2;SOX9;STEAP2;EGR3;AKR1C3;LRP1;GRM5;BMP8A;CA2;MXRA5;LOX;SKIL;CDC6;GPR173;ERRFI1
GO:0048468	cell development	http://amigo.geneontology.org/amigo/term/GO:0048468	1967	40	22.9845	1.74031	0.000277646	0.0326855	348;860;1281;1293;1303;1809;1840;2131;2150;2335;2737;3037;3371;3479;3685;4035;4628;4853;4919;4920;5270;5361;5806;6383;6498;6662;9260;9497;9846;10631;22891;23529;26011;54328;55816;65981;79365;122786;219699;353500	COL12A1;COL6A3;FN1;IGF1;POSTN;ROR1;SERPINE2;TENM4;TNC;SDC2;DPYSL3;EXT1;ZNF365;PTX3;UNC5B;COL3A1;APOE;RUNX2;ITGAV;MYH10;HAS2;ROR2;F2RL1;DOK5;SOX9;BHLHE41;NOTCH2;FRMD6;GAB2;SLC4A7;CLCF1;LRP1;PDLIM7;CAPRIN2;BMP8A;DTX1;GLI3;SKIL;GPR173;PLXNA1
GO:0007178	transmembrane receptor protein serine/threonine kinase signaling pathway	http://amigo.geneontology.org/amigo/term/GO:0007178	311	12	3.63405	3.3021	0.000298802	0.0347192	860;1281;4053;4086;4920;6498;7057;8483;9719;11167;25937;353500	CILP;FSTL1;LTBP2;THBS1;WWTR1;COL3A1;SMAD1;RUNX2;ADAMTSL2;ROR2;BMP8A;SKIL
GO:0001704	formation of primary germ layer	http://amigo.geneontology.org/amigo/term/GO:0001704	110	7	1.28535	5.44597	0.000305635	0.0350578	1289;1290;1295;1303;2335;3685;4086	COL12A1;COL8A1;FN1;SMAD1;COL5A2;ITGAV;COL5A1
GO:0051093	negative regulation of developmental process	http://amigo.geneontology.org/amigo/term/GO:0051093	839	22	9.80374	2.24404	0.000317861	0.0359987	348;678;1281;1289;1290;1809;1840;2737;3479;3685;4017;4035;6498;6662;7057;7058;10631;22891;25937;54328;79365;144165	IGF1;POSTN;PRICKLE1;DPYSL3;THBS1;THBS2;ZFP36L2;ZNF365;WWTR1;COL3A1;APOE;COL5A2;ITGAV;SOX9;BHLHE41;COL5A1;LRP1;LOXL2;DTX1;GLI3;SKIL;GPR173
GO:0060284	regulation of cell development	http://amigo.geneontology.org/amigo/term/GO:0060284	850	22	9.93228	2.215	0.000380072	0.0425063	348;1281;1809;1840;2335;2737;3037;3479;4035;4853;5270;5361;6383;6498;6662;10631;22891;23529;26011;54328;65981;79365	FN1;IGF1;POSTN;SERPINE2;TENM4;SDC2;DPYSL3;ZNF365;COL3A1;APOE;HAS2;SOX9;BHLHE41;NOTCH2;CLCF1;LRP1;CAPRIN2;DTX1;GLI3;SKIL;GPR173;PLXNA1
GO:0042572	retinol metabolic process	http://amigo.geneontology.org/amigo/term/GO:0042572	30	4	0.350551	11.4106	0.000389402	0.0427616	220;1545;7276;8644	CYP1B1;ALDH1A3;AKR1C3;TTR
GO:0060429	epithelium development	http://amigo.geneontology.org/amigo/term/GO:0060429	1030	25	12.0356	2.07717	0.000391913	0.0427616	220;760;1289;2150;2737;3371;4086;4222;4919;4920;5270;5361;5523;6498;6662;8644;9497;9719;10082;25937;54206;79365;122786;144165;166336	MEOX1;PRICKLE1;ROR1;SERPINE2;TNC;GPC6;ALDH1A3;WWTR1;SMAD1;PPP2R3A;ADAMTSL2;ROR2;F2RL1;SOX9;BHLHE41;FRMD6;SLC4A7;COL5A1;AKR1C3;CA2;GLI3;SKIL;PRICKLE2;ERRFI1;PLXNA1
GO:0042574	retinal metabolic process	http://amigo.geneontology.org/amigo/term/GO:0042574	13	3	0.151905	19.7491	0.000411541	0.0443621	220;1545;8644	CYP1B1;ALDH1A3;AKR1C3
GO:0007507	heart development	http://amigo.geneontology.org/amigo/term/GO:0007507	522	16	6.09959	2.62313	0.000417262	0.0444434	1281;1289;1848;2737;3037;3479;4015;4086;4628;4853;5292;6662;26011;27295;50507;144165	IGF1;NOX4;PRICKLE1;TENM4;DUSP6;COL3A1;SMAD1;MYH10;HAS2;PDLIM3;SOX9;NOTCH2;COL5A1;GLI3;LOX;PIM1
GO:0030203	glycosaminoglycan metabolic process	http://amigo.geneontology.org/amigo/term/GO:0030203	153	8	1.78781	4.47475	0.000435187	0.0458073	1462;2131;3037;4060;5292;6383;10082;26035	LUM;VCAN;SDC2;GPC6;EXT1;HAS2;GLCE;PIM1
GO:0030178	negative regulation of Wnt signaling pathway	http://amigo.geneontology.org/amigo/term/GO:0030178	154	8	1.7995	4.44569	0.000454535	0.0472875	348;2737;4035;4920;6662;25937;144165;388630	PRICKLE1;WWTR1;APOE;ROR2;SOX9;LRP1;GLI3;TRABD2B
GO:0060348	bone development	http://amigo.geneontology.org/amigo/term/GO:0060348	195	9	2.27858	3.94983	0.000480865	0.0493589	860;1293;1303;2737;3037;3479;4086;4853;6662	COL12A1;COL6A3;IGF1;SMAD1;RUNX2;HAS2;SOX9;NOTCH2;GLI3
GO:0045669	positive regulation of osteoblast differentiation	http://amigo.geneontology.org/amigo/term/GO:0045669	56	5	0.654362	7.64103	0.00048548	0.0493589	860;2737;3479;4086;9260	IGF1;SMAD1;RUNX2;PDLIM7;GLI3

## Sheet: module13_biological_process
geneSet	description	link	size	overlap	expect	enrichmentRatio	pValue	FDR	overlapId	userId
GO:0038063	collagen-activated tyrosine kinase receptor signaling pathway	http://amigo.geneontology.org/amigo/term/GO:0038063	10	4	0.0956048	41.8389	1.60926e-06	0.0143981	1282;1284;1287;84959	COL4A1;COL4A2;COL4A5;UBASH3B
GO:0038065	collagen-activated signaling pathway	http://amigo.geneontology.org/amigo/term/GO:0038065	13	4	0.124286	32.1838	5.35801e-06	0.0204511	1282;1284;1287;84959	COL4A1;COL4A2;COL4A5;UBASH3B
GO:0048260	positive regulation of receptor-mediated endocytosis	http://amigo.geneontology.org/amigo/term/GO:0048260	49	6	0.468464	12.8078	6.85742e-06	0.0204511	636;5054;5336;7422;9863;54806	SERPINE1;PLCG2;AHI1;VEGFA;MAGI2;BICD1

## Sheet: module15_biological_process
geneSet	description	link	size	overlap	expect	enrichmentRatio	pValue	FDR	overlapId	userId
GO:0071345	cellular response to cytokine stimulus	http://amigo.geneontology.org/amigo/term/GO:0071345	945	34	9.78754	3.4738	1.15835e-10	1.03637e-06	302;759;821;1277;1958;2648;2874;2923;3430;3576;3976;4501;4502;4609;5034;5118;5245;5721;6347;6355;6366;6723;7076;7494;7538;8651;8877;8995;9021;9235;9987;11140;27429;51330	CCL2;IL32;MT2A;TIMP1;TNFRSF12A;ANXA2;PHB;COL1A1;CCL8;P4HB;MYC;SPHK1;PCOLCE;MT1X;PDIA3;LIF;CXCL8;SOCS3;ZFP36;EGR1;XBP1;SOCS1;GPS2;PSME2;CDC37;CANX;TNFSF18;HNRNPDL;SRM;CA1;HTRA2;IFI35;KAT2A;CCL21
GO:0034097	response to cytokine	http://amigo.geneontology.org/amigo/term/GO:0034097	1027	35	10.6368	3.29045	2.5495e-10	1.14052e-06	302;759;821;1277;1958;2648;2874;2923;3430;3576;3976;4501;4502;4609;5034;5118;5245;5721;6347;6355;6366;6723;7076;7494;7538;8651;8877;8995;9021;9235;9987;11140;27429;29927;51330	CCL2;IL32;MT2A;TIMP1;TNFRSF12A;ANXA2;PHB;COL1A1;CCL8;P4HB;MYC;SPHK1;PCOLCE;MT1X;PDIA3;LIF;CXCL8;SOCS3;ZFP36;EGR1;XBP1;SOCS1;GPS2;PSME2;CDC37;CANX;TNFSF18;HNRNPDL;SRM;SEC61A1;CA1;HTRA2;IFI35;KAT2A;CCL21
GO:0019221	cytokine-mediated signaling pathway	http://amigo.geneontology.org/amigo/term/GO:0019221	645	24	6.68039	3.59261	4.95794e-08	0.000147862	302;759;821;1958;2874;3430;3576;3976;4502;4609;5034;5721;6347;6355;6366;7076;8651;8877;8995;9021;9235;9987;11140;51330	CCL2;IL32;MT2A;TIMP1;TNFRSF12A;ANXA2;CCL8;P4HB;MYC;SPHK1;LIF;CXCL8;SOCS3;EGR1;SOCS1;GPS2;PSME2;CDC37;CANX;TNFSF18;HNRNPDL;CA1;IFI35;CCL21
GO:0034976	response to endoplasmic reticulum stress	http://amigo.geneontology.org/amigo/term/GO:0034976	258	15	2.67216	5.61345	7.47316e-08	0.000167156	37;550;2923;3576;5034;6347;7494;7873;9601;10113;10130;10211;23753;56005;57333	CCL2;ACADVL;SDF2L1;PDIA6;P4HB;RCN3;PDIA3;MANF;CXCL8;MYDGF;XBP1;PDIA4;AUP1;FLOT1;PREB
GO:0006457	protein folding	http://amigo.geneontology.org/amigo/term/GO:0006457	198	13	2.05072	6.33923	1.41861e-07	0.000253846	573;821;2923;3998;5034;5204;7203;8877;9526;9601;10130;10856;11140	PDIA6;P4HB;SPHK1;PFDN5;PDIA3;PDIA4;CDC37;CANX;MPDU1;CCT3;BAG1;LMAN1;RUVBL2
GO:0043043	peptide biosynthetic process	http://amigo.geneontology.org/amigo/term/GO:0043043	616	21	6.38003	3.29152	1.53243e-06	0.00228511	602;1802;1933;1973;1978;1981;3921;4736;5036;5045;5464;5935;6130;6192;7284;7538;8761;9669;55651;64969;79590	RPL10A;RPL7A;RPSA;EIF4A1;NHP2;TUFM;EEF1B2;ZFP36;PPA1;EIF5B;RPS4Y1;EIF4G1;RBM3;FURIN;BCL3;MRPL24;EIF4EBP1;DPH2;PABPC4;PA2G4;MRPS5
GO:0006412	translation	http://amigo.geneontology.org/amigo/term/GO:0006412	593	20	6.14181	3.25637	3.27402e-06	0.00398345	602;1802;1933;1973;1978;1981;3921;4736;5036;5464;5935;6130;6192;7284;7538;8761;9669;55651;64969;79590	RPL10A;RPL7A;RPSA;EIF4A1;NHP2;TUFM;EEF1B2;ZFP36;PPA1;EIF5B;RPS4Y1;EIF4G1;RBM3;BCL3;MRPL24;EIF4EBP1;DPH2;PABPC4;PA2G4;MRPS5
GO:0006403	RNA localization	http://amigo.geneontology.org/amigo/term/GO:0006403	223	12	2.30965	5.19558	3.56182e-06	0.00398345	3178;3921;5036;6427;7203;7538;10211;10482;10856;29107;55651;57510	RPSA;HNRNPA1;NHP2;ZFP36;SRSF2;XPO5;NXT1;CCT3;FLOT1;NXF1;PA2G4;RUVBL2
GO:0010273	detoxification of copper ion	http://amigo.geneontology.org/amigo/term/GO:0010273	12	4	0.124286	32.1838	5.13776e-06	0.00459675	4489;4499;4501;4502	MT2A;MT1A;MT1X;MT1M
GO:1990169	stress response to copper ion	http://amigo.geneontology.org/amigo/term/GO:1990169	12	4	0.124286	32.1838	5.13776e-06	0.00459675	4489;4499;4501;4502	MT2A;MT1A;MT1X;MT1M
GO:0061687	detoxification of inorganic compound	http://amigo.geneontology.org/amigo/term/GO:0061687	13	4	0.134643	29.7081	7.36141e-06	0.0059875	4489;4499;4501;4502	MT2A;MT1A;MT1X;MT1M
GO:0006518	peptide metabolic process	http://amigo.geneontology.org/amigo/term/GO:0006518	747	22	7.73682	2.84355	9.02609e-06	0.0067297	165;602;1802;1933;1973;1978;1981;3921;4736;5036;5045;5464;5935;6130;6192;7284;7538;8761;9669;55651;64969;79590	RPL10A;RPL7A;RPSA;EIF4A1;AEBP1;NHP2;TUFM;EEF1B2;ZFP36;PPA1;EIF5B;RPS4Y1;EIF4G1;RBM3;FURIN;BCL3;MRPL24;EIF4EBP1;DPH2;PABPC4;PA2G4;MRPS5
GO:0097501	stress response to metal ion	http://amigo.geneontology.org/amigo/term/GO:0097501	14	4	0.145001	27.5861	1.0223e-05	0.00703576	4489;4499;4501;4502	MT2A;MT1A;MT1X;MT1M
GO:0071356	cellular response to tumor necrosis factor	http://amigo.geneontology.org/amigo/term/GO:0071356	220	11	2.27858	4.82756	1.83326e-05	0.0117158	1277;2648;2874;3576;6347;6355;6366;7538;8877;8995;51330	CCL2;TNFRSF12A;COL1A1;CCL8;SPHK1;CXCL8;ZFP36;GPS2;TNFSF18;KAT2A;CCL21
GO:0035966	response to topologically incorrect protein	http://amigo.geneontology.org/amigo/term/GO:0035966	183	10	1.89537	5.27603	2.07764e-05	0.0123924	37;871;3576;6347;7494;7873;10113;10130;23753;56005	CCL2;ACADVL;SERPINH1;SDF2L1;PDIA6;MANF;CXCL8;MYDGF;XBP1;PREB
GO:0043604	amide biosynthetic process	http://amigo.geneontology.org/amigo/term/GO:0043604	738	21	7.64361	2.74739	2.45696e-05	0.013739	602;1802;1933;1973;1978;1981;3921;4736;5036;5045;5464;5935;6130;6192;7284;7538;8761;9669;55651;64969;79590	RPL10A;RPL7A;RPSA;EIF4A1;NHP2;TUFM;EEF1B2;ZFP36;PPA1;EIF5B;RPS4Y1;EIF4G1;RBM3;FURIN;BCL3;MRPL24;EIF4EBP1;DPH2;PABPC4;PA2G4;MRPS5
GO:0046426	negative regulation of JAK-STAT cascade	http://amigo.geneontology.org/amigo/term/GO:0046426	18	4	0.186429	21.4558	3.0257e-05	0.0159241	602;8651;9021;9146	SOCS3;SOCS1;BCL3;HGS
GO:1904893	negative regulation of STAT cascade	http://amigo.geneontology.org/amigo/term/GO:1904893	19	4	0.196787	20.3266	3.80173e-05	0.0182508	602;8651;9021;9146	SOCS3;SOCS1;BCL3;HGS
GO:0034612	response to tumor necrosis factor	http://amigo.geneontology.org/amigo/term/GO:0034612	239	11	2.47537	4.44378	3.93413e-05	0.0182508	1277;2648;2874;3576;6347;6355;6366;7538;8877;8995;51330	CCL2;TNFRSF12A;COL1A1;CCL8;SPHK1;CXCL8;ZFP36;GPS2;TNFSF18;KAT2A;CCL21
GO:0006364	rRNA processing	http://amigo.geneontology.org/amigo/term/GO:0006364	198	10	2.05072	4.87633	4.07976e-05	0.0182508	2483;3921;4736;5036;6130;9136;10528;23246;54512;55651	RPL10A;RPL7A;RPSA;NHP2;EXOSC4;BOP1;NOP56;PA2G4;FRG1;RRP9
GO:0071294	cellular response to zinc ion	http://amigo.geneontology.org/amigo/term/GO:0071294	20	4	0.207144	19.3103	4.71395e-05	0.0191708	4489;4499;4501;4502	MT2A;MT1A;MT1X;MT1M
GO:0000470	maturation of LSU-rRNA	http://amigo.geneontology.org/amigo/term/GO:0000470	20	4	0.207144	19.3103	4.71395e-05	0.0191708	4736;6130;23246;55651	RPL10A;RPL7A;NHP2;BOP1
GO:0006986	response to unfolded protein	http://amigo.geneontology.org/amigo/term/GO:0006986	163	9	1.68822	5.33105	5.00812e-05	0.0194816	37;871;3576;6347;7494;7873;10113;10130;56005	CCL2;ACADVL;SERPINH1;PDIA6;MANF;CXCL8;MYDGF;XBP1;PREB
GO:0043603	cellular amide metabolic process	http://amigo.geneontology.org/amigo/term/GO:0043603	989	24	10.2433	2.343	8.04853e-05	0.0289382	165;602;1802;1933;1973;1978;1981;3921;4736;5036;5045;5464;5935;6130;6192;7284;7538;8761;9669;27429;55651;64969;79590;129807	RPL10A;RPL7A;RPSA;EIF4A1;AEBP1;NHP2;TUFM;EEF1B2;ZFP36;NEU4;PPA1;EIF5B;RPS4Y1;EIF4G1;RBM3;FURIN;BCL3;MRPL24;EIF4EBP1;DPH2;PABPC4;PA2G4;HTRA2;MRPS5
GO:0032270	positive regulation of cellular protein metabolic process	http://amigo.geneontology.org/amigo/term/GO:0032270	1460	31	15.1215	2.05006	8.24623e-05	0.0289382	302;602;1075;1958;1981;2648;3487;3976;4609;4804;5045;5118;5245;5721;5935;6347;6355;6366;7936;8651;8877;8995;9021;10211;10856;10899;23558;27166;27429;56005;57333	CCL2;ANXA2;PHB;PRELID1;CCL8;CTSC;MYC;SPHK1;RCN3;PCOLCE;IGFBP4;LIF;SOCS3;EGR1;MYDGF;SOCS1;PSME2;TNFSF18;EIF4G1;RBM3;FURIN;BCL3;FLOT1;NELFE;JTB;NGFR;WBP2;HTRA2;KAT2A;CCL21;RUVBL2
GO:0071280	cellular response to copper ion	http://amigo.geneontology.org/amigo/term/GO:0071280	23	4	0.238215	16.7915	8.40945e-05	0.0289382	4489;4499;4501;4502	MT2A;MT1A;MT1X;MT1M
GO:0060351	cartilage development involved in endochondral bone morphogenesis	http://amigo.geneontology.org/amigo/term/GO:0060351	44	5	0.455716	10.9717	8.76176e-05	0.0290339	302;871;1277;1291;1292	ANXA2;SERPINH1;COL6A2;COL1A1;COL6A1
GO:0035722	interleukin-12-mediated signaling pathway	http://amigo.geneontology.org/amigo/term/GO:0035722	46	5	0.476431	10.4947	0.000108764	0.0347539	302;759;5034;5721;9987	ANXA2;P4HB;PSME2;HNRNPDL;CA1
GO:0042254	ribosome biogenesis	http://amigo.geneontology.org/amigo/term/GO:0042254	270	11	2.79644	3.93357	0.000117553	0.0356845	2483;3921;4736;5036;6130;9136;10528;23246;51491;54512;55651	RPL10A;RPL7A;RPSA;NHP2;NOP16;EXOSC4;BOP1;NOP56;PA2G4;FRG1;RRP9
GO:0035967	cellular response to topologically incorrect protein	http://amigo.geneontology.org/amigo/term/GO:0035967	145	8	1.50179	5.32697	0.000132882	0.0356845	37;3576;6347;7494;10113;10130;23753;56005	CCL2;ACADVL;SDF2L1;PDIA6;CXCL8;MYDGF;XBP1;PREB
GO:0071349	cellular response to interleukin-12	http://amigo.geneontology.org/amigo/term/GO:0071349	48	5	0.497145	10.0574	0.000133621	0.0356845	302;759;5034;5721;9987	ANXA2;P4HB;PSME2;HNRNPDL;CA1
GO:0022613	ribonucleoprotein complex biogenesis	http://amigo.geneontology.org/amigo/term/GO:0022613	427	14	4.42252	3.16562	0.000143006	0.0356845	2483;3921;4736;5036;6130;6632;9136;10421;10528;10856;23246;51491;54512;55651	RPL10A;RPL7A;RPSA;NHP2;NOP16;EXOSC4;BOP1;SNRPD1;NOP56;PA2G4;FRG1;RRP9;CD2BP2;RUVBL2
GO:0050657	nucleic acid transport	http://amigo.geneontology.org/amigo/term/GO:0050657	187	9	1.93679	4.64685	0.000143852	0.0356845	3178;3921;5036;6427;7538;10211;10482;29107;57510	RPSA;HNRNPA1;ZFP36;SRSF2;XPO5;NXT1;FLOT1;NXF1;PA2G4
GO:0050658	RNA transport	http://amigo.geneontology.org/amigo/term/GO:0050658	187	9	1.93679	4.64685	0.000143852	0.0356845	3178;3921;5036;6427;7538;10211;10482;29107;57510	RPSA;HNRNPA1;ZFP36;SRSF2;XPO5;NXT1;FLOT1;NXF1;PA2G4
GO:0016072	rRNA metabolic process	http://amigo.geneontology.org/amigo/term/GO:0016072	231	10	2.39251	4.17971	0.000147358	0.0356845	2483;3921;4736;5036;6130;9136;10528;23246;54512;55651	RPL10A;RPL7A;RPSA;NHP2;EXOSC4;BOP1;NOP56;PA2G4;FRG1;RRP9
GO:0030199	collagen fibril organization	http://amigo.geneontology.org/amigo/term/GO:0030199	49	5	0.507502	9.85217	0.000147572	0.0356845	165;302;871;1277;2331	ANXA2;SERPINH1;COL1A1;AEBP1;FMOD
GO:0070671	response to interleukin-12	http://amigo.geneontology.org/amigo/term/GO:0070671	49	5	0.507502	9.85217	0.000147572	0.0356845	302;759;5034;5721;9987	ANXA2;P4HB;PSME2;HNRNPDL;CA1
GO:0030968	endoplasmic reticulum unfolded protein response	http://amigo.geneontology.org/amigo/term/GO:0030968	111	7	1.14965	6.08882	0.000154161	0.0362969	37;3576;6347;7494;10113;10130;56005	CCL2;ACADVL;PDIA6;CXCL8;MYDGF;XBP1;PREB
GO:0051236	establishment of RNA localization	http://amigo.geneontology.org/amigo/term/GO:0051236	190	9	1.96787	4.57348	0.000162209	0.0372123	3178;3921;5036;6427;7538;10211;10482;29107;57510	RPSA;HNRNPA1;ZFP36;SRSF2;XPO5;NXT1;FLOT1;NXF1;PA2G4
GO:0043062	extracellular structure organization	http://amigo.geneontology.org/amigo/term/GO:0043062	385	13	3.98752	3.26017	0.0001866	0.0417378	165;302;602;871;1277;1291;1292;2331;3914;5034;5045;7076;10211	TIMP1;ANXA2;SERPINH1;COL6A2;COL1A1;AEBP1;P4HB;COL6A1;FURIN;BCL3;FMOD;FLOT1;LAMB3
GO:0006396	RNA processing	http://amigo.geneontology.org/amigo/term/GO:0006396	855	21	8.8554	2.37143	0.000199232	0.0434336	2483;3178;3921;4736;5036;5935;6130;6427;6629;6632;7936;8761;9136;10084;10421;10528;10922;23246;51329;54512;55651	RPL10A;RPL7A;RPSA;HNRNPA1;NHP2;EXOSC4;BOP1;SRSF2;RBM3;ARL6IP4;SNRPD1;PQBP1;NOP56;NELFE;SNRPB2;PABPC4;PA2G4;FASTK;FRG1;RRP9;CD2BP2
GO:0030198	extracellular matrix organization	http://amigo.geneontology.org/amigo/term/GO:0030198	337	12	3.49037	3.43803	0.000203891	0.0434336	165;302;602;871;1277;1291;1292;2331;3914;5045;7076;10211	TIMP1;ANXA2;SERPINH1;COL6A2;COL1A1;AEBP1;COL6A1;FURIN;BCL3;FMOD;FLOT1;LAMB3
GO:0035066	positive regulation of histone acetylation	http://amigo.geneontology.org/amigo/term/GO:0035066	29	4	0.300359	13.3174	0.000214914	0.0441963	2648;3976;10856;23558	LIF;WBP2;KAT2A;RUVBL2
GO:0070208	protein heterotrimerization	http://amigo.geneontology.org/amigo/term/GO:0070208	12	3	0.124286	24.1378	0.00022387	0.0441963	1277;1291;1292	COL6A2;COL1A1;COL6A1
GO:0007259	JAK-STAT cascade	http://amigo.geneontology.org/amigo/term/GO:0007259	118	7	1.22215	5.72762	0.00022531	0.0441963	602;3976;6347;8651;8995;9021;9146	CCL2;LIF;SOCS3;SOCS1;TNFSF18;BCL3;HGS
GO:0016071	mRNA metabolic process	http://amigo.geneontology.org/amigo/term/GO:0016071	738	19	7.64361	2.48574	0.00022723	0.0441963	1981;2483;3178;3921;4736;5935;6130;6192;6418;6427;6629;6632;7538;7936;8761;10084;10421;51329;54512	RPL10A;RPL7A;RPSA;HNRNPA1;ZFP36;EXOSC4;SRSF2;RPS4Y1;EIF4G1;RBM3;ARL6IP4;SNRPD1;PQBP1;NELFE;SNRPB2;PABPC4;SET;FRG1;CD2BP2
GO:0051247	positive regulation of protein metabolic process	http://amigo.geneontology.org/amigo/term/GO:0051247	1551	31	16.064	1.92978	0.000247128	0.0470436	302;602;1075;1958;1981;2648;3487;3976;4609;4804;5045;5118;5245;5721;5935;6347;6355;6366;7936;8651;8877;8995;9021;10211;10856;10899;23558;27166;27429;56005;57333	CCL2;ANXA2;PHB;PRELID1;CCL8;CTSC;MYC;SPHK1;RCN3;PCOLCE;IGFBP4;LIF;SOCS3;EGR1;MYDGF;SOCS1;PSME2;TNFSF18;EIF4G1;RBM3;FURIN;BCL3;FLOT1;NELFE;JTB;NGFR;WBP2;HTRA2;KAT2A;CCL21;RUVBL2
GO:0035065	regulation of histone acetylation	http://amigo.geneontology.org/amigo/term/GO:0035065	55	5	0.569645	8.77739	0.000256115	0.0477388	2648;3976;6418;10856;23558	LIF;SET;WBP2;KAT2A;RUVBL2

## Sheet: module20_biological_process
geneSet	description	link	size	overlap	expect	enrichmentRatio	pValue	FDR	overlapId	userId
GO:0098657	import into cell	http://amigo.geneontology.org/amigo/term/GO:0098657	768	22	6.98553	3.14937	1.59105e-06	0.0142351	60;71;183;311;482;928;977;2621;3688;3764;4240;5595;6517;6678;10938;26020;29763;30846;55113;56241;64129;78989	ACTB;ACTG1;AGT;CD151;MFGE8;SPARC;CD9;GAS6;KCNJ8;ITGB1;EHD2;TINAGL1;LRP10;PACSIN3;XKR8;SLC2A4;ATP1B2;ANXA11;SUSD2;EHD1;MAPK3;COLEC11
GO:0006897	endocytosis	http://amigo.geneontology.org/amigo/term/GO:0006897	653	19	5.93952	3.19891	7.10289e-06	0.0317748	60;71;311;928;977;2621;3688;4240;5595;6517;6678;10938;26020;29763;30846;55113;56241;64129;78989	ACTB;ACTG1;CD151;MFGE8;SPARC;CD9;GAS6;ITGB1;EHD2;TINAGL1;LRP10;PACSIN3;XKR8;SLC2A4;ANXA11;SUSD2;EHD1;MAPK3;COLEC11
GO:0070527	platelet aggregation	http://amigo.geneontology.org/amigo/term/GO:0070527	57	6	0.518457	11.5728	1.25791e-05	0.0375152	60;71;928;2316;2621;10398	ACTB;ACTG1;MYL9;FLNA;CD9;GAS6

## Sheet: module27_biological_process
geneSet	description	link	size	overlap	expect	enrichmentRatio	pValue	FDR	overlapId	userId
GO:0048514	blood vessel morphogenesis	http://amigo.geneontology.org/amigo/term/GO:0048514	555	27	3.42684	7.87899	0	0	94;301;358;1901;1906;1942;2022;2034;3397;3911;5286;6376;7453;8503;8751;9314;10266;10365;10769;23462;28984;54345;54567;54922;161198;221395;641700	ENG;ID1;KLF2;RGCC;WARS;CLEC14A;AQP1;SOX18;ADGRF5;RAMP2;ADAM15;S1PR1;KLF4;ANXA1;RASIP1;EPAS1;HEY1;PIK3C2A;DLL4;PIK3R3;EFNA1;PLK2;EDN1;CX3CL1;ECSCR;ACVRL1;LAMA5
GO:0001525	angiogenesis	http://amigo.geneontology.org/amigo/term/GO:0001525	468	26	2.88966	8.99761	0	0	94;301;358;1901;1906;1942;2022;2034;3397;3911;5286;6376;7453;8503;8751;9314;10266;10365;10769;23462;28984;54345;54567;54922;161198;641700	ENG;ID1;KLF2;RGCC;WARS;CLEC14A;AQP1;SOX18;RAMP2;ADAM15;S1PR1;KLF4;ANXA1;RASIP1;EPAS1;HEY1;PIK3C2A;DLL4;PIK3R3;EFNA1;PLK2;EDN1;CX3CL1;ECSCR;ACVRL1;LAMA5
GO:0001568	blood vessel development	http://amigo.geneontology.org/amigo/term/GO:0001568	631	27	3.8961	6.93001	4.44089e-16	1.32442e-12	94;301;358;1901;1906;1942;2022;2034;3397;3911;5286;6376;7453;8503;8751;9314;10266;10365;10769;23462;28984;54345;54567;54922;161198;221395;641700	ENG;ID1;KLF2;RGCC;WARS;CLEC14A;AQP1;SOX18;ADGRF5;RAMP2;ADAM15;S1PR1;KLF4;ANXA1;RASIP1;EPAS1;HEY1;PIK3C2A;DLL4;PIK3R3;EFNA1;PLK2;EDN1;CX3CL1;ECSCR;ACVRL1;LAMA5
GO:0001944	vasculature development	http://amigo.geneontology.org/amigo/term/GO:0001944	659	27	4.06898	6.63557	1.55431e-15	3.47661e-12	94;301;358;1901;1906;1942;2022;2034;3397;3911;5286;6376;7453;8503;8751;9314;10266;10365;10769;23462;28984;54345;54567;54922;161198;221395;641700	ENG;ID1;KLF2;RGCC;WARS;CLEC14A;AQP1;SOX18;ADGRF5;RAMP2;ADAM15;S1PR1;KLF4;ANXA1;RASIP1;EPAS1;HEY1;PIK3C2A;DLL4;PIK3R3;EFNA1;PLK2;EDN1;CX3CL1;ECSCR;ACVRL1;LAMA5
GO:0072358	cardiovascular system development	http://amigo.geneontology.org/amigo/term/GO:0072358	668	27	4.12455	6.54617	2.22045e-15	3.97327e-12	94;301;358;1901;1906;1942;2022;2034;3397;3911;5286;6376;7453;8503;8751;9314;10266;10365;10769;23462;28984;54345;54567;54922;161198;221395;641700	ENG;ID1;KLF2;RGCC;WARS;CLEC14A;AQP1;SOX18;ADGRF5;RAMP2;ADAM15;S1PR1;KLF4;ANXA1;RASIP1;EPAS1;HEY1;PIK3C2A;DLL4;PIK3R3;EFNA1;PLK2;EDN1;CX3CL1;ECSCR;ACVRL1;LAMA5
GO:0035239	tube morphogenesis	http://amigo.geneontology.org/amigo/term/GO:0035239	779	28	4.80992	5.8213	1.11022e-14	1.65553e-11	94;301;358;1901;1906;1942;2022;2034;3397;3398;3911;5286;6376;7453;8503;8751;9314;10266;10365;10769;23462;28984;54345;54567;54922;161198;221395;641700	ENG;ID1;KLF2;RGCC;WARS;CLEC14A;AQP1;SOX18;ADGRF5;RAMP2;ADAM15;S1PR1;KLF4;ID2;ANXA1;RASIP1;EPAS1;HEY1;PIK3C2A;DLL4;PIK3R3;EFNA1;PLK2;EDN1;CX3CL1;ECSCR;ACVRL1;LAMA5
GO:0072359	circulatory system development	http://amigo.geneontology.org/amigo/term/GO:0072359	992	30	6.12508	4.89789	9.39249e-14	1.20049e-10	94;301;358;1901;1906;1942;2022;2034;2302;3397;3398;3911;5286;6376;7122;7453;8503;8751;9314;10266;10365;10769;23462;28984;54345;54567;54922;161198;221395;641700	CLDN5;ENG;ID1;KLF2;RGCC;WARS;CLEC14A;AQP1;SOX18;ADGRF5;RAMP2;ADAM15;S1PR1;KLF4;ID2;ANXA1;RASIP1;EPAS1;HEY1;PIK3C2A;DLL4;PIK3R3;EFNA1;PLK2;EDN1;CX3CL1;ECSCR;ACVRL1;LAMA5;FOXJ1
GO:0048646	anatomical structure formation involved in morphogenesis	http://amigo.geneontology.org/amigo/term/GO:0048646	1017	30	6.27944	4.77749	1.79856e-13	2.01147e-10	94;301;358;1901;1906;1942;2022;2034;2302;3397;3911;4071;5286;6376;7140;7453;8503;8751;9314;10266;10365;10769;23462;28984;54345;54567;54922;83595;161198;641700	ENG;ID1;KLF2;RGCC;TM4SF1;WARS;CLEC14A;AQP1;SOX18;RAMP2;ADAM15;TNNT3;S1PR1;KLF4;ANXA1;RASIP1;EPAS1;HEY1;PIK3C2A;DLL4;PIK3R3;EFNA1;PLK2;EDN1;CX3CL1;ECSCR;ACVRL1;LAMA5;SOX7;FOXJ1
GO:0035295	tube development	http://amigo.geneontology.org/amigo/term/GO:0035295	955	29	5.89663	4.91807	2.48024e-13	2.46563e-10	94;301;358;1901;1906;1942;2022;2034;2302;3397;3398;3911;5286;6376;7453;8503;8751;9314;10266;10365;10769;23462;28984;54345;54567;54922;161198;221395;641700	ENG;ID1;KLF2;RGCC;WARS;CLEC14A;AQP1;SOX18;ADGRF5;RAMP2;ADAM15;S1PR1;KLF4;ID2;ANXA1;RASIP1;EPAS1;HEY1;PIK3C2A;DLL4;PIK3R3;EFNA1;PLK2;EDN1;CX3CL1;ECSCR;ACVRL1;LAMA5;FOXJ1
GO:0001667	ameboidal-type cell migration	http://amigo.geneontology.org/amigo/term/GO:0001667	369	19	2.27838	8.33925	8.59313e-13	7.68827e-10	94;301;1906;1942;1947;2022;3397;3911;5286;6405;8503;8692;9314;10501;10769;28984;54345;54567;161198	ENG;ID1;RGCC;CLEC14A;SOX18;HYAL2;KLF4;ANXA1;PIK3C2A;DLL4;PIK3R3;EFNA1;PLK2;SEMA6B;EDN1;SEMA3F;ACVRL1;LAMA5;EFNB1
GO:0043534	blood vessel endothelial cell migration	http://amigo.geneontology.org/amigo/term/GO:0043534	110	12	0.679193	17.668	3.17146e-12	2.57955e-09	94;301;1942;3397;5286;8503;9314;10769;28984;54345;54567;161198	ID1;RGCC;CLEC14A;SOX18;KLF4;ANXA1;PIK3C2A;DLL4;PIK3R3;EFNA1;PLK2;ACVRL1
GO:1901342	regulation of vasculature development	http://amigo.geneontology.org/amigo/term/GO:1901342	302	17	1.86469	9.11678	3.81606e-12	2.84519e-09	94;301;358;1942;2022;3397;5286;6376;7453;9314;10266;10365;10769;23462;28984;54567;641700	ENG;ID1;KLF2;RGCC;WARS;AQP1;RAMP2;KLF4;ANXA1;HEY1;PIK3C2A;DLL4;EFNA1;PLK2;CX3CL1;ECSCR;ACVRL1
GO:0045765	regulation of angiogenesis	http://amigo.geneontology.org/amigo/term/GO:0045765	272	16	1.67946	9.52688	9.03433e-12	6.2177e-09	94;301;358;1942;2022;3397;5286;6376;7453;9314;10266;10365;10769;28984;54567;641700	ENG;ID1;KLF2;RGCC;WARS;AQP1;RAMP2;KLF4;ANXA1;PIK3C2A;DLL4;EFNA1;PLK2;CX3CL1;ECSCR;ACVRL1
GO:0002040	sprouting angiogenesis	http://amigo.geneontology.org/amigo/term/GO:0002040	113	11	0.697716	15.7657	9.40776e-11	6.01223e-08	94;301;2022;5286;8503;9314;10266;10365;10769;54567;161198	ENG;KLF2;CLEC14A;RAMP2;KLF4;ANXA1;PIK3C2A;DLL4;PIK3R3;PLK2;ACVRL1
GO:0043542	endothelial cell migration	http://amigo.geneontology.org/amigo/term/GO:0043542	188	13	1.1608	11.1992	1.27788e-10	7.62213e-08	94;301;1906;1942;3397;5286;8503;9314;10769;28984;54345;54567;161198	ID1;RGCC;CLEC14A;SOX18;KLF4;ANXA1;PIK3C2A;DLL4;PIK3R3;EFNA1;PLK2;EDN1;ACVRL1
GO:0006955	immune response	http://amigo.geneontology.org/amigo/term/GO:0006955	1753	34	10.8239	3.14121	3.58644e-10	2.00549e-07	2;301;830;966;972;1906;2040;2302;2537;2920;3113;3117;3119;3122;3123;3127;3133;3384;3426;3429;3614;6376;7126;8547;8751;9452;9761;10095;22918;28984;56892;84166;146894;149095	CD74;IFI27;RGCC;HLA-DRB1;HLA-E;HLA-DRA;CD59;ICAM2;CXCL2;HLA-DRB5;ADAM15;FCN3;ITM2A;CD93;HLA-DPA1;ANXA1;CD300LG;A2M;STOM;TCIM;EDN1;CX3CL1;CFI;NLRC5;MLEC;ARPC1B;IMPDH1;CAPZA2;HLA-DQB1;IFI6;HLA-DQA1;FOXJ1;TNFAIP1;DCST1
GO:0016477	cell migration	http://amigo.geneontology.org/amigo/term/GO:0016477	1291	29	7.97125	3.63807	3.95324e-10	2.08057e-07	94;301;972;1843;1901;1906;1942;1947;2022;2302;2771;2920;3397;3911;5286;6376;6405;7126;8503;8692;8751;9314;10501;10769;11170;28984;54345;54567;161198	CD74;ENG;ID1;RGCC;CLEC14A;DUSP1;SOX18;FAM107A;CXCL2;HYAL2;ADAM15;S1PR1;KLF4;ANXA1;PIK3C2A;DLL4;PIK3R3;EFNA1;GNAI2;PLK2;SEMA6B;EDN1;CX3CL1;SEMA3F;ACVRL1;LAMA5;EFNB1;FOXJ1;TNFAIP1
GO:0030334	regulation of cell migration	http://amigo.geneontology.org/amigo/term/GO:0030334	770	22	4.75435	4.62734	1.11336e-09	5.53403e-07	94;301;972;1843;1901;1906;1942;2022;2771;3911;5286;6376;6405;8503;8692;8751;9314;10501;10769;11170;28984;54567	CD74;ENG;RGCC;DUSP1;FAM107A;HYAL2;ADAM15;S1PR1;KLF4;ANXA1;PIK3C2A;DLL4;PIK3R3;EFNA1;GNAI2;PLK2;SEMA6B;EDN1;CX3CL1;SEMA3F;ACVRL1;LAMA5
GO:0002682	regulation of immune system process	http://amigo.geneontology.org/amigo/term/GO:0002682	1309	28	8.08239	3.46432	2.64337e-09	1.24475e-06	2;301;360;966;972;1843;1906;1947;2302;3113;3117;3119;3122;3123;3127;3133;3384;3398;3426;6376;8547;10095;28984;56892;84166;146894;149095;221395	CD74;RGCC;HLA-DRB1;HLA-E;HLA-DRA;DUSP1;CD59;ADGRF5;ICAM2;HLA-DRB5;FCN3;AQP3;HLA-DPA1;ID2;ANXA1;CD300LG;A2M;TCIM;EDN1;CX3CL1;CFI;NLRC5;ARPC1B;HLA-DQB1;EFNB1;HLA-DQA1;FOXJ1;DCST1
GO:2000145	regulation of cell motility	http://amigo.geneontology.org/amigo/term/GO:2000145	825	22	5.09395	4.31885	3.99862e-09	1.75621e-06	94;301;972;1843;1901;1906;1942;2022;2771;3911;5286;6376;6405;8503;8692;8751;9314;10501;10769;11170;28984;54567	CD74;ENG;RGCC;DUSP1;FAM107A;HYAL2;ADAM15;S1PR1;KLF4;ANXA1;PIK3C2A;DLL4;PIK3R3;EFNA1;GNAI2;PLK2;SEMA6B;EDN1;CX3CL1;SEMA3F;ACVRL1;LAMA5
GO:0048870	cell motility	http://amigo.geneontology.org/amigo/term/GO:0048870	1431	29	8.83568	3.28215	4.31838e-09	1.75621e-06	94;301;972;1843;1901;1906;1942;1947;2022;2302;2771;2920;3397;3911;5286;6376;6405;7126;8503;8692;8751;9314;10501;10769;11170;28984;54345;54567;161198	CD74;ENG;ID1;RGCC;CLEC14A;DUSP1;SOX18;FAM107A;CXCL2;HYAL2;ADAM15;S1PR1;KLF4;ANXA1;PIK3C2A;DLL4;PIK3R3;EFNA1;GNAI2;PLK2;SEMA6B;EDN1;CX3CL1;SEMA3F;ACVRL1;LAMA5;EFNB1;FOXJ1;TNFAIP1
GO:0051674	localization of cell	http://amigo.geneontology.org/amigo/term/GO:0051674	1431	29	8.83568	3.28215	4.31838e-09	1.75621e-06	94;301;972;1843;1901;1906;1942;1947;2022;2302;2771;2920;3397;3911;5286;6376;6405;7126;8503;8692;8751;9314;10501;10769;11170;28984;54345;54567;161198	CD74;ENG;ID1;RGCC;CLEC14A;DUSP1;SOX18;FAM107A;CXCL2;HYAL2;ADAM15;S1PR1;KLF4;ANXA1;PIK3C2A;DLL4;PIK3R3;EFNA1;GNAI2;PLK2;SEMA6B;EDN1;CX3CL1;SEMA3F;ACVRL1;LAMA5;EFNB1;FOXJ1;TNFAIP1
GO:0040011	locomotion	http://amigo.geneontology.org/amigo/term/GO:0040011	1636	31	10.1014	3.06887	5.23119e-09	2.03493e-06	94;301;972;1843;1901;1906;1942;1947;2022;2302;2771;2920;3397;3398;3911;5286;6376;6405;7126;8503;8692;8751;9314;10501;10769;11170;28984;54345;54567;161198;641700	CD74;ENG;ID1;RGCC;CLEC14A;DUSP1;SOX18;FAM107A;CXCL2;HYAL2;ADAM15;S1PR1;KLF4;ID2;ANXA1;PIK3C2A;DLL4;PIK3R3;EFNA1;GNAI2;PLK2;SEMA6B;EDN1;CX3CL1;SEMA3F;ECSCR;ACVRL1;LAMA5;EFNB1;FOXJ1;TNFAIP1
GO:0010631	epithelial cell migration	http://amigo.geneontology.org/amigo/term/GO:0010631	264	13	1.63006	7.97515	8.1786e-09	3.04892e-06	94;301;1906;1942;3397;5286;8503;9314;10769;28984;54345;54567;161198	ID1;RGCC;CLEC14A;SOX18;KLF4;ANXA1;PIK3C2A;DLL4;PIK3R3;EFNA1;PLK2;EDN1;ACVRL1
GO:0034097	response to cytokine	http://amigo.geneontology.org/amigo/term/GO:0034097	1027	24	6.34119	3.78478	9.06482e-09	3.22229e-06	301;554;972;1843;1901;1906;2537;2920;3113;3117;3119;3122;3123;3127;3133;3429;3911;6376;7079;8692;9314;10365;84166;149095	CD74;IFI27;KLF2;HLA-DRB1;HLA-E;HLA-DRA;DUSP1;CXCL2;HYAL2;HLA-DRB5;S1PR1;HLA-DPA1;KLF4;ANXA1;AVPR2;TIMP4;EDN1;CX3CL1;NLRC5;LAMA5;HLA-DQB1;IFI6;HLA-DQA1;DCST1
GO:0090132	epithelium migration	http://amigo.geneontology.org/amigo/term/GO:0090132	267	13	1.64859	7.88555	9.36397e-09	3.22229e-06	94;301;1906;1942;3397;5286;8503;9314;10769;28984;54345;54567;161198	ID1;RGCC;CLEC14A;SOX18;KLF4;ANXA1;PIK3C2A;DLL4;PIK3R3;EFNA1;PLK2;EDN1;ACVRL1
GO:0045446	endothelial cell differentiation	http://amigo.geneontology.org/amigo/term/GO:0045446	101	9	0.623622	14.4318	1.15216e-08	3.7677e-06	94;1901;2022;3397;3911;7122;9414;23462;54345	CLDN5;ENG;ID1;SOX18;S1PR1;HEY1;TJP2;ACVRL1;LAMA5
GO:0022603	regulation of anatomical structure morphogenesis	http://amigo.geneontology.org/amigo/term/GO:0022603	957	23	5.90898	3.89238	1.18073e-08	3.7677e-06	94;301;358;1627;1906;1942;2022;2302;3397;5286;6281;6376;6405;7453;9314;10266;10365;10501;10769;23462;28984;54567;641700	ENG;ID1;KLF2;RGCC;S100A10;WARS;AQP1;RAMP2;KLF4;ANXA1;HEY1;PIK3C2A;DLL4;EFNA1;PLK2;SEMA6B;EDN1;CX3CL1;SEMA3F;ECSCR;ACVRL1;DBN1;FOXJ1
GO:0090130	tissue migration	http://amigo.geneontology.org/amigo/term/GO:0090130	273	13	1.68563	7.71224	1.22123e-08	3.7677e-06	94;301;1906;1942;3397;5286;8503;9314;10769;28984;54345;54567;161198	ID1;RGCC;CLEC14A;SOX18;KLF4;ANXA1;PIK3C2A;DLL4;PIK3R3;EFNA1;PLK2;EDN1;ACVRL1
GO:0045087	innate immune response	http://amigo.geneontology.org/amigo/term/GO:0045087	733	20	4.52589	4.41902	1.59085e-08	4.74445e-06	2;301;830;1906;2537;3113;3117;3119;3122;3123;3127;3133;3384;3426;3429;6376;8547;8751;84166;149095	IFI27;HLA-DRB1;HLA-E;HLA-DRA;ICAM2;HLA-DRB5;ADAM15;FCN3;HLA-DPA1;ANXA1;A2M;EDN1;CX3CL1;CFI;NLRC5;CAPZA2;HLA-DQB1;IFI6;HLA-DQA1;DCST1
GO:0040012	regulation of locomotion	http://amigo.geneontology.org/amigo/term/GO:0040012	894	22	5.51998	3.98552	1.72569e-08	4.98056e-06	94;301;972;1843;1901;1906;1942;2022;2771;3911;5286;6376;6405;8503;8692;8751;9314;10501;10769;11170;28984;54567	CD74;ENG;RGCC;DUSP1;FAM107A;HYAL2;ADAM15;S1PR1;KLF4;ANXA1;PIK3C2A;DLL4;PIK3R3;EFNA1;GNAI2;PLK2;SEMA6B;EDN1;CX3CL1;SEMA3F;ACVRL1;LAMA5
GO:0051270	regulation of cellular component movement	http://amigo.geneontology.org/amigo/term/GO:0051270	901	22	5.56321	3.95455	1.98582e-08	5.55223e-06	94;301;972;1843;1901;1906;1942;2022;2771;3911;5286;6376;6405;8503;8692;8751;9314;10501;10769;11170;28984;54567	CD74;ENG;RGCC;DUSP1;FAM107A;HYAL2;ADAM15;S1PR1;KLF4;ANXA1;PIK3C2A;DLL4;PIK3R3;EFNA1;GNAI2;PLK2;SEMA6B;EDN1;CX3CL1;SEMA3F;ACVRL1;LAMA5
GO:0002684	positive regulation of immune system process	http://amigo.geneontology.org/amigo/term/GO:0002684	920	22	5.68052	3.87288	2.88719e-08	7.82778e-06	2;301;360;966;972;1906;1947;2302;3113;3117;3119;3122;3123;3127;3133;3384;3398;3426;8547;10095;28984;84166	CD74;RGCC;HLA-DRB1;HLA-E;HLA-DRA;CD59;ICAM2;HLA-DRB5;FCN3;AQP3;HLA-DPA1;ID2;ANXA1;A2M;EDN1;CFI;NLRC5;ARPC1B;HLA-DQB1;EFNB1;HLA-DQA1;FOXJ1
GO:0002478	antigen processing and presentation of exogenous peptide antigen	http://amigo.geneontology.org/amigo/term/GO:0002478	113	9	0.697716	12.8992	3.10053e-08	8.01133e-06	830;972;3113;3117;3119;3122;3123;3127;3133	CD74;HLA-DRB1;HLA-E;HLA-DRA;HLA-DRB5;HLA-DPA1;CAPZA2;HLA-DQB1;HLA-DQA1
GO:0060333	interferon-gamma-mediated signaling pathway	http://amigo.geneontology.org/amigo/term/GO:0060333	80	8	0.493958	16.1957	3.13397e-08	8.01133e-06	3113;3117;3119;3122;3123;3127;3133;84166	HLA-DRB1;HLA-E;HLA-DRA;HLA-DRB5;HLA-DPA1;NLRC5;HLA-DQB1;HLA-DQA1
GO:0002042	cell migration involved in sprouting angiogenesis	http://amigo.geneontology.org/amigo/term/GO:0002042	53	7	0.327247	21.3905	3.32845e-08	8.27213e-06	301;5286;8503;9314;10769;54567;161198	CLEC14A;KLF4;ANXA1;PIK3C2A;DLL4;PIK3R3;PLK2
GO:0003158	endothelium development	http://amigo.geneontology.org/amigo/term/GO:0003158	115	9	0.710065	12.6749	3.61549e-08	8.74265e-06	94;1901;2022;3397;3911;7122;9414;23462;54345	CLDN5;ENG;ID1;SOX18;S1PR1;HEY1;TJP2;ACVRL1;LAMA5
GO:0048762	mesenchymal cell differentiation	http://amigo.geneontology.org/amigo/term/GO:0048762	202	11	1.24724	8.81944	4.48941e-08	1.05702e-05	94;1906;1942;1947;2022;3911;6405;8751;10501;23462;28984	ENG;RGCC;ADAM15;HEY1;EFNA1;SEMA6B;EDN1;SEMA3F;ACVRL1;LAMA5;EFNB1
GO:0071345	cellular response to cytokine stimulus	http://amigo.geneontology.org/amigo/term/GO:0071345	945	22	5.83488	3.77043	4.65532e-08	1.06798e-05	301;972;1843;1901;1906;2537;2920;3113;3117;3119;3122;3123;3127;3133;3429;3911;6376;8692;9314;10365;84166;149095	CD74;IFI27;KLF2;HLA-DRB1;HLA-E;HLA-DRA;DUSP1;CXCL2;HYAL2;HLA-DRB5;S1PR1;HLA-DPA1;KLF4;ANXA1;EDN1;CX3CL1;NLRC5;LAMA5;HLA-DQB1;IFI6;HLA-DQA1;DCST1
GO:0019884	antigen processing and presentation of exogenous antigen	http://amigo.geneontology.org/amigo/term/GO:0019884	119	9	0.734763	12.2488	4.87372e-08	1.07564e-05	830;972;3113;3117;3119;3122;3123;3127;3133	CD74;HLA-DRB1;HLA-E;HLA-DRA;HLA-DRB5;HLA-DPA1;CAPZA2;HLA-DQB1;HLA-DQA1
GO:0071346	cellular response to interferon-gamma	http://amigo.geneontology.org/amigo/term/GO:0071346	159	10	0.981742	10.186	4.92916e-08	1.07564e-05	1906;3113;3117;3119;3122;3123;3127;3133;6376;84166	HLA-DRB1;HLA-E;HLA-DRA;HLA-DRB5;HLA-DPA1;EDN1;CX3CL1;NLRC5;HLA-DQB1;HLA-DQA1
GO:0030155	regulation of cell adhesion	http://amigo.geneontology.org/amigo/term/GO:0030155	636	18	3.92697	4.58369	5.39071e-08	1.14835e-05	94;301;972;1843;1901;1942;1947;2302;3113;3133;3714;3911;6281;6376;8751;9314;11170;28984	CD74;RGCC;S100A10;HLA-E;DUSP1;FAM107A;ADAM15;S1PR1;HLA-DPA1;KLF4;JAG2;ANXA1;EFNA1;CX3CL1;ACVRL1;LAMA5;EFNB1;FOXJ1
GO:0043535	regulation of blood vessel endothelial cell migration	http://amigo.geneontology.org/amigo/term/GO:0043535	87	8	0.53718	14.8926	6.09897e-08	1.26901e-05	94;301;1942;5286;9314;10769;28984;54567	RGCC;KLF4;ANXA1;PIK3C2A;DLL4;EFNA1;PLK2;ACVRL1
GO:0019221	cytokine-mediated signaling pathway	http://amigo.geneontology.org/amigo/term/GO:0019221	645	18	3.98254	4.51973	6.66672e-08	1.35562e-05	301;972;1901;1906;2537;2920;3113;3117;3119;3122;3123;3127;3133;3429;3911;6376;84166;149095	CD74;IFI27;HLA-DRB1;HLA-E;HLA-DRA;CXCL2;HLA-DRB5;S1PR1;HLA-DPA1;ANXA1;EDN1;CX3CL1;NLRC5;LAMA5;HLA-DQB1;IFI6;HLA-DQA1;DCST1
GO:0048002	antigen processing and presentation of peptide antigen	http://amigo.geneontology.org/amigo/term/GO:0048002	127	9	0.784159	11.4773	8.57717e-08	1.65626e-05	830;972;3113;3117;3119;3122;3123;3127;3133	CD74;HLA-DRB1;HLA-E;HLA-DRA;HLA-DRB5;HLA-DPA1;CAPZA2;HLA-DQB1;HLA-DQA1
GO:0019886	antigen processing and presentation of exogenous peptide antigen via MHC class II	http://amigo.geneontology.org/amigo/term/GO:0019886	91	8	0.561878	14.238	8.6938e-08	1.65626e-05	830;972;3113;3117;3119;3122;3123;3127	CD74;HLA-DRB1;HLA-DRA;HLA-DRB5;HLA-DPA1;CAPZA2;HLA-DQB1;HLA-DQA1
GO:0030855	epithelial cell differentiation	http://amigo.geneontology.org/amigo/term/GO:0030855	583	17	3.59972	4.72259	8.7006e-08	1.65626e-05	94;301;360;1028;1901;2022;2302;3397;3398;3714;3911;7122;9314;9414;10365;23462;54345	CLDN5;ENG;ID1;KLF2;SOX18;AQP3;CDKN1C;S1PR1;KLF4;JAG2;ID2;ANXA1;HEY1;TJP2;ACVRL1;LAMA5;FOXJ1
GO:0035912	dorsal aorta morphogenesis	http://amigo.geneontology.org/amigo/term/GO:0035912	8	4	0.0493958	80.9785	9.35542e-08	1.74381e-05	94;2022;23462;54567	ENG;HEY1;DLL4;ACVRL1
GO:0006952	defense response	http://amigo.geneontology.org/amigo/term/GO:0006952	1350	26	8.33555	3.11917	9.83568e-08	1.79592e-05	2;301;830;966;972;1906;2537;2920;3113;3117;3119;3122;3123;3127;3133;3384;3426;3429;6035;6376;8547;8692;8751;9314;84166;149095	CD74;IFI27;RNASE1;HLA-DRB1;HLA-E;HLA-DRA;CD59;ICAM2;CXCL2;HYAL2;HLA-DRB5;ADAM15;FCN3;HLA-DPA1;KLF4;ANXA1;A2M;EDN1;CX3CL1;CFI;NLRC5;CAPZA2;HLA-DQB1;IFI6;HLA-DQA1;DCST1
GO:0002495	antigen processing and presentation of peptide antigen via MHC class II	http://amigo.geneontology.org/amigo/term/GO:0002495	94	8	0.580401	13.7836	1.12166e-07	2.00709e-05	830;972;3113;3117;3119;3122;3123;3127	CD74;HLA-DRB1;HLA-DRA;HLA-DRB5;HLA-DPA1;CAPZA2;HLA-DQB1;HLA-DQA1
GO:0048585	negative regulation of response to stimulus	http://amigo.geneontology.org/amigo/term/GO:0048585	1459	27	9.00856	2.99715	1.1719e-07	2.05587e-05	2;301;754;966;972;1843;1906;1942;2302;2537;2771;3133;6376;6405;7056;7126;8692;9314;10501;10769;23462;54567;54922;56892;84166;92162;149095	CD74;TMEM88;HLA-E;DUSP1;CD59;HYAL2;KLF4;THBD;ANXA1;RASIP1;A2M;HEY1;TCIM;DLL4;EFNA1;GNAI2;PLK2;SEMA6B;EDN1;CX3CL1;SEMA3F;NLRC5;IFI6;PTTG1IP;FOXJ1;TNFAIP1;DCST1
GO:0002504	antigen processing and presentation of peptide or polysaccharide antigen via MHC class II	http://amigo.geneontology.org/amigo/term/GO:0002504	95	8	0.586575	13.6385	1.21865e-07	2.09678e-05	830;972;3113;3117;3119;3122;3123;3127	CD74;HLA-DRB1;HLA-DRA;HLA-DRB5;HLA-DPA1;CAPZA2;HLA-DQB1;HLA-DQA1
GO:0034341	response to interferon-gamma	http://amigo.geneontology.org/amigo/term/GO:0034341	177	10	1.09288	9.15011	1.35564e-07	2.28847e-05	1906;3113;3117;3119;3122;3123;3127;3133;6376;84166	HLA-DRB1;HLA-E;HLA-DRA;HLA-DRB5;HLA-DPA1;EDN1;CX3CL1;NLRC5;HLA-DQB1;HLA-DQA1
GO:0035907	dorsal aorta development	http://amigo.geneontology.org/amigo/term/GO:0035907	9	4	0.0555703	71.9809	1.67602e-07	2.77691e-05	94;2022;23462;54567	ENG;HEY1;DLL4;ACVRL1
GO:0050776	regulation of immune response	http://amigo.geneontology.org/amigo/term/GO:0050776	851	20	5.25448	3.80627	1.84923e-07	3.00819e-05	2;301;966;972;2302;3113;3117;3119;3122;3123;3127;3133;3384;3426;8547;10095;28984;84166;146894;149095	CD74;RGCC;HLA-DRB1;HLA-E;HLA-DRA;CD59;ICAM2;HLA-DRB5;FCN3;HLA-DPA1;ANXA1;CD300LG;A2M;CFI;NLRC5;ARPC1B;HLA-DQB1;HLA-DQA1;FOXJ1;DCST1
GO:2000026	regulation of multicellular organismal development	http://amigo.geneontology.org/amigo/term/GO:2000026	1809	30	11.1696	2.68585	2.08495e-07	3.33108e-05	94;301;358;360;972;1028;1627;1901;1906;1942;2022;2302;3397;3398;3911;5286;6376;6405;7122;7453;9314;10266;10365;10501;10769;23462;28984;54567;56892;641700	CD74;CLDN5;ENG;ID1;KLF2;RGCC;WARS;AQP1;RAMP2;AQP3;CDKN1C;S1PR1;KLF4;ID2;ANXA1;HEY1;TCIM;PIK3C2A;DLL4;EFNA1;PLK2;SEMA6B;EDN1;CX3CL1;SEMA3F;ECSCR;ACVRL1;LAMA5;DBN1;FOXJ1
GO:0010594	regulation of endothelial cell migration	http://amigo.geneontology.org/amigo/term/GO:0010594	146	9	0.901474	9.98365	2.84073e-07	4.45895e-05	94;301;1906;1942;5286;9314;10769;28984;54567	RGCC;KLF4;ANXA1;PIK3C2A;DLL4;EFNA1;PLK2;EDN1;ACVRL1
GO:0002252	immune effector process	http://amigo.geneontology.org/amigo/term/GO:0002252	1064	22	6.56965	3.34873	3.68604e-07	5.68604e-05	2;301;966;972;2040;2302;2537;3119;3133;3426;3429;3614;6035;8547;8692;9452;9761;10095;22918;28984;56892;84166	CD74;IFI27;RGCC;RNASE1;HLA-E;CD59;HYAL2;FCN3;ITM2A;CD93;ANXA1;A2M;STOM;TCIM;CFI;NLRC5;MLEC;ARPC1B;IMPDH1;HLA-DQB1;IFI6;FOXJ1
GO:0006928	movement of cell or subcellular component	http://amigo.geneontology.org/amigo/term/GO:0006928	1860	30	11.4845	2.61221	3.83379e-07	5.81371e-05	94;301;972;1843;1901;1906;1942;1947;2022;2302;2771;2920;3397;3911;5286;6376;6405;7126;7140;8503;8692;8751;9314;10501;10769;11170;28984;54345;54567;161198	CD74;ENG;ID1;RGCC;CLEC14A;DUSP1;SOX18;FAM107A;CXCL2;HYAL2;ADAM15;TNNT3;S1PR1;KLF4;ANXA1;PIK3C2A;DLL4;PIK3R3;EFNA1;GNAI2;PLK2;SEMA6B;EDN1;CX3CL1;SEMA3F;ACVRL1;LAMA5;EFNB1;FOXJ1;TNFAIP1
GO:0060485	mesenchyme development	http://amigo.geneontology.org/amigo/term/GO:0060485	252	11	1.55597	7.06955	4.2043e-07	6.26932e-05	94;1906;1942;1947;2022;3911;6405;8751;10501;23462;28984	ENG;RGCC;ADAM15;HEY1;EFNA1;SEMA6B;EDN1;SEMA3F;ACVRL1;LAMA5;EFNB1
GO:0042127	regulation of cell proliferation	http://amigo.geneontology.org/amigo/term/GO:0042127	1461	26	9.02091	2.88219	4.66036e-07	6.7883e-05	94;301;358;554;972;1028;1843;1901;1906;1947;2022;2302;2771;3113;3133;3397;3398;3714;3911;6376;7453;9314;28984;54345;54567;83595	CD74;ENG;ID1;RGCC;WARS;HLA-E;DUSP1;AQP1;SOX18;CDKN1C;S1PR1;HLA-DPA1;KLF4;JAG2;ID2;ANXA1;AVPR2;DLL4;GNAI2;EDN1;CX3CL1;ACVRL1;LAMA5;EFNB1;SOX7;FOXJ1
GO:0045766	positive regulation of angiogenesis	http://amigo.geneontology.org/amigo/term/GO:0045766	155	9	0.957044	9.40395	4.7207e-07	6.7883e-05	94;301;358;2022;5286;6376;9314;10266;10769	ENG;AQP1;RAMP2;KLF4;ANXA1;PIK3C2A;PLK2;CX3CL1;ACVRL1
GO:0042044	fluid transport	http://amigo.geneontology.org/amigo/term/GO:0042044	26	5	0.160536	31.1456	4.77996e-07	6.7883e-05	358;360;1906;6563;8692	AQP1;HYAL2;AQP3;SLC14A1;EDN1
GO:0009790	embryo development	http://amigo.geneontology.org/amigo/term/GO:0009790	910	20	5.61878	3.55949	5.38966e-07	7.53458e-05	94;1028;1906;1942;1947;2022;2034;3398;3714;3911;4071;4245;6405;9314;10365;23462;54345;54567;83595;221395	ENG;KLF2;TM4SF1;SOX18;ADGRF5;CDKN1C;KLF4;JAG2;ID2;EPAS1;HEY1;DLL4;MGAT1;EFNA1;EDN1;SEMA3F;ACVRL1;LAMA5;EFNB1;SOX7
GO:0050778	positive regulation of immune response	http://amigo.geneontology.org/amigo/term/GO:0050778	664	17	4.09985	4.14649	5.49122e-07	7.55846e-05	2;301;966;972;3113;3117;3119;3122;3123;3127;3133;3384;3426;8547;10095;28984;84166	CD74;RGCC;HLA-DRB1;HLA-E;HLA-DRA;CD59;ICAM2;HLA-DRB5;FCN3;HLA-DPA1;ANXA1;A2M;CFI;NLRC5;ARPC1B;HLA-DQB1;HLA-DQA1
GO:0019882	antigen processing and presentation	http://amigo.geneontology.org/amigo/term/GO:0019882	160	9	0.987917	9.11008	6.17204e-07	8.34735e-05	830;972;3113;3117;3119;3122;3123;3127;3133	CD74;HLA-DRB1;HLA-E;HLA-DRA;HLA-DRB5;HLA-DPA1;CAPZA2;HLA-DQB1;HLA-DQA1
GO:0009888	tissue development	http://amigo.geneontology.org/amigo/term/GO:0009888	1689	28	10.4287	2.6849	6.25095e-07	8.34735e-05	94;301;360;1028;1901;1906;1942;1947;2022;2302;3397;3398;3714;3911;6405;7122;8692;8751;9314;9414;10365;10501;23462;28984;54345;54567;54922;83595	CLDN5;ENG;ID1;KLF2;RGCC;SOX18;HYAL2;ADAM15;AQP3;CDKN1C;S1PR1;KLF4;JAG2;ID2;ANXA1;RASIP1;HEY1;TJP2;DLL4;EFNA1;SEMA6B;EDN1;SEMA3F;ACVRL1;LAMA5;EFNB1;SOX7;FOXJ1
GO:1904018	positive regulation of vasculature development	http://amigo.geneontology.org/amigo/term/GO:1904018	173	9	1.06818	8.42551	1.18827e-06	0.000156345	94;301;358;2022;5286;6376;9314;10266;10769	ENG;AQP1;RAMP2;KLF4;ANXA1;PIK3C2A;PLK2;CX3CL1;ACVRL1
GO:0051271	negative regulation of cellular component movement	http://amigo.geneontology.org/amigo/term/GO:0051271	287	11	1.77208	6.20741	1.51467e-06	0.000196402	94;1843;2022;6376;6405;8692;8751;9314;10501;28984;54567	ENG;RGCC;DUSP1;HYAL2;ADAM15;KLF4;DLL4;SEMA6B;CX3CL1;SEMA3F;ACVRL1
GO:0051241	negative regulation of multicellular organismal process	http://amigo.geneontology.org/amigo/term/GO:0051241	1075	21	6.63756	3.16381	1.80497e-06	0.000230701	94;301;554;972;1906;1942;2302;2771;3397;3398;6376;6405;7056;9314;10365;10501;10769;28984;54567;84166;641700	CD74;ID1;KLF2;RGCC;KLF4;THBD;ID2;ANXA1;AVPR2;DLL4;EFNA1;GNAI2;PLK2;SEMA6B;EDN1;CX3CL1;SEMA3F;ECSCR;NLRC5;ACVRL1;FOXJ1
GO:0007155	cell adhesion	http://amigo.geneontology.org/amigo/term/GO:0007155	1279	23	7.89716	2.91244	2.15957e-06	0.000271284	94;301;972;1843;1901;1942;1947;2022;2302;3113;3133;3384;3397;3714;3911;6281;6376;7122;8751;9314;11170;22918;28984	CD74;CLDN5;ENG;ID1;RGCC;S100A10;HLA-E;DUSP1;FAM107A;ICAM2;ADAM15;CD93;S1PR1;HLA-DPA1;KLF4;JAG2;ANXA1;EFNA1;CX3CL1;ACVRL1;LAMA5;EFNB1;FOXJ1
GO:0040013	negative regulation of locomotion	http://amigo.geneontology.org/amigo/term/GO:0040013	298	11	1.83999	5.97828	2.18312e-06	0.000271284	94;1843;2022;6376;6405;8692;8751;9314;10501;28984;54567	ENG;RGCC;DUSP1;HYAL2;ADAM15;KLF4;DLL4;SEMA6B;CX3CL1;SEMA3F;ACVRL1
GO:0060317	cardiac epithelial to mesenchymal transition	http://amigo.geneontology.org/amigo/term/GO:0060317	35	5	0.216107	23.1367	2.25777e-06	0.000273083	94;1942;2022;8751;23462	ENG;ADAM15;HEY1;EFNA1;ACVRL1
GO:0003097	renal water transport	http://amigo.geneontology.org/amigo/term/GO:0003097	5	3	0.0308724	97.1742	2.25865e-06	0.000273083	358;360;8692	AQP1;HYAL2;AQP3
GO:0022610	biological adhesion	http://amigo.geneontology.org/amigo/term/GO:0022610	1286	23	7.94038	2.89659	2.37026e-06	0.000282756	94;301;972;1843;1901;1942;1947;2022;2302;3113;3133;3384;3397;3714;3911;6281;6376;7122;8751;9314;11170;22918;28984	CD74;CLDN5;ENG;ID1;RGCC;S100A10;HLA-E;DUSP1;FAM107A;ICAM2;ADAM15;CD93;S1PR1;HLA-DPA1;KLF4;JAG2;ANXA1;EFNA1;CX3CL1;ACVRL1;LAMA5;EFNB1;FOXJ1
GO:0003007	heart morphogenesis	http://amigo.geneontology.org/amigo/term/GO:0003007	243	10	1.5004	6.6649	2.48281e-06	0.000292286	94;1901;1942;2022;3398;7122;8751;23462;54345;54567	CLDN5;ENG;SOX18;ADAM15;S1PR1;ID2;HEY1;DLL4;EFNA1;ACVRL1
GO:0090049	regulation of cell migration involved in sprouting angiogenesis	http://amigo.geneontology.org/amigo/term/GO:0090049	37	5	0.228456	21.8861	3.00222e-06	0.000348842	301;5286;9314;10769;54567	KLF4;ANXA1;PIK3C2A;DLL4;PLK2
GO:0006959	humoral immune response	http://amigo.geneontology.org/amigo/term/GO:0006959	194	9	1.19785	7.51347	3.068e-06	0.000351915	2;966;2302;2920;3119;3133;3426;8547;28984	RGCC;HLA-E;CD59;CXCL2;FCN3;A2M;CFI;HLA-DQB1;FOXJ1
GO:0007162	negative regulation of cell adhesion	http://amigo.geneontology.org/amigo/term/GO:0007162	250	10	1.54362	6.47828	3.20083e-06	0.000362505	94;301;972;1843;2302;6376;8751;9314;11170;28984	CD74;RGCC;DUSP1;FAM107A;ADAM15;KLF4;ANXA1;CX3CL1;ACVRL1;FOXJ1
GO:1903670	regulation of sprouting angiogenesis	http://amigo.geneontology.org/amigo/term/GO:1903670	67	6	0.41369	14.5036	3.46998e-06	0.000388074	301;5286;9314;10365;10769;54567	KLF2;KLF4;ANXA1;PIK3C2A;DLL4;PLK2
GO:0007507	heart development	http://amigo.geneontology.org/amigo/term/GO:0007507	522	14	3.22308	4.34367	3.6339e-06	0.000400557	94;1901;1906;1942;2022;2302;3397;3398;7122;8751;10266;23462;54345;54567	CLDN5;ENG;ID1;SOX18;RAMP2;ADAM15;S1PR1;ID2;HEY1;DLL4;EFNA1;EDN1;ACVRL1;FOXJ1
GO:0060429	epithelium development	http://amigo.geneontology.org/amigo/term/GO:0060429	1030	20	6.35971	3.1448	3.67114e-06	0.000400557	94;301;360;1028;1901;1906;2022;2302;3397;3398;3714;3911;7122;9314;9414;10365;23462;54345;54567;54922	CLDN5;ENG;ID1;KLF2;SOX18;AQP3;CDKN1C;S1PR1;KLF4;JAG2;ID2;ANXA1;RASIP1;HEY1;TJP2;DLL4;EDN1;ACVRL1;LAMA5;FOXJ1
GO:0008283	cell proliferation	http://amigo.geneontology.org/amigo/term/GO:0008283	1850	28	11.4228	2.45124	3.8635e-06	0.000416467	94;301;358;554;972;1028;1627;1843;1901;1906;1947;2022;2302;2771;3113;3133;3397;3398;3614;3714;3911;6376;7453;9314;28984;54345;54567;83595	CD74;ENG;ID1;RGCC;WARS;HLA-E;DUSP1;AQP1;SOX18;CDKN1C;S1PR1;HLA-DPA1;KLF4;JAG2;ID2;ANXA1;AVPR2;DLL4;GNAI2;EDN1;CX3CL1;ACVRL1;IMPDH1;LAMA5;EFNB1;SOX7;DBN1;FOXJ1
GO:0030036	actin cytoskeleton organization	http://amigo.geneontology.org/amigo/term/GO:0030036	606	15	3.74173	4.00884	4.19882e-06	0.000447224	301;358;830;1627;1901;1906;2302;3397;6281;6376;7126;7140;10095;11170;28984	ID1;RGCC;S100A10;AQP1;FAM107A;TNNT3;S1PR1;ANXA1;EDN1;CX3CL1;ARPC1B;CAPZA2;DBN1;FOXJ1;TNFAIP1
GO:0003014	renal system process	http://amigo.geneontology.org/amigo/term/GO:0003014	107	7	0.660669	10.5953	4.29784e-06	0.000452386	358;360;554;1906;2771;8692;221395	AQP1;ADGRF5;HYAL2;AQP3;AVPR2;GNAI2;EDN1
GO:0090500	endocardial cushion to mesenchymal transition	http://amigo.geneontology.org/amigo/term/GO:0090500	6	3	0.0370469	80.9785	4.49706e-06	0.000467852	94;1942;2022	ENG;EFNA1;ACVRL1
GO:0002683	negative regulation of immune system process	http://amigo.geneontology.org/amigo/term/GO:0002683	391	12	2.41422	4.97055	4.95248e-06	0.000509309	2;301;966;972;1843;2302;3133;3398;6376;84166;149095;221395	CD74;HLA-E;DUSP1;CD59;ADGRF5;ID2;ANXA1;A2M;CX3CL1;NLRC5;FOXJ1;DCST1
GO:0010632	regulation of epithelial cell migration	http://amigo.geneontology.org/amigo/term/GO:0010632	206	9	1.27194	7.07579	5.01204e-06	0.000509577	94;301;1906;1942;5286;9314;10769;28984;54567	RGCC;KLF4;ANXA1;PIK3C2A;DLL4;EFNA1;PLK2;EDN1;ACVRL1
GO:0001775	cell activation	http://amigo.geneontology.org/amigo/term/GO:0001775	1252	22	7.73045	2.84589	5.52984e-06	0.000555904	301;966;972;1906;1947;2040;2302;3113;3133;3398;3614;3714;6376;7056;8692;9452;9761;22918;28984;54567;56892;221395	CD74;RGCC;HLA-E;CD59;ADGRF5;HYAL2;ITM2A;CD93;HLA-DPA1;JAG2;THBD;ID2;ANXA1;STOM;TCIM;DLL4;EDN1;CX3CL1;MLEC;IMPDH1;EFNB1;FOXJ1
GO:0035809	regulation of urine volume	http://amigo.geneontology.org/amigo/term/GO:0035809	20	4	0.12349	32.3914	6.11776e-06	0.00060149	554;1906;2771;8692	HYAL2;AVPR2;GNAI2;EDN1
GO:0006833	water transport	http://amigo.geneontology.org/amigo/term/GO:0006833	20	4	0.12349	32.3914	6.11776e-06	0.00060149	358;360;6563;8692	AQP1;HYAL2;AQP3;SLC14A1
GO:0014032	neural crest cell development	http://amigo.geneontology.org/amigo/term/GO:0014032	79	6	0.487784	12.3005	9.10774e-06	0.000885728	1906;1947;2022;3911;6405;10501	ENG;SEMA6B;EDN1;SEMA3F;LAMA5;EFNB1
GO:0009887	animal organ morphogenesis	http://amigo.geneontology.org/amigo/term/GO:0009887	909	18	5.6126	3.20707	9.41291e-06	0.000905563	94;358;360;1901;1906;1942;2022;2302;3397;3398;3714;3911;7122;8692;8751;23462;54345;54567	CLDN5;ENG;ID1;AQP1;SOX18;HYAL2;ADAM15;AQP3;S1PR1;JAG2;ID2;HEY1;DLL4;EFNA1;EDN1;ACVRL1;LAMA5;FOXJ1
GO:0050777	negative regulation of immune response	http://amigo.geneontology.org/amigo/term/GO:0050777	123	7	0.759461	9.21706	1.08069e-05	0.00102861	2;301;966;2302;3133;84166;149095	HLA-E;CD59;ANXA1;A2M;NLRC5;FOXJ1;DCST1
GO:0014031	mesenchymal cell development	http://amigo.geneontology.org/amigo/term/GO:0014031	83	6	0.512482	11.7077	1.21252e-05	0.00113004	1906;1947;2022;3911;6405;10501	ENG;SEMA6B;EDN1;SEMA3F;LAMA5;EFNB1
GO:0048864	stem cell development	http://amigo.geneontology.org/amigo/term/GO:0048864	83	6	0.512482	11.7077	1.21252e-05	0.00113004	1906;1947;2022;3911;6405;10501	ENG;SEMA6B;EDN1;SEMA3F;LAMA5;EFNB1
GO:0002253	activation of immune response	http://amigo.geneontology.org/amigo/term/GO:0002253	506	13	3.12429	4.16095	1.32499e-05	0.00122213	2;966;3113;3117;3119;3122;3123;3127;3384;3426;8547;10095;28984	RGCC;HLA-DRB1;HLA-DRA;CD59;ICAM2;HLA-DRB5;FCN3;HLA-DPA1;A2M;CFI;ARPC1B;HLA-DQB1;HLA-DQA1
GO:0014033	neural crest cell differentiation	http://amigo.geneontology.org/amigo/term/GO:0014033	88	6	0.543354	11.0425	1.69839e-05	0.00155056	1906;1947;2022;3911;6405;10501	ENG;SEMA6B;EDN1;SEMA3F;LAMA5;EFNB1
GO:0030336	negative regulation of cell migration	http://amigo.geneontology.org/amigo/term/GO:0030336	241	9	1.48805	6.04819	1.77044e-05	0.00160001	94;1843;2022;6376;8692;8751;9314;28984;54567	ENG;RGCC;DUSP1;HYAL2;ADAM15;KLF4;DLL4;CX3CL1;ACVRL1
GO:0030029	actin filament-based process	http://amigo.geneontology.org/amigo/term/GO:0030029	695	15	4.29126	3.49547	2.15059e-05	0.00192414	301;358;830;1627;1901;1906;2302;3397;6281;6376;7126;7140;10095;11170;28984	ID1;RGCC;S100A10;AQP1;FAM107A;TNNT3;S1PR1;ANXA1;EDN1;CX3CL1;ARPC1B;CAPZA2;DBN1;FOXJ1;TNFAIP1
GO:0001755	neural crest cell migration	http://amigo.geneontology.org/amigo/term/GO:0001755	56	5	0.345771	14.4604	2.3986e-05	0.00212478	1947;2022;3911;6405;10501	ENG;SEMA6B;SEMA3F;LAMA5;EFNB1
GO:2000146	negative regulation of cell motility	http://amigo.geneontology.org/amigo/term/GO:2000146	253	9	1.56214	5.76132	2.59957e-05	0.00228023	94;1843;2022;6376;8692;8751;9314;28984;54567	ENG;RGCC;DUSP1;HYAL2;ADAM15;KLF4;DLL4;CX3CL1;ACVRL1
GO:0048863	stem cell differentiation	http://amigo.geneontology.org/amigo/term/GO:0048863	196	8	1.2102	6.61049	2.82061e-05	0.00245009	2;1906;1947;2022;3911;6405;10501;54345	ENG;SOX18;A2M;SEMA6B;EDN1;SEMA3F;LAMA5;EFNB1
GO:0051017	actin filament bundle assembly	http://amigo.geneontology.org/amigo/term/GO:0051017	144	7	0.889125	7.87291	3.00979e-05	0.00258929	1901;3397;6281;6376;7126;11170;28984	ID1;RGCC;S100A10;FAM107A;S1PR1;CX3CL1;TNFAIP1
GO:0016525	negative regulation of angiogenesis	http://amigo.geneontology.org/amigo/term/GO:0016525	98	6	0.605099	9.91573	3.13975e-05	0.00267536	9314;10365;10769;28984;54567;641700	KLF2;RGCC;KLF4;DLL4;PLK2;ECSCR
GO:0032101	regulation of response to external stimulus	http://amigo.geneontology.org/amigo/term/GO:0032101	719	15	4.43945	3.3788	3.18998e-05	0.00269253	2;301;966;972;1843;1901;1906;3133;3426;6376;6405;7056;8692;9314;10501	CD74;HLA-E;DUSP1;CD59;HYAL2;S1PR1;KLF4;THBD;ANXA1;A2M;SEMA6B;EDN1;CX3CL1;CFI;SEMA3F
GO:0044092	negative regulation of molecular function	http://amigo.geneontology.org/amigo/term/GO:0044092	997	18	6.15596	2.924	3.26325e-05	0.0027093	2;301;358;1028;1843;2302;2537;2771;3397;3398;7079;7453;8692;8751;9314;23462;54922;84166	ID1;WARS;DUSP1;AQP1;HYAL2;ADAM15;CDKN1C;KLF4;ID2;ANXA1;RASIP1;A2M;HEY1;GNAI2;TIMP4;NLRC5;IFI6;FOXJ1
GO:0061572	actin filament bundle organization	http://amigo.geneontology.org/amigo/term/GO:0061572	146	7	0.901474	7.76506	3.28873e-05	0.0027093	1901;3397;6281;6376;7126;11170;28984	ID1;RGCC;S100A10;FAM107A;S1PR1;CX3CL1;TNFAIP1
GO:0035909	aorta morphogenesis	http://amigo.geneontology.org/amigo/term/GO:0035909	30	4	0.185234	21.5943	3.3007e-05	0.0027093	94;2022;23462;54567	ENG;HEY1;DLL4;ACVRL1
GO:2000181	negative regulation of blood vessel morphogenesis	http://amigo.geneontology.org/amigo/term/GO:2000181	100	6	0.617448	9.71742	3.52068e-05	0.00286147	9314;10365;10769;28984;54567;641700	KLF2;RGCC;KLF4;DLL4;PLK2;ECSCR
GO:0002921	negative regulation of humoral immune response	http://amigo.geneontology.org/amigo/term/GO:0002921	11	3	0.0679193	44.1701	3.62777e-05	0.00286147	2;966;2302	CD59;A2M;FOXJ1
GO:0019755	one-carbon compound transport	http://amigo.geneontology.org/amigo/term/GO:0019755	11	3	0.0679193	44.1701	3.62777e-05	0.00286147	358;360;6563	AQP1;AQP3;SLC14A1
GO:0006956	complement activation	http://amigo.geneontology.org/amigo/term/GO:0006956	61	5	0.376643	13.2752	3.646e-05	0.00286147	2;966;3426;8547;28984	RGCC;CD59;FCN3;A2M;CFI
GO:0048844	artery morphogenesis	http://amigo.geneontology.org/amigo/term/GO:0048844	61	5	0.376643	13.2752	3.646e-05	0.00286147	94;2022;23462;54567;221395	ENG;ADGRF5;HEY1;DLL4;ACVRL1
GO:0001885	endothelial cell development	http://amigo.geneontology.org/amigo/term/GO:0001885	62	5	0.382818	13.061	3.94661e-05	0.00306648	2022;3397;7122;9414;54345	CLDN5;ENG;ID1;SOX18;TJP2
GO:0001701	in utero embryonic development	http://amigo.geneontology.org/amigo/term/GO:0001701	334	10	2.06228	4.84901	3.97576e-05	0.00306648	94;1028;1906;2034;3714;4071;4245;10365;23462;54345	KLF2;TM4SF1;SOX18;CDKN1C;JAG2;EPAS1;HEY1;MGAT1;EDN1;ACVRL1
GO:1902806	regulation of cell cycle G1/S phase transition	http://amigo.geneontology.org/amigo/term/GO:1902806	151	7	0.932346	7.50794	4.08026e-05	0.00311075	301;3398;9314;10769;11170;28984;56892	RGCC;FAM107A;KLF4;ID2;ANXA1;TCIM;PLK2
GO:0045321	leukocyte activation	http://amigo.geneontology.org/amigo/term/GO:0045321	1113	19	6.87219	2.76476	4.10269e-05	0.00311075	301;966;972;1906;1947;2040;2302;3113;3133;3398;3614;3714;6376;8692;9452;9761;22918;54567;221395	CD74;HLA-E;CD59;ADGRF5;HYAL2;ITM2A;CD93;HLA-DPA1;JAG2;ID2;ANXA1;STOM;DLL4;EDN1;CX3CL1;MLEC;IMPDH1;EFNB1;FOXJ1
GO:0043537	negative regulation of blood vessel endothelial cell migration	http://amigo.geneontology.org/amigo/term/GO:0043537	32	4	0.197583	20.2446	4.29037e-05	0.00319883	94;9314;28984;54567	RGCC;KLF4;DLL4;ACVRL1
GO:0003091	renal water homeostasis	http://amigo.geneontology.org/amigo/term/GO:0003091	32	4	0.197583	20.2446	4.29037e-05	0.00319883	358;360;554;8692	AQP1;HYAL2;AQP3;AVPR2
GO:0042330	taxis	http://amigo.geneontology.org/amigo/term/GO:0042330	572	13	3.5318	3.68084	4.76512e-05	0.00352343	301;972;1843;1901;1906;1942;1947;2920;3398;6376;6405;10501;641700	CD74;DUSP1;CXCL2;S1PR1;ID2;ANXA1;EFNA1;SEMA6B;EDN1;CX3CL1;SEMA3F;ECSCR;EFNB1
GO:0061384	heart trabecula morphogenesis	http://amigo.geneontology.org/amigo/term/GO:0061384	33	4	0.203758	19.6312	4.85916e-05	0.00356352	1901;2022;23462;54567	ENG;S1PR1;HEY1;DLL4
GO:0051093	negative regulation of developmental process	http://amigo.geneontology.org/amigo/term/GO:0051093	839	16	5.18039	3.08857	5.0012e-05	0.00363786	94;301;972;1942;2302;3397;3398;6376;6405;9314;10365;10501;10769;28984;54567;641700	CD74;ID1;KLF2;RGCC;KLF4;ID2;ANXA1;DLL4;EFNA1;PLK2;SEMA6B;CX3CL1;SEMA3F;ECSCR;ACVRL1;FOXJ1
GO:0051240	positive regulation of multicellular organismal process	http://amigo.geneontology.org/amigo/term/GO:0051240	1568	23	9.68158	2.37564	6.02024e-05	0.0043438	94;301;358;554;972;1627;1906;2022;2034;2302;2771;3113;3133;3398;5286;6376;7056;8692;9314;10266;10769;28984;338328	CD74;ENG;RGCC;HLA-E;AQP1;RAMP2;HYAL2;GPIHBP1;HLA-DPA1;KLF4;THBD;ID2;ANXA1;AVPR2;EPAS1;PIK3C2A;GNAI2;PLK2;EDN1;CX3CL1;ACVRL1;DBN1;FOXJ1
GO:0035810	positive regulation of urine volume	http://amigo.geneontology.org/amigo/term/GO:0035810	13	3	0.0802682	37.3747	6.23201e-05	0.00446062	1906;2771;8692	HYAL2;GNAI2;EDN1
GO:1901343	negative regulation of vasculature development	http://amigo.geneontology.org/amigo/term/GO:1901343	111	6	0.685367	8.75443	6.33369e-05	0.00449742	9314;10365;10769;28984;54567;641700	KLF2;RGCC;KLF4;DLL4;PLK2;ECSCR
GO:0060337	type I interferon signaling pathway	http://amigo.geneontology.org/amigo/term/GO:0060337	69	5	0.426039	11.736	6.62518e-05	0.00463089	2537;3133;3429;84166;149095	IFI27;HLA-E;NLRC5;IFI6;DCST1
GO:0071357	cellular response to type I interferon	http://amigo.geneontology.org/amigo/term/GO:0071357	69	5	0.426039	11.736	6.62518e-05	0.00463089	2537;3133;3429;84166;149095	IFI27;HLA-E;NLRC5;IFI6;DCST1
GO:1903672	positive regulation of sprouting angiogenesis	http://amigo.geneontology.org/amigo/term/GO:1903672	38	4	0.23463	17.0481	8.56101e-05	0.00593763	301;5286;9314;10769	KLF4;ANXA1;PIK3C2A;PLK2
GO:0034340	response to type I interferon	http://amigo.geneontology.org/amigo/term/GO:0034340	74	5	0.456911	10.943	9.26854e-05	0.00637889	2537;3133;3429;84166;149095	IFI27;HLA-E;NLRC5;IFI6;DCST1
GO:0051248	negative regulation of protein metabolic process	http://amigo.geneontology.org/amigo/term/GO:0051248	983	17	6.06951	2.80088	9.52331e-05	0.0065042	2;358;966;1028;1843;1906;1942;2022;2302;2537;2771;7079;7453;8692;9314;9452;54922	ENG;WARS;DUSP1;AQP1;CD59;HYAL2;ITM2A;CDKN1C;KLF4;RASIP1;A2M;EFNA1;GNAI2;TIMP4;EDN1;IFI6;FOXJ1
GO:0050866	negative regulation of cell activation	http://amigo.geneontology.org/amigo/term/GO:0050866	173	7	1.06818	6.55317	9.64708e-05	0.00653882	301;972;2302;3398;6376;7056;221395	CD74;ADGRF5;THBD;ID2;ANXA1;CX3CL1;FOXJ1
GO:0001570	vasculogenesis	http://amigo.geneontology.org/amigo/term/GO:0001570	75	5	0.463086	10.7971	9.88251e-05	0.00664803	2022;10266;23462;54345;54922	ENG;SOX18;RAMP2;RASIP1;HEY1
GO:0007015	actin filament organization	http://amigo.geneontology.org/amigo/term/GO:0007015	373	10	2.30308	4.34201	9.99565e-05	0.00667396	830;1627;1901;3397;6281;6376;7126;10095;11170;28984	ID1;RGCC;S100A10;FAM107A;S1PR1;CX3CL1;ARPC1B;CAPZA2;DBN1;TNFAIP1
GO:0042981	regulation of apoptotic process	http://amigo.geneontology.org/amigo/term/GO:0042981	1409	21	8.69984	2.41384	0.000108816	0.00721166	301;358;754;972;1843;1906;1942;2022;2537;2771;3397;3429;6376;8692;9314;10266;10769;28984;56892;83595;641700	CD74;ENG;ID1;IFI27;RGCC;DUSP1;AQP1;RAMP2;HYAL2;KLF4;ANXA1;TCIM;EFNA1;GNAI2;PLK2;EDN1;CX3CL1;ECSCR;SOX7;IFI6;PTTG1IP
GO:0032956	regulation of actin cytoskeleton organization	http://amigo.geneontology.org/amigo/term/GO:0032956	307	9	1.89556	4.74792	0.000115881	0.00762346	830;1901;1906;3397;6281;6376;10095;11170;28984	ID1;RGCC;S100A10;FAM107A;S1PR1;EDN1;CX3CL1;ARPC1B;CAPZA2
GO:0030335	positive regulation of cell migration	http://amigo.geneontology.org/amigo/term/GO:0030335	460	11	2.84026	3.87288	0.000122168	0.00793873	301;972;1901;1906;2771;5286;6405;8503;10501;10769;11170	CD74;FAM107A;S1PR1;ANXA1;PIK3C2A;PIK3R3;GNAI2;PLK2;SEMA6B;EDN1;SEMA3F
GO:0048660	regulation of smooth muscle cell proliferation	http://amigo.geneontology.org/amigo/term/GO:0048660	125	6	0.77181	7.77394	0.000122448	0.00793873	1901;1906;2771;3398;6376;9314	S1PR1;KLF4;ID2;GNAI2;EDN1;CX3CL1
GO:0043067	regulation of programmed cell death	http://amigo.geneontology.org/amigo/term/GO:0043067	1423	21	8.78628	2.39009	0.000125199	0.00805867	301;358;754;972;1843;1906;1942;2022;2537;2771;3397;3429;6376;8692;9314;10266;10769;28984;56892;83595;641700	CD74;ENG;ID1;IFI27;RGCC;DUSP1;AQP1;RAMP2;HYAL2;KLF4;ANXA1;TCIM;EFNA1;GNAI2;PLK2;EDN1;CX3CL1;ECSCR;SOX7;IFI6;PTTG1IP
GO:1901654	response to ketone	http://amigo.geneontology.org/amigo/term/GO:1901654	181	7	1.11758	6.26353	0.000127905	0.00806099	358;1843;1906;8751;9314;10266;10365	KLF2;DUSP1;AQP1;RAMP2;ADAM15;KLF4;EDN1
GO:0001837	epithelial to mesenchymal transition	http://amigo.geneontology.org/amigo/term/GO:0001837	126	6	0.777984	7.71224	0.000127938	0.00806099	94;1942;2022;8751;23462;28984	ENG;RGCC;ADAM15;HEY1;EFNA1;ACVRL1
GO:0048659	smooth muscle cell proliferation	http://amigo.geneontology.org/amigo/term/GO:0048659	126	6	0.777984	7.71224	0.000127938	0.00806099	1901;1906;2771;3398;6376;9314	S1PR1;KLF4;ID2;GNAI2;EDN1;CX3CL1
GO:0048661	positive regulation of smooth muscle cell proliferation	http://amigo.geneontology.org/amigo/term/GO:0048661	80	5	0.493958	10.1223	0.000134352	0.0084059	1901;1906;2771;3398;6376	S1PR1;ID2;GNAI2;EDN1;CX3CL1
GO:0072376	protein activation cascade	http://amigo.geneontology.org/amigo/term/GO:0072376	81	5	0.500133	9.99735	0.000142498	0.00885367	2;966;3426;8547;28984	RGCC;CD59;FCN3;A2M;CFI
GO:0030856	regulation of epithelial cell differentiation	http://amigo.geneontology.org/amigo/term/GO:0030856	129	6	0.796508	7.53288	0.000145588	0.00898326	94;360;1028;2302;3397;7122	CLDN5;ID1;AQP3;CDKN1C;ACVRL1;FOXJ1
GO:0008284	positive regulation of cell proliferation	http://amigo.geneontology.org/amigo/term/GO:0008284	825	15	5.09395	2.94467	0.000150353	0.00921377	94;301;358;554;972;1901;1906;1947;2771;3113;3133;3397;3398;6376;54567	CD74;ID1;HLA-E;AQP1;S1PR1;HLA-DPA1;ID2;ANXA1;AVPR2;DLL4;GNAI2;EDN1;CX3CL1;ACVRL1;EFNB1
GO:0010628	positive regulation of gene expression	http://amigo.geneontology.org/amigo/term/GO:0010628	1781	24	10.9967	2.18246	0.000152736	0.00929611	94;554;972;1028;1901;1906;2022;2034;2302;3397;3398;6376;7453;8503;8692;9314;10266;10365;23462;28984;54345;54567;83595;84166	CD74;ENG;ID1;KLF2;RGCC;WARS;SOX18;RAMP2;HYAL2;CDKN1C;S1PR1;KLF4;ID2;AVPR2;EPAS1;HEY1;DLL4;PIK3R3;EDN1;CX3CL1;NLRC5;ACVRL1;SOX7;FOXJ1
GO:0002520	immune system development	http://amigo.geneontology.org/amigo/term/GO:0002520	827	15	5.10629	2.93755	0.000154404	0.00933416	301;972;1028;2034;2302;3133;3398;3714;8692;9314;9452;10365;54567;56892;221395	CD74;KLF2;HLA-E;ADGRF5;HYAL2;ITM2A;CDKN1C;KLF4;JAG2;ID2;ANXA1;EPAS1;TCIM;DLL4;FOXJ1
GO:0006915	apoptotic process	http://amigo.geneontology.org/amigo/term/GO:0006915	1786	24	11.0276	2.17635	0.00015951	0.00953871	301;358;754;972;1843;1906;1942;2022;2537;2771;3397;3429;3714;6376;7126;8692;8751;9314;10266;10769;28984;56892;83595;641700	CD74;ENG;ID1;IFI27;RGCC;DUSP1;AQP1;RAMP2;HYAL2;ADAM15;KLF4;JAG2;ANXA1;TCIM;EFNA1;GNAI2;PLK2;EDN1;CX3CL1;ECSCR;SOX7;IFI6;PTTG1IP;TNFAIP1
GO:0060840	artery development	http://amigo.geneontology.org/amigo/term/GO:0060840	83	5	0.512482	9.75645	0.00015992	0.00953871	94;2022;23462;54567;221395	ENG;ADGRF5;HEY1;DLL4;ACVRL1
GO:0010648	negative regulation of cell communication	http://amigo.geneontology.org/amigo/term/GO:0010648	1235	19	7.62548	2.49165	0.000164328	0.00973669	754;972;1843;1906;1942;2537;2771;6376;7126;8692;9314;10769;23462;54567;54922;56892;84166;92162;149095	CD74;TMEM88;DUSP1;HYAL2;KLF4;RASIP1;HEY1;TCIM;DLL4;EFNA1;GNAI2;PLK2;EDN1;CX3CL1;NLRC5;IFI6;PTTG1IP;TNFAIP1;DCST1
GO:0043066	negative regulation of apoptotic process	http://amigo.geneontology.org/amigo/term/GO:0043066	833	15	5.14334	2.91639	0.000167135	0.00977706	301;358;754;972;1843;1906;1942;2537;2771;3397;6376;9314;10266;10769;56892	CD74;ID1;DUSP1;AQP1;RAMP2;KLF4;ANXA1;TCIM;EFNA1;GNAI2;PLK2;EDN1;CX3CL1;IFI6;PTTG1IP
GO:0061028	establishment of endothelial barrier	http://amigo.geneontology.org/amigo/term/GO:0061028	45	4	0.277852	14.3962	0.000167195	0.00977706	2022;7122;9414;54345	CLDN5;ENG;SOX18;TJP2
GO:0023057	negative regulation of signaling	http://amigo.geneontology.org/amigo/term/GO:0023057	1239	19	7.65018	2.4836	0.000171383	0.00993417	754;972;1843;1906;1942;2537;2771;6376;7126;8692;9314;10769;23462;54567;54922;56892;84166;92162;149095	CD74;TMEM88;DUSP1;HYAL2;KLF4;RASIP1;HEY1;TCIM;DLL4;EFNA1;GNAI2;PLK2;EDN1;CX3CL1;NLRC5;IFI6;PTTG1IP;TNFAIP1;DCST1
GO:0030097	hemopoiesis	http://amigo.geneontology.org/amigo/term/GO:0030097	741	14	4.57529	3.05992	0.000172102	0.00993417	301;972;1028;2034;2302;3398;3714;8692;9314;9452;10365;54567;56892;221395	CD74;KLF2;ADGRF5;HYAL2;ITM2A;CDKN1C;KLF4;JAG2;ID2;ANXA1;EPAS1;TCIM;DLL4;FOXJ1
GO:2000147	positive regulation of cell motility	http://amigo.geneontology.org/amigo/term/GO:2000147	481	11	2.96992	3.7038	0.000180496	0.0102294	301;972;1901;1906;2771;5286;6405;8503;10501;10769;11170	CD74;FAM107A;S1PR1;ANXA1;PIK3C2A;PIK3R3;GNAI2;PLK2;SEMA6B;EDN1;SEMA3F
GO:0045824	negative regulation of innate immune response	http://amigo.geneontology.org/amigo/term/GO:0045824	46	4	0.284026	14.0832	0.000182257	0.0102294	2;3133;84166;149095	HLA-E;A2M;NLRC5;DCST1
GO:0010596	negative regulation of endothelial cell migration	http://amigo.geneontology.org/amigo/term/GO:0010596	46	4	0.284026	14.0832	0.000182257	0.0102294	94;9314;28984;54567	RGCC;KLF4;DLL4;ACVRL1
GO:0045620	negative regulation of lymphocyte differentiation	http://amigo.geneontology.org/amigo/term/GO:0045620	46	4	0.284026	14.0832	0.000182257	0.0102294	301;972;2302;3398	CD74;ID2;ANXA1;FOXJ1
GO:0021700	developmental maturation	http://amigo.geneontology.org/amigo/term/GO:0021700	256	8	1.58067	5.06116	0.000182933	0.0102294	94;1028;1901;2034;3398;6376;10365;54345	KLF2;SOX18;CDKN1C;S1PR1;ID2;EPAS1;CX3CL1;ACVRL1
GO:0051048	negative regulation of secretion	http://amigo.geneontology.org/amigo/term/GO:0051048	192	7	1.1855	5.90468	0.000184242	0.0102386	301;554;972;1906;2771;6376;28984	CD74;RGCC;ANXA1;AVPR2;GNAI2;EDN1;CX3CL1
GO:0050852	T cell receptor signaling pathway	http://amigo.geneontology.org/amigo/term/GO:0050852	135	6	0.833555	7.19809	0.000186658	0.0103088	3113;3117;3119;3122;3123;3127	HLA-DRB1;HLA-DRA;HLA-DRB5;HLA-DPA1;HLA-DQB1;HLA-DQA1
GO:0006935	chemotaxis	http://amigo.geneontology.org/amigo/term/GO:0006935	570	12	3.51945	3.40962	0.000195318	0.0107209	301;972;1843;1901;1906;1942;1947;2920;6376;6405;10501;641700	CD74;DUSP1;CXCL2;S1PR1;ANXA1;EFNA1;SEMA6B;EDN1;CX3CL1;SEMA3F;ECSCR;EFNB1
GO:0033993	response to lipid	http://amigo.geneontology.org/amigo/term/GO:0033993	846	15	5.22361	2.87158	0.000197895	0.0107961	301;358;360;1843;1906;2022;2920;6376;7056;7079;8751;9314;10095;10266;11170	ENG;DUSP1;AQP1;FAM107A;RAMP2;CXCL2;ADAM15;AQP3;KLF4;THBD;ANXA1;TIMP4;EDN1;CX3CL1;ARPC1B
GO:0043069	negative regulation of programmed cell death	http://amigo.geneontology.org/amigo/term/GO:0043069	847	15	5.22978	2.86819	0.000200453	0.0108694	301;358;754;972;1843;1906;1942;2537;2771;3397;6376;9314;10266;10769;56892	CD74;ID1;DUSP1;AQP1;RAMP2;KLF4;ANXA1;TCIM;EFNA1;GNAI2;PLK2;EDN1;CX3CL1;IFI6;PTTG1IP
GO:2000045	regulation of G1/S transition of mitotic cell cycle	http://amigo.geneontology.org/amigo/term/GO:2000045	137	6	0.845904	7.09301	0.000202213	0.0108988	301;3398;9314;10769;11170;28984	RGCC;FAM107A;KLF4;ID2;ANXA1;PLK2
GO:0035813	regulation of renal sodium excretion	http://amigo.geneontology.org/amigo/term/GO:0035813	19	3	0.117315	25.5722	0.000205549	0.0110123	554;1906;2771	AVPR2;GNAI2;EDN1
GO:0070661	leukocyte proliferation	http://amigo.geneontology.org/amigo/term/GO:0070661	261	8	1.61154	4.9642	0.000208704	0.0110196	301;972;1947;2302;3113;3133;3614;6376	CD74;HLA-E;HLA-DPA1;ANXA1;CX3CL1;IMPDH1;EFNB1;FOXJ1
GO:0030595	leukocyte chemotaxis	http://amigo.geneontology.org/amigo/term/GO:0030595	196	7	1.2102	5.78418	0.000209125	0.0110196	301;972;1843;1901;1906;2920;6376	CD74;DUSP1;CXCL2;S1PR1;ANXA1;EDN1;CX3CL1
GO:0032231	regulation of actin filament bundle assembly	http://amigo.geneontology.org/amigo/term/GO:0032231	88	5	0.543354	9.2021	0.000210612	0.0110196	1901;3397;6281;6376;28984	ID1;RGCC;S100A10;S1PR1;CX3CL1
GO:0034333	adherens junction assembly	http://amigo.geneontology.org/amigo/term/GO:0034333	88	5	0.543354	9.2021	0.000210612	0.0110196	94;3911;6281;10266;11170	S100A10;FAM107A;RAMP2;ACVRL1;LAMA5
GO:0061383	trabecula morphogenesis	http://amigo.geneontology.org/amigo/term/GO:0061383	48	4	0.296375	13.4964	0.000215284	0.0111985	1901;2022;23462;54567	ENG;S1PR1;HEY1;DLL4
GO:0045595	regulation of cell differentiation	http://amigo.geneontology.org/amigo/term/GO:0045595	1593	22	9.83594	2.23669	0.000218596	0.0113051	94;301;360;972;1028;1627;1906;1942;2022;2302;3397;3398;6281;6376;6405;7122;9314;10266;10501;10769;23462;28984	CD74;CLDN5;ENG;ID1;RGCC;S100A10;RAMP2;AQP3;CDKN1C;KLF4;ID2;ANXA1;HEY1;EFNA1;PLK2;SEMA6B;EDN1;CX3CL1;SEMA3F;ACVRL1;DBN1;FOXJ1
GO:0051272	positive regulation of cellular component movement	http://amigo.geneontology.org/amigo/term/GO:0051272	493	11	3.04402	3.61364	0.000223407	0.0114875	301;972;1901;1906;2771;5286;6405;8503;10501;10769;11170	CD74;FAM107A;S1PR1;ANXA1;PIK3C2A;PIK3R3;GNAI2;PLK2;SEMA6B;EDN1;SEMA3F
GO:0071495	cellular response to endogenous stimulus	http://amigo.geneontology.org/amigo/term/GO:0071495	1269	19	7.83541	2.42489	0.000233403	0.0119329	94;301;358;554;1028;1843;1906;2022;2771;3397;5286;7122;8503;8692;9314;10266;10365;11170;54567	CLDN5;ENG;ID1;KLF2;DUSP1;AQP1;FAM107A;RAMP2;HYAL2;CDKN1C;KLF4;ANXA1;AVPR2;PIK3C2A;DLL4;PIK3R3;GNAI2;EDN1;ACVRL1
GO:0090050	positive regulation of cell migration involved in sprouting angiogenesis	http://amigo.geneontology.org/amigo/term/GO:0090050	20	3	0.12349	24.2935	0.000240743	0.0121691	301;5286;10769	ANXA1;PIK3C2A;PLK2
GO:0035812	renal sodium excretion	http://amigo.geneontology.org/amigo/term/GO:0035812	20	3	0.12349	24.2935	0.000240743	0.0121691	554;1906;2771	AVPR2;GNAI2;EDN1
GO:0009719	response to endogenous stimulus	http://amigo.geneontology.org/amigo/term/GO:0009719	1500	21	9.26172	2.2674	0.000261044	0.0131211	94;301;358;554;1028;1843;1906;2022;2771;3397;5286;7079;7122;8503;8692;9314;10095;10266;10365;11170;54567	CLDN5;ENG;ID1;KLF2;DUSP1;AQP1;FAM107A;RAMP2;HYAL2;CDKN1C;KLF4;ANXA1;AVPR2;PIK3C2A;DLL4;PIK3R3;GNAI2;TIMP4;EDN1;ARPC1B;ACVRL1
GO:0048468	cell development	http://amigo.geneontology.org/amigo/term/GO:0048468	1967	25	12.1452	2.05843	0.000269971	0.0134941	1028;1627;1906;1942;1947;2022;2034;2302;3397;3398;3911;6281;6376;6405;7122;7140;9314;9414;10266;10365;10501;10769;23462;54345;221395	CLDN5;ENG;ID1;KLF2;S100A10;SOX18;ADGRF5;RAMP2;TNNT3;CDKN1C;KLF4;ID2;EPAS1;HEY1;TJP2;EFNA1;PLK2;SEMA6B;EDN1;CX3CL1;SEMA3F;LAMA5;EFNB1;DBN1;FOXJ1
GO:0035904	aorta development	http://amigo.geneontology.org/amigo/term/GO:0035904	51	4	0.314898	12.7025	0.000272613	0.0135504	94;2022;23462;54567	ENG;HEY1;DLL4;ACVRL1
GO:0000302	response to reactive oxygen species	http://amigo.geneontology.org/amigo/term/GO:0000302	206	7	1.27194	5.50339	0.000283372	0.0140074	301;358;1843;1906;8692;9314;10365	KLF2;DUSP1;AQP1;HYAL2;KLF4;ANXA1;EDN1
GO:0048534	hematopoietic or lymphoid organ development	http://amigo.geneontology.org/amigo/term/GO:0048534	782	14	4.82844	2.89949	0.000299484	0.0147224	301;972;1028;2034;2302;3398;3714;8692;9314;9452;10365;54567;56892;221395	CD74;KLF2;ADGRF5;HYAL2;ITM2A;CDKN1C;KLF4;JAG2;ID2;ANXA1;EPAS1;TCIM;DLL4;FOXJ1
GO:0032970	regulation of actin filament-based process	http://amigo.geneontology.org/amigo/term/GO:0032970	349	9	2.15489	4.17654	0.000301701	0.0147504	830;1901;1906;3397;6281;6376;10095;11170;28984	ID1;RGCC;S100A10;FAM107A;S1PR1;EDN1;CX3CL1;ARPC1B;CAPZA2
GO:0040017	positive regulation of locomotion	http://amigo.geneontology.org/amigo/term/GO:0040017	512	11	3.16133	3.47954	0.000308957	0.015023	301;972;1901;1906;2771;5286;6405;8503;10501;10769;11170	CD74;FAM107A;S1PR1;ANXA1;PIK3C2A;PIK3R3;GNAI2;PLK2;SEMA6B;EDN1;SEMA3F
GO:0003008	system process	http://amigo.geneontology.org/amigo/term/GO:0003008	1635	22	10.0953	2.17924	0.000316368	0.0153002	94;358;360;554;1901;1906;2034;2771;3122;3398;3714;5286;7122;7140;8692;9314;9414;10266;10769;11170;54567;221395	CLDN5;HLA-DRA;AQP1;FAM107A;ADGRF5;RAMP2;HYAL2;TNNT3;AQP3;S1PR1;KLF4;JAG2;ID2;AVPR2;EPAS1;TJP2;PIK3C2A;DLL4;GNAI2;PLK2;EDN1;ACVRL1
GO:0044062	regulation of excretion	http://amigo.geneontology.org/amigo/term/GO:0044062	22	3	0.135839	22.085	0.000322318	0.0155042	554;1906;2771	AVPR2;GNAI2;EDN1
GO:0010941	regulation of cell death	http://amigo.geneontology.org/amigo/term/GO:0010941	1531	21	9.45313	2.22149	0.000345146	0.0165135	301;358;754;972;1843;1906;1942;2022;2537;2771;3397;3429;6376;8692;9314;10266;10769;28984;56892;83595;641700	CD74;ENG;ID1;IFI27;RGCC;DUSP1;AQP1;RAMP2;HYAL2;KLF4;ANXA1;TCIM;EFNA1;GNAI2;PLK2;EDN1;CX3CL1;ECSCR;SOX7;IFI6;PTTG1IP
GO:0012501	programmed cell death	http://amigo.geneontology.org/amigo/term/GO:0012501	1880	24	11.608	2.06754	0.000348094	0.0165659	301;358;754;972;1843;1906;1942;2022;2537;2771;3397;3429;3714;6376;7126;8692;8751;9314;10266;10769;28984;56892;83595;641700	CD74;ENG;ID1;IFI27;RGCC;DUSP1;AQP1;RAMP2;HYAL2;ADAM15;KLF4;JAG2;ANXA1;TCIM;EFNA1;GNAI2;PLK2;EDN1;CX3CL1;ECSCR;SOX7;IFI6;PTTG1IP;TNFAIP1
GO:0031960	response to corticosteroid	http://amigo.geneontology.org/amigo/term/GO:0031960	152	6	0.938521	6.39304	0.000354209	0.0167678	301;358;1843;1906;2022;11170	ENG;DUSP1;AQP1;FAM107A;ANXA1;EDN1
GO:0048598	embryonic morphogenesis	http://amigo.geneontology.org/amigo/term/GO:0048598	521	11	3.2169	3.41944	0.000358275	0.0168158	1028;1906;1942;2022;3398;3714;3911;9314;54345;54567;83595	ENG;SOX18;CDKN1C;KLF4;JAG2;ID2;DLL4;EFNA1;EDN1;LAMA5;SOX7
GO:0050878	regulation of body fluid levels	http://amigo.geneontology.org/amigo/term/GO:0050878	437	10	2.69825	3.70611	0.000358982	0.0168158	2;358;360;554;830;966;1906;2771;7056;8692	AQP1;CD59;HYAL2;AQP3;THBD;AVPR2;A2M;GNAI2;EDN1;CAPZA2
GO:0071385	cellular response to glucocorticoid stimulus	http://amigo.geneontology.org/amigo/term/GO:0071385	55	4	0.339596	11.7787	0.000365116	0.0170065	301;358;1906;11170	AQP1;FAM107A;ANXA1;EDN1
GO:0002695	negative regulation of leukocyte activation	http://amigo.geneontology.org/amigo/term/GO:0002695	153	6	0.944695	6.35125	0.000366856	0.0170065	301;972;2302;3398;6376;221395	CD74;ADGRF5;ID2;ANXA1;CX3CL1;FOXJ1
GO:1903671	negative regulation of sprouting angiogenesis	http://amigo.geneontology.org/amigo/term/GO:1903671	23	3	0.142013	21.1248	0.000369012	0.0170183	9314;10365;54567	KLF2;KLF4;DLL4
GO:0002396	MHC protein complex assembly	http://amigo.geneontology.org/amigo/term/GO:0002396	5	2	0.0308724	64.7828	0.00037263	0.017097	3122;3123	HLA-DRB1;HLA-DRA
GO:0097435	supramolecular fiber organization	http://amigo.geneontology.org/amigo/term/GO:0097435	614	12	3.79113	3.16528	0.000384957	0.0175725	830;1627;1901;1906;3397;6281;6376;7126;7140;10095;11170;28984	ID1;RGCC;S100A10;FAM107A;TNNT3;S1PR1;EDN1;CX3CL1;ARPC1B;CAPZA2;DBN1;TNFAIP1
GO:0043549	regulation of kinase activity	http://amigo.geneontology.org/amigo/term/GO:0043549	805	14	4.97046	2.81664	0.000401545	0.0182367	972;1028;1843;1906;1942;7453;8503;8692;9064;9314;28984;54922;56892;84166	CD74;RGCC;WARS;DUSP1;HYAL2;CDKN1C;KLF4;RASIP1;TCIM;PIK3R3;EFNA1;EDN1;NLRC5;MAP3K6
GO:0001666	response to hypoxia	http://amigo.geneontology.org/amigo/term/GO:0001666	289	8	1.78442	4.48324	0.000414202	0.0186224	94;358;360;1906;2034;8751;10266;28984	RGCC;AQP1;RAMP2;ADAM15;AQP3;EPAS1;EDN1;ACVRL1
GO:0002429	immune response-activating cell surface receptor signaling pathway	http://amigo.geneontology.org/amigo/term/GO:0002429	289	8	1.78442	4.48324	0.000414202	0.0186224	3113;3117;3119;3122;3123;3127;3384;10095	HLA-DRB1;HLA-DRA;ICAM2;HLA-DRB5;HLA-DPA1;ARPC1B;HLA-DQB1;HLA-DQA1
GO:0001516	prostaglandin biosynthetic process	http://amigo.geneontology.org/amigo/term/GO:0001516	24	3	0.148187	20.2446	0.000419848	0.0186884	301;972;1906	CD74;ANXA1;EDN1
GO:0046457	prostanoid biosynthetic process	http://amigo.geneontology.org/amigo/term/GO:0046457	24	3	0.148187	20.2446	0.000419848	0.0186884	301;972;1906	CD74;ANXA1;EDN1
GO:0016064	immunoglobulin mediated immune response	http://amigo.geneontology.org/amigo/term/GO:0016064	103	5	0.635971	7.86199	0.000437657	0.0193847	972;2302;3119;3133;3426	CD74;HLA-E;CFI;HLA-DQB1;FOXJ1
GO:0050891	multicellular organismal water homeostasis	http://amigo.geneontology.org/amigo/term/GO:0050891	58	4	0.35812	11.1694	0.000447838	0.019738	358;360;554;8692	AQP1;HYAL2;AQP3;AVPR2
GO:0071560	cellular response to transforming growth factor beta stimulus	http://amigo.geneontology.org/amigo/term/GO:0071560	223	7	1.37691	5.08385	0.000457199	0.0200518	94;1028;1906;2022;3397;7122;8692	CLDN5;ENG;ID1;HYAL2;CDKN1C;EDN1;ACVRL1
GO:0003013	circulatory system process	http://amigo.geneontology.org/amigo/term/GO:0003013	451	10	2.78469	3.59106	0.000459992	0.0200652	94;554;1906;2034;2771;3398;5286;7140;10266;54567	RAMP2;TNNT3;ID2;AVPR2;EPAS1;PIK3C2A;DLL4;GNAI2;EDN1;ACVRL1
GO:0022407	regulation of cell-cell adhesion	http://amigo.geneontology.org/amigo/term/GO:0022407	370	9	2.28456	3.93949	0.00046199	0.0200652	301;972;1947;2302;3113;3133;6376;9314;28984	CD74;RGCC;HLA-E;HLA-DPA1;KLF4;ANXA1;CX3CL1;EFNB1;FOXJ1
GO:2000171	negative regulation of dendrite development	http://amigo.geneontology.org/amigo/term/GO:2000171	25	3	0.154362	19.4348	0.000474972	0.020118	1942;3397;10769	ID1;EFNA1;PLK2
GO:0071621	granulocyte chemotaxis	http://amigo.geneontology.org/amigo/term/GO:0071621	105	5	0.64832	7.71224	0.0004781	0.020118	301;972;1906;2920;6376	CD74;CXCL2;ANXA1;EDN1;CX3CL1
GO:0019724	B cell mediated immunity	http://amigo.geneontology.org/amigo/term/GO:0019724	105	5	0.64832	7.71224	0.0004781	0.020118	972;2302;3119;3133;3426	CD74;HLA-E;CFI;HLA-DQB1;FOXJ1
GO:0032233	positive regulation of actin filament bundle assembly	http://amigo.geneontology.org/amigo/term/GO:0032233	59	4	0.364294	10.9801	0.000478155	0.020118	3397;6281;6376;28984	ID1;RGCC;S100A10;CX3CL1
GO:0010812	negative regulation of cell-substrate adhesion	http://amigo.geneontology.org/amigo/term/GO:0010812	59	4	0.364294	10.9801	0.000478155	0.020118	94;6376;8751;11170	FAM107A;ADAM15;CX3CL1;ACVRL1
GO:0071384	cellular response to corticosteroid stimulus	http://amigo.geneontology.org/amigo/term/GO:0071384	59	4	0.364294	10.9801	0.000478155	0.020118	301;358;1906;11170	AQP1;FAM107A;ANXA1;EDN1
GO:1901700	response to oxygen-containing compound	http://amigo.geneontology.org/amigo/term/GO:1901700	1455	20	8.98387	2.22621	0.000478947	0.020118	301;358;360;1843;1906;2771;2920;3397;5286;6376;7056;7079;8503;8692;8751;9314;10095;10266;10365;338328	ID1;KLF2;DUSP1;AQP1;RAMP2;CXCL2;HYAL2;ADAM15;GPIHBP1;AQP3;KLF4;THBD;ANXA1;PIK3C2A;PIK3R3;GNAI2;TIMP4;EDN1;CX3CL1;ARPC1B
GO:0048469	cell maturation	http://amigo.geneontology.org/amigo/term/GO:0048469	161	6	0.994091	6.03566	0.000481239	0.0201198	1028;2034;3398;6376;10365;54345	KLF2;SOX18;CDKN1C;ID2;EPAS1;CX3CL1
GO:0060548	negative regulation of cell death	http://amigo.geneontology.org/amigo/term/GO:0060548	921	15	5.68669	2.63774	0.0004902	0.0203992	301;358;754;972;1843;1906;1942;2537;2771;3397;6376;9314;10266;10769;56892	CD74;ID1;DUSP1;AQP1;RAMP2;KLF4;ANXA1;TCIM;EFNA1;GNAI2;PLK2;EDN1;CX3CL1;IFI6;PTTG1IP
GO:0032269	negative regulation of cellular protein metabolic process	http://amigo.geneontology.org/amigo/term/GO:0032269	925	15	5.71139	2.62633	0.000512949	0.021247	2;358;966;1028;1843;1906;1942;2022;2537;2771;7079;7453;8692;9314;54922	ENG;WARS;DUSP1;AQP1;CD59;HYAL2;CDKN1C;KLF4;RASIP1;A2M;EFNA1;GNAI2;TIMP4;EDN1;IFI6
GO:0036293	response to decreased oxygen levels	http://amigo.geneontology.org/amigo/term/GO:0036293	299	8	1.84617	4.3333	0.000518876	0.0213935	94;358;360;1906;2034;8751;10266;28984	RGCC;AQP1;RAMP2;ADAM15;AQP3;EPAS1;EDN1;ACVRL1
GO:0046677	response to antibiotic	http://amigo.geneontology.org/amigo/term/GO:0046677	300	8	1.85234	4.31885	0.000530427	0.0217694	301;358;1843;1906;3397;8692;9314;10365	ID1;KLF2;DUSP1;AQP1;HYAL2;KLF4;ANXA1;EDN1
GO:0009968	negative regulation of signal transduction	http://amigo.geneontology.org/amigo/term/GO:0009968	1137	17	7.02038	2.42152	0.000533417	0.0217922	754;972;1843;1942;2537;2771;6376;7126;8692;9314;23462;54567;54922;56892;84166;92162;149095	CD74;TMEM88;DUSP1;HYAL2;KLF4;RASIP1;HEY1;TCIM;DLL4;EFNA1;GNAI2;CX3CL1;NLRC5;IFI6;PTTG1IP;TNFAIP1;DCST1
GO:0002698	negative regulation of immune effector process	http://amigo.geneontology.org/amigo/term/GO:0002698	108	5	0.666844	7.49801	0.000543966	0.0221221	2;301;966;2302;3133	HLA-E;CD59;ANXA1;A2M;FOXJ1
GO:0071559	response to transforming growth factor beta	http://amigo.geneontology.org/amigo/term/GO:0071559	230	7	1.42013	4.92913	0.000549801	0.0222582	94;1028;1906;2022;3397;7122;8692	CLDN5;ENG;ID1;HYAL2;CDKN1C;EDN1;ACVRL1
GO:0015793	glycerol transport	http://amigo.geneontology.org/amigo/term/GO:0015793	6	2	0.0370469	53.9857	0.000556696	0.0224359	358;360	AQP1;AQP3
GO:1901987	regulation of cell cycle phase transition	http://amigo.geneontology.org/amigo/term/GO:1901987	380	9	2.3463	3.83582	0.000559936	0.0224652	301;1028;1843;3398;9314;10769;11170;28984;56892	RGCC;DUSP1;FAM107A;CDKN1C;KLF4;ID2;ANXA1;TCIM;PLK2
GO:0030104	water homeostasis	http://amigo.geneontology.org/amigo/term/GO:0030104	62	4	0.382818	10.4488	0.000577866	0.0229785	358;360;554;8692	AQP1;HYAL2;AQP3;AVPR2
GO:0007588	excretion	http://amigo.geneontology.org/amigo/term/GO:0007588	62	4	0.382818	10.4488	0.000577866	0.0229785	360;554;1906;2771	AQP3;AVPR2;GNAI2;EDN1
GO:0002920	regulation of humoral immune response	http://amigo.geneontology.org/amigo/term/GO:0002920	63	4	0.388992	10.283	0.000614151	0.0241896	2;966;2302;3426	CD59;A2M;CFI;FOXJ1
GO:0010633	negative regulation of epithelial cell migration	http://amigo.geneontology.org/amigo/term/GO:0010633	63	4	0.388992	10.283	0.000614151	0.0241896	94;9314;28984;54567	RGCC;KLF4;DLL4;ACVRL1
GO:0001952	regulation of cell-matrix adhesion	http://amigo.geneontology.org/amigo/term/GO:0001952	111	5	0.685367	7.29536	0.000616432	0.0241896	94;6281;6376;8751;11170	S100A10;FAM107A;ADAM15;CX3CL1;ACVRL1
GO:0060284	regulation of cell development	http://amigo.geneontology.org/amigo/term/GO:0060284	850	14	5.24831	2.66753	0.000689449	0.0268486	1627;1906;1942;2022;3397;3398;6281;6376;6405;7122;9314;10501;10769;23462	CLDN5;ENG;ID1;S100A10;KLF4;ID2;HEY1;EFNA1;PLK2;SEMA6B;EDN1;CX3CL1;SEMA3F;DBN1
GO:0110053	regulation of actin filament organization	http://amigo.geneontology.org/amigo/term/GO:0110053	239	7	1.4757	4.74351	0.000690196	0.0268486	830;1901;3397;6281;6376;10095;28984	ID1;RGCC;S100A10;S1PR1;CX3CL1;ARPC1B;CAPZA2
GO:0043009	chordate embryonic development	http://amigo.geneontology.org/amigo/term/GO:0043009	564	11	3.48241	3.15874	0.000695456	0.0269361	94;1028;1906;2034;3714;4071;4245;10365;23462;54345;221395	KLF2;TM4SF1;SOX18;ADGRF5;CDKN1C;JAG2;EPAS1;HEY1;MGAT1;EDN1;ACVRL1
GO:0051336	regulation of hydrolase activity	http://amigo.geneontology.org/amigo/term/GO:0051336	1165	17	7.19327	2.36332	0.000702976	0.02711	2;301;358;1901;1942;2302;2537;2771;3429;6281;6376;7079;7140;9314;54922;83595;338328	IFI27;S100A10;AQP1;GPIHBP1;TNNT3;S1PR1;KLF4;ANXA1;RASIP1;A2M;EFNA1;GNAI2;TIMP4;CX3CL1;SOX7;IFI6;FOXJ1
GO:0031348	negative regulation of defense response	http://amigo.geneontology.org/amigo/term/GO:0031348	174	6	1.07436	5.58472	0.000724457	0.0277185	2;3133;6376;9314;84166;149095	HLA-E;KLF4;A2M;CX3CL1;NLRC5;DCST1
GO:0001818	negative regulation of cytokine production	http://amigo.geneontology.org/amigo/term/GO:0001818	241	7	1.48805	4.70414	0.000724951	0.0277185	301;2302;6376;9314;10365;28984;84166	KLF2;RGCC;KLF4;ANXA1;CX3CL1;NLRC5;FOXJ1
GO:1902903	regulation of supramolecular fiber organization	http://amigo.geneontology.org/amigo/term/GO:1902903	315	8	1.94496	4.11319	0.000730236	0.0278018	830;1901;1906;3397;6281;6376;10095;28984	ID1;RGCC;S100A10;S1PR1;EDN1;CX3CL1;ARPC1B;CAPZA2
GO:0051493	regulation of cytoskeleton organization	http://amigo.geneontology.org/amigo/term/GO:0051493	480	10	2.96375	3.3741	0.000745591	0.028181	830;1901;1906;3397;6281;6376;10095;10769;11170;28984	ID1;RGCC;S100A10;FAM107A;S1PR1;PLK2;EDN1;CX3CL1;ARPC1B;CAPZA2
GO:0033002	muscle cell proliferation	http://amigo.geneontology.org/amigo/term/GO:0033002	175	6	1.08053	5.55281	0.000746497	0.028181	1901;1906;2771;3398;6376;9314	S1PR1;KLF4;ID2;GNAI2;EDN1;CX3CL1
GO:0050851	antigen receptor-mediated signaling pathway	http://amigo.geneontology.org/amigo/term/GO:0050851	176	6	1.08671	5.52126	0.000769052	0.0283566	3113;3117;3119;3122;3123;3127	HLA-DRB1;HLA-DRA;HLA-DRB5;HLA-DPA1;HLA-DQB1;HLA-DQA1
GO:0045916	negative regulation of complement activation	http://amigo.geneontology.org/amigo/term/GO:0045916	7	2	0.0432214	46.2734	0.000776241	0.0283566	2;966	CD59;A2M
GO:2000258	negative regulation of protein activation cascade	http://amigo.geneontology.org/amigo/term/GO:2000258	7	2	0.0432214	46.2734	0.000776241	0.0283566	2;966	CD59;A2M
GO:0042045	epithelial fluid transport	http://amigo.geneontology.org/amigo/term/GO:0042045	7	2	0.0432214	46.2734	0.000776241	0.0283566	358;1906	AQP1;EDN1
GO:0015840	urea transport	http://amigo.geneontology.org/amigo/term/GO:0015840	7	2	0.0432214	46.2734	0.000776241	0.0283566	360;6563	AQP3;SLC14A1
GO:0071499	cellular response to laminar fluid shear stress	http://amigo.geneontology.org/amigo/term/GO:0071499	7	2	0.0432214	46.2734	0.000776241	0.0283566	9314;10365	KLF2;KLF4
GO:0002768	immune response-regulating cell surface receptor signaling pathway	http://amigo.geneontology.org/amigo/term/GO:0002768	318	8	1.96348	4.07439	0.000776675	0.0283566	3113;3117;3119;3122;3123;3127;3384;10095	HLA-DRB1;HLA-DRA;ICAM2;HLA-DRB5;HLA-DPA1;ARPC1B;HLA-DQB1;HLA-DQA1
GO:0046651	lymphocyte proliferation	http://amigo.geneontology.org/amigo/term/GO:0046651	244	7	1.50657	4.64631	0.000779673	0.0283566	301;972;1947;2302;3113;3133;3614	CD74;HLA-E;HLA-DPA1;ANXA1;IMPDH1;EFNB1;FOXJ1
GO:0044843	cell cycle G1/S phase transition	http://amigo.geneontology.org/amigo/term/GO:0044843	244	7	1.50657	4.64631	0.000779673	0.0283566	301;3398;9314;10769;11170;28984;56892	RGCC;FAM107A;KLF4;ID2;ANXA1;TCIM;PLK2
GO:0080134	regulation of response to stress	http://amigo.geneontology.org/amigo/term/GO:0080134	1289	18	7.9589	2.26162	0.000803894	0.0291192	2;301;754;966;972;1843;1906;3133;3384;3426;6376;7056;8692;9064;9314;10769;84166;149095	CD74;HLA-E;DUSP1;CD59;ICAM2;HYAL2;KLF4;THBD;ANXA1;A2M;PLK2;EDN1;CX3CL1;CFI;NLRC5;MAP3K6;PTTG1IP;DCST1
GO:0032943	mononuclear cell proliferation	http://amigo.geneontology.org/amigo/term/GO:0032943	246	7	1.51892	4.60853	0.000817937	0.0294611	301;972;1947;2302;3113;3133;3614	CD74;HLA-E;HLA-DPA1;ANXA1;IMPDH1;EFNB1;FOXJ1
GO:0001569	branching involved in blood vessel morphogenesis	http://amigo.geneontology.org/amigo/term/GO:0001569	30	3	0.185234	16.1957	0.000819918	0.0294611	1906;2022;54567	ENG;DLL4;EDN1
GO:0070482	response to oxygen levels	http://amigo.geneontology.org/amigo/term/GO:0070482	321	8	1.98201	4.03631	0.000825468	0.0295418	94;358;360;1906;2034;8751;10266;28984	RGCC;AQP1;RAMP2;ADAM15;AQP3;EPAS1;EDN1;ACVRL1
GO:0031032	actomyosin structure organization	http://amigo.geneontology.org/amigo/term/GO:0031032	179	6	1.10523	5.42873	0.000839895	0.0299156	1901;1906;6281;7126;7140;28984	RGCC;S100A10;TNNT3;S1PR1;EDN1;TNFAIP1
GO:0008219	cell death	http://amigo.geneontology.org/amigo/term/GO:0008219	1997	24	12.3304	1.9464	0.000842598	0.0299156	301;358;754;972;1843;1906;1942;2022;2537;2771;3397;3429;3714;6376;7126;8692;8751;9314;10266;10769;28984;56892;83595;641700	CD74;ENG;ID1;IFI27;RGCC;DUSP1;AQP1;RAMP2;HYAL2;ADAM15;KLF4;JAG2;ANXA1;TCIM;EFNA1;GNAI2;PLK2;EDN1;CX3CL1;ECSCR;SOX7;IFI6;PTTG1IP;TNFAIP1
GO:0031589	cell-substrate adhesion	http://amigo.geneontology.org/amigo/term/GO:0031589	323	8	1.99436	4.01132	0.000859346	0.0303355	94;1942;3397;3911;6281;6376;8751;11170	ID1;S100A10;FAM107A;ADAM15;EFNA1;CX3CL1;ACVRL1;LAMA5
GO:0009792	embryo development ending in birth or egg hatching	http://amigo.geneontology.org/amigo/term/GO:0009792	579	11	3.57502	3.0769	0.000862699	0.0303355	94;1028;1906;2034;3714;4071;4245;10365;23462;54345;221395	KLF2;TM4SF1;SOX18;ADGRF5;CDKN1C;JAG2;EPAS1;HEY1;MGAT1;EDN1;ACVRL1
GO:0097529	myeloid leukocyte migration	http://amigo.geneontology.org/amigo/term/GO:0097529	180	6	1.11141	5.39857	0.000864596	0.0303355	301;972;1843;1906;2920;6376	CD74;DUSP1;CXCL2;ANXA1;EDN1;CX3CL1
GO:0030162	regulation of proteolysis	http://amigo.geneontology.org/amigo/term/GO:0030162	675	12	4.16777	2.87924	0.00089008	0.0311076	2;358;966;1942;2537;3426;3429;7079;9314;10769;83595;641700	IFI27;AQP1;CD59;KLF4;A2M;EFNA1;TIMP4;PLK2;CFI;ECSCR;SOX7;IFI6
GO:0098801	regulation of renal system process	http://amigo.geneontology.org/amigo/term/GO:0098801	31	3	0.191409	15.6733	0.000903725	0.0313055	554;1906;2771	AVPR2;GNAI2;EDN1
GO:0042476	odontogenesis	http://amigo.geneontology.org/amigo/term/GO:0042476	121	5	0.747112	6.69244	0.000911028	0.0313055	358;360;1906;3714;3911	AQP1;AQP3;JAG2;EDN1;LAMA5
GO:0097530	granulocyte migration	http://amigo.geneontology.org/amigo/term/GO:0097530	121	5	0.747112	6.69244	0.000911028	0.0313055	301;972;1906;2920;6376	CD74;CXCL2;ANXA1;EDN1;CX3CL1
GO:0042325	regulation of phosphorylation	http://amigo.geneontology.org/amigo/term/GO:0042325	1416	19	8.74306	2.17315	0.00091303	0.0313055	94;972;1028;1843;1906;1942;2022;2771;3397;6376;7453;8503;8692;9064;9314;28984;54922;56892;84166	CD74;ENG;ID1;RGCC;WARS;DUSP1;HYAL2;CDKN1C;KLF4;RASIP1;TCIM;PIK3R3;EFNA1;GNAI2;EDN1;CX3CL1;NLRC5;ACVRL1;MAP3K6
GO:0001816	cytokine production	http://amigo.geneontology.org/amigo/term/GO:0001816	677	12	4.18012	2.87073	0.000913237	0.0313055	301;554;972;2302;3113;3133;6376;8692;9314;10365;28984;84166	CD74;KLF2;RGCC;HLA-E;HYAL2;HLA-DPA1;KLF4;ANXA1;AVPR2;CX3CL1;NLRC5;FOXJ1
GO:0048729	tissue morphogenesis	http://amigo.geneontology.org/amigo/term/GO:0048729	585	11	3.61207	3.04535	0.000938364	0.0320392	94;1901;1906;2022;3714;3911;9314;23462;54345;54567;54922	ENG;SOX18;S1PR1;KLF4;JAG2;RASIP1;HEY1;DLL4;EDN1;ACVRL1;LAMA5
GO:0050865	regulation of cell activation	http://amigo.geneontology.org/amigo/term/GO:0050865	495	10	3.05637	3.27186	0.000943022	0.0320392	301;972;1947;2302;3113;3133;3398;6376;7056;221395	CD74;HLA-E;ADGRF5;HLA-DPA1;THBD;ID2;ANXA1;CX3CL1;EFNB1;FOXJ1
GO:0050671	positive regulation of lymphocyte proliferation	http://amigo.geneontology.org/amigo/term/GO:0050671	122	5	0.753286	6.63758	0.000945384	0.0320392	301;972;1947;3113;3133	CD74;HLA-E;HLA-DPA1;ANXA1;EFNB1
GO:0001932	regulation of protein phosphorylation	http://amigo.geneontology.org/amigo/term/GO:0001932	1308	18	8.07622	2.22877	0.000952792	0.0321684	94;972;1028;1843;1906;1942;2022;2771;3397;6376;7453;8503;8692;9064;9314;28984;54922;56892	CD74;ENG;ID1;RGCC;WARS;DUSP1;HYAL2;CDKN1C;KLF4;RASIP1;TCIM;PIK3R3;EFNA1;GNAI2;EDN1;CX3CL1;ACVRL1;MAP3K6
GO:0032946	positive regulation of mononuclear cell proliferation	http://amigo.geneontology.org/amigo/term/GO:0032946	123	5	0.759461	6.58362	0.000980695	0.032986	301;972;1947;3113;3133	CD74;HLA-E;HLA-DPA1;ANXA1;EFNB1
GO:0045601	regulation of endothelial cell differentiation	http://amigo.geneontology.org/amigo/term/GO:0045601	32	3	0.197583	15.1835	0.000992775	0.0332673	94;3397;7122	CLDN5;ID1;ACVRL1
GO:0060836	lymphatic endothelial cell differentiation	http://amigo.geneontology.org/amigo/term/GO:0060836	8	2	0.0493958	40.4892	0.00103083	0.0341586	94;54345	SOX18;ACVRL1
GO:0001955	blood vessel maturation	http://amigo.geneontology.org/amigo/term/GO:0001955	8	2	0.0493958	40.4892	0.00103083	0.0341586	94;1901	S1PR1;ACVRL1
GO:0045602	negative regulation of endothelial cell differentiation	http://amigo.geneontology.org/amigo/term/GO:0045602	8	2	0.0493958	40.4892	0.00103083	0.0341586	94;3397	ID1;ACVRL1
GO:1902905	positive regulation of supramolecular fiber organization	http://amigo.geneontology.org/amigo/term/GO:1902905	187	6	1.15463	5.19648	0.00105358	0.0347838	1906;3397;6281;6376;10095;28984	ID1;RGCC;S100A10;EDN1;CX3CL1;ARPC1B
GO:0050727	regulation of inflammatory response	http://amigo.geneontology.org/amigo/term/GO:0050727	334	8	2.06228	3.87921	0.00106625	0.034835	2;301;966;3133;3426;6376;8692;9314	HLA-E;CD59;HYAL2;KLF4;ANXA1;A2M;CX3CL1;CFI
GO:0035690	cellular response to drug	http://amigo.geneontology.org/amigo/term/GO:0035690	334	8	2.06228	3.87921	0.00106625	0.034835	301;358;1906;2771;3397;8751;9314;10365	ID1;KLF2;AQP1;ADAM15;KLF4;ANXA1;GNAI2;EDN1
GO:0042116	macrophage activation	http://amigo.geneontology.org/amigo/term/GO:0042116	73	4	0.450737	8.87436	0.00107075	0.034835	972;6376;22918;221395	CD74;ADGRF5;CD93;CX3CL1
GO:0000122	negative regulation of transcription by RNA polymerase II	http://amigo.geneontology.org/amigo/term/GO:0000122	788	13	4.86549	2.67188	0.00107135	0.034835	1028;1906;1942;2302;3397;3398;3429;9314;10365;23462;54345;54567;83595	ID1;IFI27;KLF2;SOX18;CDKN1C;KLF4;ID2;HEY1;DLL4;EFNA1;EDN1;SOX7;FOXJ1
GO:0051247	positive regulation of protein metabolic process	http://amigo.geneontology.org/amigo/term/GO:0051247	1551	20	9.57662	2.08842	0.0010746	0.034835	94;554;754;972;1906;1942;2022;2771;3429;6376;8503;9064;9314;10365;10769;11170;28984;56892;83595;641700	CD74;ENG;IFI27;KLF2;RGCC;FAM107A;KLF4;AVPR2;TCIM;PIK3R3;EFNA1;GNAI2;PLK2;EDN1;CX3CL1;ECSCR;ACVRL1;MAP3K6;SOX7;PTTG1IP
GO:0001937	negative regulation of endothelial cell proliferation	http://amigo.geneontology.org/amigo/term/GO:0001937	33	3	0.203758	14.7234	0.00108719	0.035116	94;28984;54567	RGCC;DLL4;ACVRL1
GO:0042542	response to hydrogen peroxide	http://amigo.geneontology.org/amigo/term/GO:0042542	127	5	0.784159	6.37626	0.00113183	0.0362956	301;358;1843;9314;10365	KLF2;DUSP1;AQP1;KLF4;ANXA1
GO:0070665	positive regulation of leukocyte proliferation	http://amigo.geneontology.org/amigo/term/GO:0070665	127	5	0.784159	6.37626	0.00113183	0.0362956	301;972;1947;3113;3133	CD74;HLA-E;HLA-DPA1;ANXA1;EFNB1
GO:0031399	regulation of protein modification process	http://amigo.geneontology.org/amigo/term/GO:0031399	1680	21	10.3731	2.02446	0.00117324	0.0374521	94;554;754;972;1028;1843;1906;1942;2022;2771;3397;6376;7453;8503;8692;9064;9314;11170;28984;54922;56892	CD74;ENG;ID1;RGCC;WARS;DUSP1;FAM107A;HYAL2;CDKN1C;KLF4;AVPR2;RASIP1;TCIM;PIK3R3;EFNA1;GNAI2;EDN1;CX3CL1;ACVRL1;MAP3K6;PTTG1IP
GO:0060326	cell chemotaxis	http://amigo.geneontology.org/amigo/term/GO:0060326	262	7	1.61771	4.3271	0.00118045	0.0374521	301;972;1843;1901;1906;2920;6376	CD74;DUSP1;CXCL2;S1PR1;ANXA1;EDN1;CX3CL1
GO:0050768	negative regulation of neurogenesis	http://amigo.geneontology.org/amigo/term/GO:0050768	262	7	1.61771	4.3271	0.00118045	0.0374521	1942;3397;3398;6376;6405;10501;10769	ID1;ID2;EFNA1;PLK2;SEMA6B;CX3CL1;SEMA3F
GO:0046649	lymphocyte activation	http://amigo.geneontology.org/amigo/term/GO:0046649	606	11	3.74173	2.93981	0.00124797	0.0394542	301;972;1947;2302;3113;3133;3398;3614;3714;9452;54567	CD74;HLA-E;ITM2A;HLA-DPA1;JAG2;ID2;ANXA1;DLL4;IMPDH1;EFNB1;FOXJ1
GO:0043086	negative regulation of catalytic activity	http://amigo.geneontology.org/amigo/term/GO:0043086	703	12	4.34066	2.76456	0.00126321	0.0397957	2;301;358;1028;1843;2537;2771;7079;7453;8692;9314;54922	WARS;DUSP1;AQP1;HYAL2;CDKN1C;KLF4;ANXA1;RASIP1;A2M;GNAI2;TIMP4;IFI6
GO:0051338	regulation of transferase activity	http://amigo.geneontology.org/amigo/term/GO:0051338	906	14	5.59408	2.50265	0.00127798	0.0401195	972;1028;1843;1906;1942;7453;8503;8692;9064;9314;28984;54922;56892;84166	CD74;RGCC;WARS;DUSP1;HYAL2;CDKN1C;KLF4;RASIP1;TCIM;PIK3R3;EFNA1;EDN1;NLRC5;MAP3K6
GO:0032715	negative regulation of interleukin-6 production	http://amigo.geneontology.org/amigo/term/GO:0032715	35	3	0.216107	13.882	0.00129262	0.0403081	2302;6376;10365	KLF2;CX3CL1;FOXJ1
GO:0044087	regulation of cellular component biogenesis	http://amigo.geneontology.org/amigo/term/GO:0044087	908	14	5.60643	2.49713	0.00130508	0.0403081	94;830;1901;1906;3397;6281;6376;7122;7453;10095;10769;11170;28984;54922	CLDN5;ID1;RGCC;S100A10;WARS;FAM107A;S1PR1;RASIP1;PLK2;EDN1;CX3CL1;ARPC1B;ACVRL1;CAPZA2
GO:0032270	positive regulation of cellular protein metabolic process	http://amigo.geneontology.org/amigo/term/GO:0032270	1460	19	9.01474	2.10766	0.00131522	0.0403081	94;554;754;972;1906;1942;2022;2771;3429;6376;8503;9064;9314;10769;11170;28984;56892;83595;641700	CD74;ENG;IFI27;RGCC;FAM107A;KLF4;AVPR2;TCIM;PIK3R3;EFNA1;GNAI2;PLK2;EDN1;CX3CL1;ECSCR;ACVRL1;MAP3K6;SOX7;PTTG1IP
GO:0097084	vascular smooth muscle cell development	http://amigo.geneontology.org/amigo/term/GO:0097084	9	2	0.0555703	35.9904	0.00132003	0.0403081	2022;10266	ENG;RAMP2
GO:0061314	Notch signaling involved in heart development	http://amigo.geneontology.org/amigo/term/GO:0061314	9	2	0.0555703	35.9904	0.00132003	0.0403081	23462;54567	HEY1;DLL4
GO:0070278	extracellular matrix constituent secretion	http://amigo.geneontology.org/amigo/term/GO:0070278	9	2	0.0555703	35.9904	0.00132003	0.0403081	2022;28984	ENG;RGCC
GO:2000341	regulation of chemokine (C-X-C motif) ligand 2 production	http://amigo.geneontology.org/amigo/term/GO:2000341	9	2	0.0555703	35.9904	0.00132003	0.0403081	972;9314	CD74;KLF4
GO:0060339	negative regulation of type I interferon-mediated signaling pathway	http://amigo.geneontology.org/amigo/term/GO:0060339	9	2	0.0555703	35.9904	0.00132003	0.0403081	84166;149095	NLRC5;DCST1
GO:0001817	regulation of cytokine production	http://amigo.geneontology.org/amigo/term/GO:0001817	611	11	3.77261	2.91576	0.00133294	0.040564	301;972;2302;3113;3133;6376;8692;9314;10365;28984;84166	CD74;KLF2;RGCC;HLA-E;HYAL2;HLA-DPA1;KLF4;ANXA1;CX3CL1;NLRC5;FOXJ1
GO:0050920	regulation of chemotaxis	http://amigo.geneontology.org/amigo/term/GO:0050920	196	6	1.2102	4.95787	0.00134149	0.0406857	972;1843;1901;1906;6405;10501	CD74;DUSP1;S1PR1;SEMA6B;EDN1;SEMA3F
GO:2000177	regulation of neural precursor cell proliferation	http://amigo.geneontology.org/amigo/term/GO:2000177	78	4	0.481609	8.30549	0.00137074	0.0411814	2771;3398;6376;54567	ID2;DLL4;GNAI2;CX3CL1
GO:0002064	epithelial cell development	http://amigo.geneontology.org/amigo/term/GO:0002064	197	6	1.21637	4.9327	0.00137685	0.0411814	2022;2302;3397;7122;9414;54345	CLDN5;ENG;ID1;SOX18;TJP2;FOXJ1
GO:0050670	regulation of lymphocyte proliferation	http://amigo.geneontology.org/amigo/term/GO:0050670	197	6	1.21637	4.9327	0.00137685	0.0411814	301;972;1947;2302;3113;3133	CD74;HLA-E;HLA-DPA1;ANXA1;EFNB1;FOXJ1
GO:0006692	prostanoid metabolic process	http://amigo.geneontology.org/amigo/term/GO:0006692	36	3	0.222281	13.4964	0.00140386	0.0411814	301;972;1906	CD74;ANXA1;EDN1
GO:0006693	prostaglandin metabolic process	http://amigo.geneontology.org/amigo/term/GO:0006693	36	3	0.222281	13.4964	0.00140386	0.0411814	301;972;1906	CD74;ANXA1;EDN1
GO:0003203	endocardial cushion morphogenesis	http://amigo.geneontology.org/amigo/term/GO:0003203	36	3	0.222281	13.4964	0.00140386	0.0411814	94;2022;23462	ENG;HEY1;ACVRL1
GO:1905314	semi-lunar valve development	http://amigo.geneontology.org/amigo/term/GO:1905314	36	3	0.222281	13.4964	0.00140386	0.0411814	1942;23462;54567	HEY1;DLL4;EFNA1
GO:0045429	positive regulation of nitric oxide biosynthetic process	http://amigo.geneontology.org/amigo/term/GO:0045429	36	3	0.222281	13.4964	0.00140386	0.0411814	1906;9314;10365	KLF2;KLF4;EDN1
GO:1904407	positive regulation of nitric oxide metabolic process	http://amigo.geneontology.org/amigo/term/GO:1904407	36	3	0.222281	13.4964	0.00140386	0.0411814	1906;9314;10365	KLF2;KLF4;EDN1
GO:0045746	negative regulation of Notch signaling pathway	http://amigo.geneontology.org/amigo/term/GO:0045746	36	3	0.222281	13.4964	0.00140386	0.0411814	23462;54567;56892	HEY1;TCIM;DLL4
GO:0032944	regulation of mononuclear cell proliferation	http://amigo.geneontology.org/amigo/term/GO:0032944	198	6	1.22255	4.90779	0.00141292	0.0413118	301;972;1947;2302;3113;3133	CD74;HLA-E;HLA-DPA1;ANXA1;EFNB1;FOXJ1
GO:0007010	cytoskeleton organization	http://amigo.geneontology.org/amigo/term/GO:0007010	1242	17	7.6687	2.2168	0.0014276	0.041605	301;358;830;1627;1901;1906;2302;3397;3911;6281;6376;7126;7140;10095;10769;11170;28984	ID1;RGCC;S100A10;AQP1;FAM107A;TNNT3;S1PR1;ANXA1;PLK2;EDN1;CX3CL1;ARPC1B;CAPZA2;LAMA5;DBN1;FOXJ1;TNFAIP1
GO:0007045	cell-substrate adherens junction assembly	http://amigo.geneontology.org/amigo/term/GO:0007045	79	4	0.487784	8.20035	0.0014371	0.0416107	94;3911;6281;11170	S100A10;FAM107A;ACVRL1;LAMA5
GO:0048041	focal adhesion assembly	http://amigo.geneontology.org/amigo/term/GO:0048041	79	4	0.487784	8.20035	0.0014371	0.0416107	94;3911;6281;11170	S100A10;FAM107A;ACVRL1;LAMA5
GO:1901990	regulation of mitotic cell cycle phase transition	http://amigo.geneontology.org/amigo/term/GO:1901990	351	8	2.16724	3.69133	0.00146278	0.0422176	301;1028;1843;3398;9314;10769;11170;28984	RGCC;DUSP1;FAM107A;CDKN1C;KLF4;ID2;ANXA1;PLK2
GO:0061351	neural precursor cell proliferation	http://amigo.geneontology.org/amigo/term/GO:0061351	135	5	0.833555	5.99841	0.00148506	0.0425953	1627;2771;3398;6376;54567	ID2;DLL4;GNAI2;CX3CL1;DBN1
GO:0009607	response to biotic stimulus	http://amigo.geneontology.org/amigo/term/GO:0009607	817	13	5.04455	2.57704	0.00148538	0.0425953	1906;2537;2920;3133;3429;6035;6376;7056;7079;8547;8692;8751;84166	IFI27;RNASE1;HLA-E;CXCL2;HYAL2;ADAM15;FCN3;THBD;TIMP4;EDN1;CX3CL1;NLRC5;IFI6
GO:0001953	negative regulation of cell-matrix adhesion	http://amigo.geneontology.org/amigo/term/GO:0001953	37	3	0.228456	13.1316	0.00152094	0.0433371	94;8751;11170	FAM107A;ADAM15;ACVRL1
GO:0045581	negative regulation of T cell differentiation	http://amigo.geneontology.org/amigo/term/GO:0045581	37	3	0.228456	13.1316	0.00152094	0.0433371	301;972;2302	CD74;ANXA1;FOXJ1
GO:0051094	positive regulation of developmental process	http://amigo.geneontology.org/amigo/term/GO:0051094	1250	17	7.7181	2.20262	0.00153051	0.0434713	94;301;358;972;1627;1906;2022;2302;3398;5286;6281;6376;7122;9314;10266;10769;28984	CD74;CLDN5;ENG;RGCC;S100A10;AQP1;RAMP2;KLF4;ID2;ANXA1;PIK3C2A;PLK2;EDN1;CX3CL1;ACVRL1;DBN1;FOXJ1
GO:0045596	negative regulation of cell differentiation	http://amigo.geneontology.org/amigo/term/GO:0045596	622	11	3.84053	2.86419	0.00153677	0.0435111	94;301;972;1942;2302;3397;3398;6376;6405;10501;10769	CD74;ID1;ID2;ANXA1;EFNA1;PLK2;SEMA6B;CX3CL1;SEMA3F;ACVRL1;FOXJ1
GO:0019220	regulation of phosphate metabolic process	http://amigo.geneontology.org/amigo/term/GO:0019220	1598	20	9.86682	2.027	0.0015496	0.0437358	94;972;1028;1843;1906;1942;2022;2771;3397;6376;7453;8503;8692;9064;9314;28984;54922;56892;84166;221395	CD74;ENG;ID1;RGCC;WARS;DUSP1;ADGRF5;HYAL2;CDKN1C;KLF4;RASIP1;TCIM;PIK3R3;EFNA1;GNAI2;EDN1;CX3CL1;NLRC5;ACVRL1;MAP3K6
GO:0052548	regulation of endopeptidase activity	http://amigo.geneontology.org/amigo/term/GO:0052548	355	8	2.19194	3.64973	0.00157127	0.044126	2;358;1942;2537;3429;7079;9314;83595	IFI27;AQP1;KLF4;A2M;EFNA1;TIMP4;SOX7;IFI6
GO:0051174	regulation of phosphorus metabolic process	http://amigo.geneontology.org/amigo/term/GO:0051174	1600	20	9.87917	2.02446	0.00157328	0.044126	94;972;1028;1843;1906;1942;2022;2771;3397;6376;7453;8503;8692;9064;9314;28984;54922;56892;84166;221395	CD74;ENG;ID1;RGCC;WARS;DUSP1;ADGRF5;HYAL2;CDKN1C;KLF4;RASIP1;TCIM;PIK3R3;EFNA1;GNAI2;EDN1;CX3CL1;NLRC5;ACVRL1;MAP3K6
GO:0051384	response to glucocorticoid	http://amigo.geneontology.org/amigo/term/GO:0051384	138	5	0.852078	5.86801	0.00163645	0.045409	301;358;1843;1906;11170	DUSP1;AQP1;FAM107A;ANXA1;EDN1
GO:0034332	adherens junction organization	http://amigo.geneontology.org/amigo/term/GO:0034332	138	5	0.852078	5.86801	0.00163645	0.045409	94;3911;6281;10266;11170	S100A10;FAM107A;RAMP2;ACVRL1;LAMA5
GO:0015791	polyol transport	http://amigo.geneontology.org/amigo/term/GO:0015791	10	2	0.0617448	32.3914	0.00164341	0.045409	358;360	AQP1;AQP3
GO:0043129	surfactant homeostasis	http://amigo.geneontology.org/amigo/term/GO:0043129	10	2	0.0617448	32.3914	0.00164341	0.045409	2034;221395	ADGRF5;EPAS1
GO:0008015	blood circulation	http://amigo.geneontology.org/amigo/term/GO:0008015	443	9	2.73529	3.29032	0.00164441	0.045409	94;554;1906;2034;3398;5286;7140;10266;54567	RAMP2;TNNT3;ID2;AVPR2;EPAS1;PIK3C2A;DLL4;EDN1;ACVRL1
GO:1903037	regulation of leukocyte cell-cell adhesion	http://amigo.geneontology.org/amigo/term/GO:1903037	278	7	1.71651	4.07805	0.00165873	0.0455235	301;972;1947;2302;3113;3133;9314	CD74;HLA-E;HLA-DPA1;KLF4;ANXA1;EFNB1;FOXJ1
GO:0032103	positive regulation of response to external stimulus	http://amigo.geneontology.org/amigo/term/GO:0032103	278	7	1.71651	4.07805	0.00165873	0.0455235	972;1901;1906;3133;6376;7056;8692	CD74;HLA-E;HYAL2;S1PR1;THBD;EDN1;CX3CL1
GO:0042493	response to drug	http://amigo.geneontology.org/amigo/term/GO:0042493	932	14	5.75461	2.43283	0.00166999	0.0456923	301;358;1843;1906;2022;2771;3397;6948;7079;8751;9314;10266;10365;338328	ENG;ID1;KLF2;DUSP1;AQP1;RAMP2;ADAM15;GPIHBP1;KLF4;ANXA1;GNAI2;TIMP4;EDN1;TCN2
GO:0045665	negative regulation of neuron differentiation	http://amigo.geneontology.org/amigo/term/GO:0045665	205	6	1.26577	4.7402	0.00168606	0.0459913	1942;3397;3398;6405;10501;10769	ID1;ID2;EFNA1;PLK2;SEMA6B;SEMA3F
GO:0071363	cellular response to growth factor stimulus	http://amigo.geneontology.org/amigo/term/GO:0071363	631	11	3.8961	2.82334	0.00172203	0.0464313	94;301;1028;1906;2022;3397;7122;8692;9314;10266;54567	CLDN5;ENG;ID1;RAMP2;HYAL2;CDKN1C;KLF4;ANXA1;DLL4;EDN1;ACVRL1
GO:1990868	response to chemokine	http://amigo.geneontology.org/amigo/term/GO:1990868	83	4	0.512482	7.80516	0.001725	0.0464313	1843;1906;2920;6376	DUSP1;CXCL2;EDN1;CX3CL1
GO:1990869	cellular response to chemokine	http://amigo.geneontology.org/amigo/term/GO:1990869	83	4	0.512482	7.80516	0.001725	0.0464313	1843;1906;2920;6376	DUSP1;CXCL2;EDN1;CX3CL1
GO:0051495	positive regulation of cytoskeleton organization	http://amigo.geneontology.org/amigo/term/GO:0051495	206	6	1.27194	4.71719	0.00172814	0.0464313	1906;3397;6281;6376;10095;28984	ID1;RGCC;S100A10;EDN1;CX3CL1;ARPC1B
GO:0070663	regulation of leukocyte proliferation	http://amigo.geneontology.org/amigo/term/GO:0070663	206	6	1.27194	4.71719	0.00172814	0.0464313	301;972;1947;2302;3113;3133	CD74;HLA-E;HLA-DPA1;ANXA1;EFNB1;FOXJ1
GO:0002262	myeloid cell homeostasis	http://amigo.geneontology.org/amigo/term/GO:0002262	140	5	0.864427	5.78418	0.00174349	0.0467037	301;2034;3398;10365;221395	KLF2;ADGRF5;ID2;ANXA1;EPAS1
GO:0046903	secretion	http://amigo.geneontology.org/amigo/term/GO:0046903	1496	19	9.23702	2.05694	0.00174947	0.046724	2;301;358;554;966;972;1906;2022;2040;2771;3133;3614;5286;6376;8692;9761;22918;28984;54863	CD74;ENG;RGCC;HLA-E;AQP1;CD59;HYAL2;CD93;ANXA1;AVPR2;A2M;STOM;PIK3C2A;GNAI2;EDN1;CX3CL1;MLEC;IMPDH1;TOR4A
GO:0051961	negative regulation of nervous system development	http://amigo.geneontology.org/amigo/term/GO:0051961	281	7	1.73503	4.03452	0.00176317	0.0469334	1942;3397;3398;6376;6405;10501;10769	ID1;ID2;EFNA1;PLK2;SEMA6B;CX3CL1;SEMA3F
GO:0051607	defense response to virus	http://amigo.geneontology.org/amigo/term/GO:0051607	207	6	1.27812	4.69441	0.00177101	0.0469334	2537;3429;6035;8547;8692;84166	IFI27;RNASE1;HYAL2;FCN3;NLRC5;IFI6
GO:0001974	blood vessel remodeling	http://amigo.geneontology.org/amigo/term/GO:0001974	39	3	0.240805	12.4582	0.00177305	0.0469334	94;2034;54567	EPAS1;DLL4;ACVRL1
GO:0110020	regulation of actomyosin structure organization	http://amigo.geneontology.org/amigo/term/GO:0110020	84	4	0.518656	7.71224	0.00180279	0.0473033	1901;1906;6281;28984	RGCC;S100A10;S1PR1;EDN1
GO:0070301	cellular response to hydrogen peroxide	http://amigo.geneontology.org/amigo/term/GO:0070301	84	4	0.518656	7.71224	0.00180279	0.0473033	301;358;9314;10365	KLF2;AQP1;KLF4;ANXA1
GO:1901652	response to peptide	http://amigo.geneontology.org/amigo/term/GO:1901652	449	9	2.77234	3.24635	0.00180289	0.0473033	301;1906;2771;3397;5286;7079;8503;9314;10365	ID1;KLF2;KLF4;ANXA1;PIK3C2A;PIK3R3;GNAI2;TIMP4;EDN1
GO:0007568	aging	http://amigo.geneontology.org/amigo/term/GO:0007568	283	7	1.74738	4.006	0.00183559	0.0480206	1028;1906;2022;3398;6376;8692;10769	ENG;HYAL2;CDKN1C;ID2;PLK2;EDN1;CX3CL1
GO:0002673	regulation of acute inflammatory response	http://amigo.geneontology.org/amigo/term/GO:0002673	85	4	0.524831	7.62151	0.00188298	0.0491167	2;966;3133;3426	HLA-E;CD59;A2M;CFI
GO:0071456	cellular response to hypoxia	http://amigo.geneontology.org/amigo/term/GO:0071456	143	5	0.88295	5.66283	0.00191358	0.0495095	358;360;1906;2034;28984	RGCC;AQP1;AQP3;EPAS1;EDN1
GO:0070555	response to interleukin-1	http://amigo.geneontology.org/amigo/term/GO:0070555	143	5	0.88295	5.66283	0.00191358	0.0495095	301;1906;6376;8692;10365	KLF2;HYAL2;ANXA1;EDN1;CX3CL1
GO:0045893	positive regulation of transcription, DNA-templated	http://amigo.geneontology.org/amigo/term/GO:0045893	1391	18	8.5887	2.09578	0.00191464	0.0495095	94;972;1028;1901;1906;2022;2034;2302;3398;6376;8692;9314;10365;23462;28984;54345;83595;84166	CD74;ENG;KLF2;RGCC;SOX18;HYAL2;CDKN1C;S1PR1;KLF4;ID2;EPAS1;HEY1;EDN1;CX3CL1;NLRC5;ACVRL1;SOX7;FOXJ1
