# Supplementary material for: Murine studies and expressional analyses of human cardiac pericytes reveal novel trajectories of SARS-CoV-2 Spike protein-induced microvascular damage
Source: Signal Transduct Target Ther. 2023 Jun 2;8:232. doi: 10.1038/s41392-023-01489-2 (PMC10236384; doi:10.1038/s41392-023-01489-2)
Supplement: Supplementary file 4 — Dataset 3 + 4 [file 41392_2023_1489_MOESM4_ESM.xlsx]

## Sheet: Data 3
Supplementary Data 3: A table summarising results from L1000CDS2. The table lists the top 50 drugs that have the potential to reverse gene signature after exposure to S-protein. The table is sorted by score, which is the percentage of gene signature overlapping with the genes perturbed after drug exposure. The table also lists the cell line and drug concentration employed for perturbation. We hav…
Rank	score	Perturbation	Perturbation LIFE URL	Perturbation PubChem URL	Perturbation DrugBank URL	Cell-line	Dose	Time	Signature URL							Notes
1	0.0862	MLN4924	http://life.ccs.miami.edu/life/summary?mode=SmallMolecule&source=BROAD&input=BRD-K67844266	http://pubchem.ncbi.nlm.nih.gov/summary/summary.cgi?cid=16720766	None	SW948	11.1um	6.0h	https://maayanlab.cloud/L1000CDS2/meta?sig_id=CPC006_SW948_6H:BRD-K67844266:11.1							A potent and selective inhibitor of NAE. MLN4924 disrupts cullin-RING ligase-mediated protein turnover leading to apoptotic death in human tumour cells by a new mechanism of action, the deregulation of S-phase DNA synthesis.
2	0.0862	celastrol	http://life.ccs.miami.edu/life/summary?mode=SmallMolecule&source=BROAD&input=BRD-A24396574	http://pubchem.ncbi.nlm.nih.gov/summary/summary.cgi?cid=73707365	None	HA1E	0.04um	24h	https://maayanlab.cloud/L1000CDS2/meta?sig_id=LJP006_HA1E_24H:BRD-A24396574:0.04							A triterpenoid derived from traditional Chinese medicinal plants, has anti-inflammatory, antioxidant, and anti-cancer activities. Celastrol has shown preventive/therapeutic effects in experimental models of several chronic diseases.
3	0.0747	CT-200783	http://life.ccs.miami.edu/life/summary?mode=SmallMolecule&source=BROAD&input=BRD-K02822062	http://pubchem.ncbi.nlm.nih.gov/summary/summary.cgi?cid=73707405	None	SW948	10.0um	6.0h	https://maayanlab.cloud/L1000CDS2/meta?sig_id=CPC006_SW948_6H:BRD-K02822062:10.0
4	0.069	Quercetin	http://life.ccs.miami.edu/life/summary?mode=SmallMolecule&source=BROAD&input=BRD-K97399794	http://pubchem.ncbi.nlm.nih.gov/summary/summary.cgi?cid=16212154	None	HA1E	10.0um	24.0h	https://maayanlab.cloud/L1000CDS2/meta?sig_id=CPC002_HA1E_24H:BRD-K97399794:10.0							A plant pigment with a potent antioxidant flavonoid . Quercetin in combination with dasatinib has been shown to selectively eliminate SARS-CoV-2 virus-induced senescent cells.
5	0.069	FLAVOKAWAIN B	http://life.ccs.miami.edu/life/summary?mode=SmallMolecule&source=BROAD&input=BRD-K30296925	http://pubchem.ncbi.nlm.nih.gov/summary/summary.cgi?cid=5356121	None	HA1E	10.0um	24.0h	https://maayanlab.cloud/L1000CDS2/meta?sig_id=CPC003_HA1E_24H:BRD-K30296925:10.0							A kava extract with significant anti-tumor and proapoptotic effects.
6	0.069	BRD-K52075040	http://life.ccs.miami.edu/life/summary?mode=SmallMolecule&source=BROAD&input=BRD-K52075040	http://pubchem.ncbi.nlm.nih.gov/summary/summary.cgi?cid=5282054	http://www.drugbank.ca/drugs/DB01034	EFO27	44.4um	6.0h	https://maayanlab.cloud/L1000CDS2/meta?sig_id=CPC006_EFO27_6H:BRD-K52075040:44.4
7	0.069	A112550.cdx	http://life.ccs.miami.edu/life/summary?mode=SmallMolecule&source=BROAD&input=BRD-K56301217	http://pubchem.ncbi.nlm.nih.gov/summary/summary.cgi?cid=11228183	None	HT29	11.1um	24.0h	https://maayanlab.cloud/L1000CDS2/meta?sig_id=CPC006_HT29_24H:BRD-K56301217:11.1
8	0.069	Bay 11-7821	http://life.ccs.miami.edu/life/summary?mode=SmallMolecule&source=BROAD&input=BRD-K15025317	http://pubchem.ncbi.nlm.nih.gov/summary/summary.cgi?cid=5353431	None	SW948	10.0um	6.0h	https://maayanlab.cloud/L1000CDS2/meta?sig_id=CPC006_SW948_6H:BRD-K15025317:10.0							An E2 ubiquitin (Ub) conjugating enzyme inhibitor. Inhibits the conjugation of Ub to a range of E2 enzymes. Inhibits E2 enzyme mediated IκBα phosphorylation and indirectly decreases NF-κb activity. Also reversibly activates MAPK signaling. Induces apoptosis of leukemic T-cell and B-cell lymphoma cell lines. Also inhibits the activation of NLRP3 inflammasome.
9	0.069	TPCA-1	http://life.ccs.miami.edu/life/summary?mode=SmallMolecule&source=BROAD&input=BRD-K51575138	http://pubchem.ncbi.nlm.nih.gov/summary/summary.cgi?cid=9903786	None	SW948	10.0um	6.0h	https://maayanlab.cloud/L1000CDS2/meta?sig_id=CPC006_SW948_6H:BRD-K51575138:10.0							A direct dual inhibitor for both IKKs and STAT3 with anti-proliferative and proapoptotic activity.
10	0.069	Parthenolide	http://life.ccs.miami.edu/life/summary?mode=SmallMolecule&source=BROAD&input=BRD-K98548675	http://pubchem.ncbi.nlm.nih.gov/summary/summary.cgi?cid=6473881	None	SW948	10.0um	6.0h	https://maayanlab.cloud/L1000CDS2/meta?sig_id=CPC006_SW948_6H:BRD-K98548675:10.0							A parthenolide affinity reagent shown to bind directly to and inhibit IkappaB kinase beta (IKKbeta), the kinase subunit known to play a critical role in cytokine-mediated signalling.
11	0.069	MLN4924	http://life.ccs.miami.edu/life/summary?mode=SmallMolecule&source=BROAD&input=BRD-K67844266	http://pubchem.ncbi.nlm.nih.gov/summary/summary.cgi?cid=16720766	None	VCAP	11.1um	24.0h	https://maayanlab.cloud/L1000CDS2/meta?sig_id=CPC006_VCAP_24H:BRD-K67844266:11.1
12	0.069	AST1306	http://life.ccs.miami.edu/life/summary?mode=SmallMolecule&source=BROAD&input=BRD-K26838195	None	None	HA1E	10um	24h	https://maayanlab.cloud/L1000CDS2/meta?sig_id=LJP007_HA1E_24H:BRD-K26838195:10							A novel irreversible inhibitor of the epidermal growth factor receptor 1 and 2, exhibits antitumor activity both in vitro and in vivo.
13	0.0632	IVERMECTIN	http://life.ccs.miami.edu/life/summary?mode=SmallMolecule&source=BROAD&input=BRD-A48570745	http://pubchem.ncbi.nlm.nih.gov/summary/summary.cgi?cid=45114068	None	HA1E	10.0um	24.0h	https://maayanlab.cloud/L1000CDS2/meta?sig_id=CPC003_HA1E_24H:BRD-A48570745:10.0							An antiparasitic agent shown to inhibit replication of SARS-CoV-2 in cell culture.
14	0.0632	QUINACRINE HYDROCHLORIDE	http://life.ccs.miami.edu/life/summary?mode=SmallMolecule&source=BROAD&input=BRD-A45889380	http://pubchem.ncbi.nlm.nih.gov/summary/summary.cgi?cid=23581813	None	HT115	10.0um	6.0h	https://maayanlab.cloud/L1000CDS2/meta?sig_id=CPC006_HT115_6H:BRD-A45889380:10.0							An acridine derivative formerly widely used as an antimalarial.
15	0.0632	cyclosporine	http://life.ccs.miami.edu/life/summary?mode=SmallMolecule&source=BROAD&input=BRD-A38030642	http://pubchem.ncbi.nlm.nih.gov/summary/summary.cgi?cid=16404350	None	HT29	10.0um	24.0h	https://maayanlab.cloud/L1000CDS2/meta?sig_id=CPC006_HT29_24H:BRD-A38030642:10.0							A calcineurin inhibitor, used as an immunosuppressant medication. It has recently been shown to exhibit substantial anti-SARS-CoV-2 antiviral activity.
16	0.0632	CYT997	http://life.ccs.miami.edu/life/summary?mode=SmallMolecule&source=BROAD&input=BRD-K23363278	http://pubchem.ncbi.nlm.nih.gov/summary/summary.cgi?cid=11351021	None	SW620	1.0um	6.0h	https://maayanlab.cloud/L1000CDS2/meta?sig_id=CPC006_SW620_6H:BRD-K23363278:1.0							CYT997 (Lexibulin) induces apoptosis and autophagy through the activation of mutually reinforced ER stress and ROS.
17	0.0632	BRD-K52075040	http://life.ccs.miami.edu/life/summary?mode=SmallMolecule&source=BROAD&input=BRD-K52075040	http://pubchem.ncbi.nlm.nih.gov/summary/summary.cgi?cid=5282054	http://www.drugbank.ca/drugs/DB01034	SW948	44.4um	6.0h	https://maayanlab.cloud/L1000CDS2/meta?sig_id=CPC006_SW948_6H:BRD-K52075040:44.4
18	0.0632	curcumin	http://life.ccs.miami.edu/life/summary?mode=SmallMolecule&source=BROAD&input=BRD-K74148702	http://pubchem.ncbi.nlm.nih.gov/summary/summary.cgi?cid=16760039	None	THP1	48.0um	6.0h	https://maayanlab.cloud/L1000CDS2/meta?sig_id=CPC006_THP1_6H:BRD-K74148702:48.0							A polyphenol with anti-inflammatory properties. Oral co-supplementation of Curcumin, Quercetin, and Vitamin D3 as an Adjuvant Therapy for Mild to Moderate Symptoms of COVID-19 - Results From a Pilot Open-Label, Randomized Controlled Trial.
19	0.0632	TG101348	http://life.ccs.miami.edu/life/summary?mode=SmallMolecule&source=BROAD&input=BRD-K12502280	http://pubchem.ncbi.nlm.nih.gov/summary/summary.cgi?cid=16722836	None	VCAP	11.1um	6.0h	https://maayanlab.cloud/L1000CDS2/meta?sig_id=CPC006_VCAP_6H:BRD-K12502280:11.1							A selective JAK2 inhibitor (Fedratinib) under clinical investigation for the treatment of COVID-19 patients who are a risk of cytokine storm.
20	0.0632	CX-5461	http://life.ccs.miami.edu/life/summary?mode=SmallMolecule&source=BROAD&input=BRD-K12787259	None	None	MCF7	10um	24h	https://maayanlab.cloud/L1000CDS2/meta?sig_id=LJP008_MCF7_24H:BRD-K12787259:10							CX-5461 (Pidnarulex), a synthetically-derived small molecule that selectively kills HR-deficient cancer cells through the binding and stabilization of G4 DNA structure.
21	0.0632	I-BET	http://life.ccs.miami.edu/life/summary?mode=SmallMolecule&source=BROAD&input=BRD-K08109215	None	None	HCC515	0.37um	24h	https://maayanlab.cloud/L1000CDS2/meta?sig_id=LJP008_HCC515_24H:BRD-K08109215:0.37							BET inhibitors are a class of drugs that reversibly bind the bromodomains of Bromodomain and Extra-Terminal motif (BET) proteins BRD2, BRD3, BRD4, and BRDT.
22	0.0632	A443654	http://life.ccs.miami.edu/life/summary?mode=SmallMolecule&source=BROAD&input=BRD-K88573743	None	None	HME1	1.11um	3h	https://maayanlab.cloud/L1000CDS2/meta?sig_id=LJP006_HME1_3H:BRD-K88573743:1.11							Akt inhibitor A-443654 induces rapid Akt Ser-473 phosphorylation independent of mTORC1 inhibition.
23	0.0632	CGP-60474	http://life.ccs.miami.edu/life/summary?mode=SmallMolecule&source=BROAD&input=BRD-K79090631	http://pubchem.ncbi.nlm.nih.gov/summary/summary.cgi?cid=644215	None	HME1	10um	3h	https://maayanlab.cloud/L1000CDS2/meta?sig_id=LJP006_HME1_3H:BRD-K79090631:10							CGP 60474 is a potent cyclin-dependent kinase (cdk) inhibitor repurposed for COVID-19.
24	0.0632	tivantinib	http://life.ccs.miami.edu/life/summary?mode=SmallMolecule&source=BROAD&input=BRD-K33379087	http://pubchem.ncbi.nlm.nih.gov/summary/summary.cgi?cid=11494412	None	HA1E	10um	24h	https://maayanlab.cloud/L1000CDS2/meta?sig_id=LJP007_HA1E_24H:BRD-K33379087:10							A selective small molecule inhibitor of cellular mesenchymal-epithelial transcription factor (c-Met or MET) with cytotoxic effects.
25	0.0632	OSI-930	http://life.ccs.miami.edu/life/summary?mode=SmallMolecule&source=BROAD&input=BRD-K25340465	http://pubchem.ncbi.nlm.nih.gov/summary/summary.cgi?cid=9868037	None	HA1E	3.33um	24h	https://maayanlab.cloud/L1000CDS2/meta?sig_id=LJP007_HA1E_24H:BRD-K25340465:3.33							An orally active inhibitor of two clinically validated targets: c-Kit and the vascular endothelial growth factor receptor-2 (VEGFR-2).
26	0.0575	H 89 dihydrochloride	http://life.ccs.miami.edu/life/summary?mode=SmallMolecule&source=BROAD&input=BRD-K27737647	http://pubchem.ncbi.nlm.nih.gov/summary/summary.cgi?cid=449241	None	HA1E	10.0um	24.0h	https://maayanlab.cloud/L1000CDS2/meta?sig_id=CPC001_HA1E_24H:BRD-K27737647:10.0							A protein kinase inhibitor with greatest effect on protein kinase A.
27	0.0575	PIPLARTINE	http://life.ccs.miami.edu/life/summary?mode=SmallMolecule&source=BROAD&input=BRD-K24132293	http://pubchem.ncbi.nlm.nih.gov/summary/summary.cgi?cid=637858	None	HCC515	10.0um	24.0h	https://maayanlab.cloud/L1000CDS2/meta?sig_id=CPC004_HCC515_24H:BRD-K24132293:10.0							Electively cytotoxic against cancer cells by induction of oxidative stress, induces genotoxicity, and has anti-inflammatory activity.
28	0.0575	TPCA-1	http://life.ccs.miami.edu/life/summary?mode=SmallMolecule&source=BROAD&input=BRD-K51575138	http://pubchem.ncbi.nlm.nih.gov/summary/summary.cgi?cid=9903786	None	A549	10.0um	6.0h	https://maayanlab.cloud/L1000CDS2/meta?sig_id=CPC006_A549_6H:BRD-K51575138:10.0
29	0.0575	16-HYDROXYTRIPTOLIDE	http://life.ccs.miami.edu/life/summary?mode=SmallMolecule&source=BROAD&input=BRD-A13122391	http://pubchem.ncbi.nlm.nih.gov/summary/summary.cgi?cid=16220015	None	DV90	0.08um	6.0h	https://maayanlab.cloud/L1000CDS2/meta?sig_id=CPC006_DV90_6H:BRD-A13122391:0.08							An extracted compound from Tripterygium, which has strong immunosuppressive activity. Triptolide can inhibit interleukin-6 (IL-6) and reduce osteoclastogenesis by inhibiting NF-κB signaling.
30	0.0575	Arachidonyl trifluoro-methyl ketone	http://life.ccs.miami.edu/life/summary?mode=SmallMolecule&source=BROAD&input=BRD-K07303502	http://pubchem.ncbi.nlm.nih.gov/summary/summary.cgi?cid=5280436	None	DV90	80.0um	6.0h	https://maayanlab.cloud/L1000CDS2/meta?sig_id=CPC006_DV90_6H:BRD-K07303502:80.0							A potent inhibitor of 85-kDa phospholipase A2.
31	0.0575	GW405833 hydrochloride	http://life.ccs.miami.edu/life/summary?mode=SmallMolecule&source=BROAD&input=BRD-K10705233	http://pubchem.ncbi.nlm.nih.gov/summary/summary.cgi?cid=9911463	None	HT115	40.0um	6.0h	https://maayanlab.cloud/L1000CDS2/meta?sig_id=CPC006_HT115_6H:BRD-K10705233:40.0							GW405833 is a selective cannabanoid CB2 receptor agonist.
32	0.0575	artesunate	http://life.ccs.miami.edu/life/summary?mode=SmallMolecule&source=BROAD&input=BRD-A47829399	http://pubchem.ncbi.nlm.nih.gov/summary/summary.cgi?cid=73707396	None	HT29	10.0um	24.0h	https://maayanlab.cloud/L1000CDS2/meta?sig_id=CPC006_HT29_24H:BRD-A47829399:10.0							Artesunate Amivas is a malaria medicine used as initial treatment of severe malaria. It showed significant improvement in patients with COVID‐19.
33	0.0575	BRD-K06593056	http://life.ccs.miami.edu/life/summary?mode=SmallMolecule&source=BROAD&input=BRD-K06593056	http://pubchem.ncbi.nlm.nih.gov/summary/summary.cgi?cid=10410894	None	HT29	20.0um	24.0h	https://maayanlab.cloud/L1000CDS2/meta?sig_id=CPC006_HT29_24H:BRD-K06593056:20.0							Retinoid receptor agonist.
34	0.0575	PP-30	http://life.ccs.miami.edu/life/summary?mode=SmallMolecule&source=BROAD&input=BRD-K30677119	http://pubchem.ncbi.nlm.nih.gov/summary/summary.cgi?cid=73707372	None	HT29	11.1um	24.0h	https://maayanlab.cloud/L1000CDS2/meta?sig_id=CPC006_HT29_24H:BRD-K30677119:11.1							PP30, a TORK inhibitor, is a potent, selective, and ATP-competitive inhibitor of mTOR.
35	0.0575	Parthenolide	http://life.ccs.miami.edu/life/summary?mode=SmallMolecule&source=BROAD&input=BRD-K98548675	http://pubchem.ncbi.nlm.nih.gov/summary/summary.cgi?cid=6473881	None	NOMO1	10.0um	6.0h	https://maayanlab.cloud/L1000CDS2/meta?sig_id=CPC006_NOMO1_6H:BRD-K98548675:10.0							A parthenolide affinity reagent was synthesized and shown to bind directly to and inhibit I kappaB kinase beta (IKKbeta).
36	0.0575	16-HYDROXYTRIPTOLIDE	http://life.ccs.miami.edu/life/summary?mode=SmallMolecule&source=BROAD&input=BRD-A13122391	http://pubchem.ncbi.nlm.nih.gov/summary/summary.cgi?cid=16220015	None	SW948	0.08um	6.0h	https://maayanlab.cloud/L1000CDS2/meta?sig_id=CPC006_SW948_6H:BRD-A13122391:0.08							A dipertene with definite anti-inflammatory actions and strong immunosuppressive.
37	0.0575	89671	http://life.ccs.miami.edu/life/summary?mode=SmallMolecule&source=BROAD&input=BRD-A31107743	http://pubchem.ncbi.nlm.nih.gov/summary/summary.cgi?cid=5353446	None	SW948	0.09um	6.0h	https://maayanlab.cloud/L1000CDS2/meta?sig_id=CPC006_SW948_6H:BRD-A31107743:0.09
38	0.0575	L-sulforophane	http://life.ccs.miami.edu/life/summary?mode=SmallMolecule&source=BROAD&input=BRD-A58955223	http://pubchem.ncbi.nlm.nih.gov/summary/summary.cgi?cid=5350	None	SW948	10.0um	6.0h	https://maayanlab.cloud/L1000CDS2/meta?sig_id=CPC006_SW948_6H:BRD-A58955223:10.0							Sulforaphane is an anti-cancer, anti-microbial and anti-diabetic compound found in cruciferous vegetables.
39	0.0575	piperlongumine (HPLC)	http://life.ccs.miami.edu/life/summary?mode=SmallMolecule&source=BROAD&input=BRD-K24132293	http://pubchem.ncbi.nlm.nih.gov/summary/summary.cgi?cid=637858	None	SW948	10.0um	6.0h	https://maayanlab.cloud/L1000CDS2/meta?sig_id=CPC006_SW948_6H:BRD-K24132293:10.0							Piperlongumine, a Potent Anticancer Phytotherapeutic, Induces Cell Cycle Arrest and Apoptosis In Vitro and In Vivo through the ROS/Akt Pathway.
40	0.0575	curcumin	http://life.ccs.miami.edu/life/summary?mode=SmallMolecule&source=BROAD&input=BRD-K74148702	http://pubchem.ncbi.nlm.nih.gov/summary/summary.cgi?cid=16760039	None	SW948	48.0um	6.0h	https://maayanlab.cloud/L1000CDS2/meta?sig_id=CPC006_SW948_6H:BRD-K74148702:48.0
41	0.0575	BRD-K96799727	http://life.ccs.miami.edu/life/summary?mode=SmallMolecule&source=BROAD&input=BRD-K96799727	http://pubchem.ncbi.nlm.nih.gov/summary/summary.cgi?cid=327653	None	SW948	10.0um	6.0h	https://maayanlab.cloud/L1000CDS2/meta?sig_id=CPC006_SW948_6H:BRD-K96799727:10.0
42	0.0575	BRD-U29336476	http://life.ccs.miami.edu/life/summary?mode=SmallMolecule&source=BROAD&input=BRD-U29336476	None	None	HCC515	10.0um	6.0h	https://maayanlab.cloud/L1000CDS2/meta?sig_id=CPC014_HCC515_6H:BRD-U29336476:10.0
43	0.0575	dabrafenib	http://life.ccs.miami.edu/life/summary?mode=SmallMolecule&source=BROAD&input=BRD-K09951645	http://pubchem.ncbi.nlm.nih.gov/summary/summary.cgi?cid=44462760	None	HEPG2	0.04um	24h	https://maayanlab.cloud/L1000CDS2/meta?sig_id=LJP009_HEPG2_24H:BRD-K09951645:0.04							It is an anticancer medication and acts as an inhibitor of the associated enzyme B-Raf.
44	0.0575	PLX-4720	http://life.ccs.miami.edu/life/summary?mode=SmallMolecule&source=BROAD&input=BRD-K16478699	http://pubchem.ncbi.nlm.nih.gov/summary/summary.cgi?cid=24180719	None	HEPG2	1.11um	24h	https://maayanlab.cloud/L1000CDS2/meta?sig_id=LJP005_HEPG2_24H:BRD-K16478699:1.11							An inhibitor of B-RAF exerts anticancer effects.
45	0.0575	GSK-1059615	http://life.ccs.miami.edu/life/summary?mode=SmallMolecule&source=BROAD&input=BRD-K02708799	http://pubchem.ncbi.nlm.nih.gov/summary/summary.cgi?cid=23658330	None	HA1E	1.11um	24h	https://maayanlab.cloud/L1000CDS2/meta?sig_id=LJP007_HA1E_24H:BRD-K02708799:1.11							GSK 1059615 is a potent inhibitor of PI 3-kinase α (PI3Kα). Inhibits proliferation in BT474 cells and attenuates MAPK signaling.
46	0.0517	Parthenolide	http://life.ccs.miami.edu/life/summary?mode=SmallMolecule&source=BROAD&input=BRD-K98548675	http://pubchem.ncbi.nlm.nih.gov/summary/summary.cgi?cid=6473881	None	HA1E	10.0um	24.0h	https://maayanlab.cloud/L1000CDS2/meta?sig_id=CPC002_HA1E_24H:BRD-K98548675:10.0							Akt inhibitor.
47	0.0517	wortmannin	http://life.ccs.miami.edu/life/summary?mode=SmallMolecule&source=BROAD&input=BRD-A75409952	http://pubchem.ncbi.nlm.nih.gov/summary/summary.cgi?cid=5691	None	HA1E	10.0um	6.0h	https://maayanlab.cloud/L1000CDS2/meta?sig_id=CPC002_HA1E_6H:BRD-A75409952:10.0
48	0.0517	PERPHENAZINE	http://life.ccs.miami.edu/life/summary?mode=SmallMolecule&source=BROAD&input=BRD-K10995081	http://pubchem.ncbi.nlm.nih.gov/summary/summary.cgi?cid=4748	http://www.drugbank.ca/drugs/DB00850	HA1E	10.0um	24.0h	https://maayanlab.cloud/L1000CDS2/meta?sig_id=CPC004_HA1E_24H:BRD-K10995081:10.0							A member of a class of drugs called phenothiazines, which are dopamine D1/D2 receptor antagonists. Has antiviral activity.
49	0.0517	DOXORUBICIN	http://life.ccs.miami.edu/life/summary?mode=SmallMolecule&source=BROAD&input=BRD-A52530684	http://pubchem.ncbi.nlm.nih.gov/summary/summary.cgi?cid=6916127	None	HCC515	10.0um	24.0h	https://maayanlab.cloud/L1000CDS2/meta?sig_id=CPC004_HCC515_24H:BRD-A52530684:10.0							An anthracycline that slows or stops the growth of cancer cells by blocking an enzyme called topo isomerase 2.
50	0.0517	4-Demethoxydaunorubicin hydrochloride (65)	http://life.ccs.miami.edu/life/summary?mode=SmallMolecule&source=BROAD&input=BRD-A71390734	http://pubchem.ncbi.nlm.nih.gov/summary/summary.cgi?cid=42594	None	HT29	0.08um	24.0h	https://maayanlab.cloud/L1000CDS2/meta?sig_id=CPC006_HT29_24H:BRD-A71390734:0.08							An anthracycline antileukemic drug. It inhibits the topoisomerase II interfering with the replication of DNA and RNA transcription.

## Sheet: Data 4
Supplementary Data 4: A table summarising over-represented drug target enrichment using DrugBank database. The analysis was performed using WebGestalt. A drug was considered to be significant if FDR < 0.05. WebGestalt (WEB-based Gene SeT AnaLysis Toolkit, http://www.webgestalt.org/) and paper reference: Liao Y, Wang J, Jaehnig EJ, Shi Z, Zhang B. WebGestalt 2019: gene set analysis toolkit with re…
geneSet	description	link	size	overlap	expect	enrichmentRatio	pValue	FDR	userId	Notes
DB12965	Silver	https://www.drugbank.ca/drugs/DB12965	10	4	0.238309	16.7849	5.43618e-05	0.036966	ENSG00000169715;ENSG00000047457;ENSG00000187193;ENSG00000125148
DB00054	Abciximab	https://www.drugbank.ca/drugs/DB00054	5	3	0.119155	25.1774	0.000123665	0.0413372	ENSG00000159403;ENSG00000182326;ENSG00000259207	Anticoagulant
DB06404	Human C1-esterase inhibitor	https://www.drugbank.ca/drugs/DB06404	6	3	0.142986	20.9811	0.00024316	0.0413372	ENSG00000104368;ENSG00000159403;ENSG00000182326	Treatment of hereditary angioedema (HAE)
DB09228	Conestat alfa	https://www.drugbank.ca/drugs/DB09228	6	3	0.142986	20.9811	0.00024316	0.0413372	ENSG00000104368;ENSG00000159403;ENSG00000182326	Treatment of hereditary angioedema (HAE)
